# Supplementary material for: Systematic Examination of Gene Expression and Proteomic Evidence Across Tissues Supports the Role of Mitochondrial Dysregulation in ME/CFS
Source: Int J Mol Sci. 2026 Feb 19;27(4):1997. doi: 10.3390/ijms27041997 (PMC12940889; doi:10.3390/ijms27041997)
Supplement: Supplementary file 1 [file ijms-27-01997-s001.zip]

Archive with 4 entries (4 files):
- mapMECFS_DRUG_supplementary_materials-revised.pdf
- supplemental_file1_report.html
- supplemental_file2_DEGs.xlsx
- supplemental_file3_realomics.xlsx
