# Supplementary material for: Systematic Examination of Gene Expression and Proteomic Evidence Across Tissues Supports the Role of Mitochondrial Dysregulation in ME/CFS
Source: Int J Mol Sci. 2026 Feb 19;27(4):1997. doi: 10.3390/ijms27041997 (PMC12940889; doi:10.3390/ijms27041997)
Supplement: Supplementary file 1 [file ijms-27-01997-s001.zip › supplemental_file2_DEGs.xlsx]

## Sheet: Vu et al. PBMC scRNA
symbol	baseMean	case_log2FoldChange	case_lfcSE	case_stat	case_pvalue	case_padj	sex_log2FoldChange	sex_lfcSE	sex_stat	sex_pvalue	sex_padj	case_sig_cat	sex_sig_cat	cluster	case_sig
S100B	20.2512	3.16283	0.628447	5.03276	4.83457205542067e-07	0.00461653	-1.33708	0.698019	-1.91554	0.0554235	0.812263	Up in cases; FDR < 0.1	FDR > 0.5	cluster12: mait	TRUE
TLK1	13.4758	-0.784308	0.208241	-3.76635	0.000165654	0.0387079	0.0343099	0.232588	0.147513	0.882727	0.992674	Down in cases; FDR < 0.1	FDR > 0.5	cluster19: platelet	TRUE
PIP4K2A	11.8508	-0.635418	0.166794	-3.8096	0.000139192	0.0387079	0.0661658	0.187017	0.353795	0.723492	0.992674	Down in cases; FDR < 0.1	FDR > 0.5	cluster19: platelet	TRUE
MT-ND3	127.008	0.826858	0.208403	3.9676	7.26013392079344e-05	0.0387079	-0.432801	0.232508	-1.86145	0.062681	0.928544	Up in cases; FDR < 0.1	FDR > 0.5	cluster19: platelet	TRUE
SAT1	56.1279	-0.567594	0.130514	-4.34892	1.36807757152116e-05	0.0482931	0.0708656	0.138461	0.511807	0.608786	0.95964	Down in cases; FDR < 0.1	FDR > 0.5	cluster21: monocytes_2	TRUE
UBE2E3	8.30181	-0.701252	0.196291	-3.57252	0.000353563	0.0619619	0.0446658	0.219799	0.203212	0.838969	0.992674	Down in cases; FDR < 0.1	FDR > 0.5	cluster19: platelet	TRUE
ARSD	3.18857	1.14695	0.255534	4.48845	7.17425294791341e-06	0.0801005	-0.357652	0.29898	-1.19624	0.231603	NA	Up in cases; FDR < 0.1	NA	cluster7: B	TRUE
UBXN11	6.23289	-1.16061	0.337323	-3.44066	0.000580299	0.0813579	0.0815425	0.374765	0.217583	0.827754	0.992674	Down in cases; FDR < 0.1	FDR > 0.5	cluster19: platelet	TRUE
SWI5	6.31207	-0.780433	0.247905	-3.14811	0.00164328	0.0822813	0.104602	0.275401	0.379817	0.704081	0.992674	Down in cases; FDR < 0.1	FDR > 0.5	cluster19: platelet	TRUE
VCL	23.0351	-0.678151	0.200545	-3.38154	0.000720808	0.0822813	0.0536822	0.223346	0.240354	0.810056	0.992674	Down in cases; FDR < 0.1	FDR > 0.5	cluster19: platelet	TRUE
RPS26	16.641	1.19696	0.369469	3.23967	0.00119667	0.0822813	-0.54442	0.415501	-1.31028	0.190103	0.992674	Up in cases; FDR < 0.1	FDR > 0.5	cluster19: platelet	TRUE
TRAPPC5	12.87	-0.575299	0.180479	-3.18762	0.0014345	0.0822813	0.361421	0.19991	1.80792	0.0706195	0.928544	Down in cases; FDR < 0.1	FDR > 0.5	cluster19: platelet	TRUE
MT-CO1	361.808	0.58431	0.176442	3.31162	0.000927559	0.0822813	0.0108961	0.19607	0.0555725	0.955682	0.992674	Up in cases; FDR < 0.1	FDR > 0.5	cluster19: platelet	TRUE
MT-CO2	354.075	0.534592	0.168778	3.16743	0.00153793	0.0822813	-0.0118353	0.187566	-0.0630992	0.949688	0.992674	Up in cases; FDR < 0.1	FDR > 0.5	cluster19: platelet	TRUE
MT-ATP6	372.349	0.520212	0.165169	3.14958	0.00163504	0.0822813	0.00317694	0.183562	0.0173072	0.986192	0.996693	Up in cases; FDR < 0.1	FDR > 0.5	cluster19: platelet	TRUE
MT-CO3	376.903	0.562465	0.174581	3.2218	0.00127389	0.0822813	-0.0337923	0.194014	-0.174174	0.861729	0.992674	Up in cases; FDR < 0.1	FDR > 0.5	cluster19: platelet	TRUE
MT-CYB	254.21	0.511927	0.157643	3.24738	0.00116471	0.0822813	-0.0849404	0.175408	-0.484245	0.628212	0.992674	Up in cases; FDR < 0.1	FDR > 0.5	cluster19: platelet	TRUE
TRIM58	8.18935	-0.595862	0.191473	-3.11199	0.00185829	0.0868442	0.254678	0.213215	1.19447	0.232295	0.992674	Down in cases; FDR < 0.1	FDR > 0.5	cluster19: platelet	TRUE
NEXN	12.6305	-0.877722	0.287887	-3.04884	0.00229728	0.0983803	0.103934	0.320388	0.3244	0.745636	0.992674	Down in cases; FDR < 0.1	FDR > 0.5	cluster19: platelet	TRUE
MT-ND5	67.6368	0.602028	0.198201	3.03746	0.00238583	0.0983803	-0.0420211	0.221215	-0.189956	0.849344	0.992674	Up in cases; FDR < 0.1	FDR > 0.5	cluster19: platelet	TRUE
CCL4	91.0673	1.39082	0.314869	4.41715	1.00012663718972e-05	0.114685	0.0207086	0.349484	0.0592548	0.952749	0.994902	Up in cases; 0.3 < FDR < 0.1	FDR > 0.5	cluster10: intermed_monocyte	FALSE
LAT	13.6371	-0.5045	0.173013	-2.91596	0.00354598	0.116227	0.121404	0.19335	0.627896	0.530072	0.992674	Down in cases; 0.3 < FDR < 0.1	FDR > 0.5	cluster19: platelet	FALSE
SNHG29	9.58824	0.800295	0.270002	2.96403	0.00303638	0.116227	-0.65942	0.310804	-2.12166	0.0338666	0.901594	Up in cases; 0.3 < FDR < 0.1	FDR > 0.5	cluster19: platelet	FALSE
RIOK3	8.27925	-0.572466	0.196626	-2.91145	0.00359756	0.116227	0.0608256	0.220602	0.275726	0.782758	0.992674	Down in cases; 0.3 < FDR < 0.1	FDR > 0.5	cluster19: platelet	FALSE
MT-ND1	179.639	0.538316	0.185171	2.90713	0.00364763	0.116227	-0.146974	0.206118	-0.71306	0.475809	0.992674	Up in cases; 0.3 < FDR < 0.1	FDR > 0.5	cluster19: platelet	FALSE
MT-ND4	230.799	0.519164	0.178339	2.9111	0.00360155	0.116227	-0.136908	0.198395	-0.690077	0.490146	0.992674	Up in cases; 0.3 < FDR < 0.1	FDR > 0.5	cluster19: platelet	FALSE
EIF3G	5.375	0.640541	0.221973	2.88567	0.00390576	0.119041	-0.318539	0.255823	-1.24516	0.213074	0.992674	Up in cases; 0.3 < FDR < 0.1	FDR > 0.5	cluster19: platelet	FALSE
AP2S1	9.61512	-0.512884	0.179758	-2.85319	0.00432825	0.126421	0.13867	0.200591	0.691305	0.489374	0.992674	Down in cases; 0.3 < FDR < 0.1	FDR > 0.5	cluster19: platelet	FALSE
CD200	10.5304	0.770241	0.176651	4.36024	1.29921991516617e-05	0.132481	-0.125488	0.203002	-0.618161	0.536469	0.998664	Up in cases; 0.3 < FDR < 0.1	FDR > 0.5	cluster8: B_2	FALSE
RAB27B	13.5305	-0.803631	0.284494	-2.82478	0.00473133	0.132667	-0.115025	0.317911	-0.361816	0.717489	0.992674	Down in cases; 0.3 < FDR < 0.1	FDR > 0.5	cluster19: platelet	FALSE
CAMTA1	5.76381	-0.575069	0.205531	-2.79797	0.00514246	0.134595	-0.42462	0.237573	-1.78733	0.0738847	0.932314	Down in cases; 0.3 < FDR < 0.1	FDR > 0.5	cluster19: platelet	FALSE
MCUR1	7.23782	-0.641576	0.230005	-2.78941	0.00528046	0.134595	0.218259	0.255301	0.85491	0.392601	0.992674	Down in cases; 0.3 < FDR < 0.1	FDR > 0.5	cluster19: platelet	FALSE
PDGFA	7.09538	-0.673829	0.242072	-2.78359	0.00537611	0.134595	-0.315954	0.275388	-1.14731	0.251255	0.992674	Down in cases; 0.3 < FDR < 0.1	FDR > 0.5	cluster19: platelet	FALSE
LGALSL	10.7174	-0.703996	0.258599	-2.72235	0.00648193	0.146575	0.0215381	0.289275	0.0744557	0.940648	0.992674	Down in cases; 0.3 < FDR < 0.1	FDR > 0.5	cluster19: platelet	FALSE
ARL6IP5	14.4736	-0.374371	0.137233	-2.72799	0.00637223	0.146575	0.152528	0.153748	0.992067	0.321165	0.992674	Down in cases; 0.3 < FDR < 0.1	FDR > 0.5	cluster19: platelet	FALSE
NORAD	8.12302	-0.594313	0.217549	-2.73186	0.00629787	0.146575	0.552932	0.239303	2.31059	0.0208553	0.828211	Down in cases; 0.3 < FDR < 0.1	FDR > 0.5	cluster19: platelet	FALSE
UBAC2	11.3925	-0.605503	0.224999	-2.69114	0.00712092	0.151266	-0.0645853	0.252416	-0.255869	0.798052	0.992674	Down in cases; 0.3 < FDR < 0.1	FDR > 0.5	cluster19: platelet	FALSE
ETFA	15.0616	-0.678893	0.251538	-2.69896	0.00695556	0.151266	0.191467	0.280042	0.683707	0.49416	0.992674	Down in cases; 0.3 < FDR < 0.1	FDR > 0.5	cluster19: platelet	FALSE
RGS18	70.101	-0.696846	0.265778	-2.62191	0.00874394	0.158398	0.0552827	0.295392	0.18715	0.851543	0.992674	Down in cases; 0.3 < FDR < 0.1	FDR > 0.5	cluster19: platelet	FALSE
CYTOR	5.52246	-0.624414	0.236206	-2.64351	0.00820504	0.158398	0.0662165	0.2647	0.250157	0.802466	0.992674	Down in cases; 0.3 < FDR < 0.1	FDR > 0.5	cluster19: platelet	FALSE
LIMS1	59.1695	-0.588147	0.222994	-2.6375	0.00835194	0.158398	0.253257	0.247741	1.02227	0.306655	0.992674	Down in cases; 0.3 < FDR < 0.1	FDR > 0.5	cluster19: platelet	FALSE
EMC3	14.2205	-0.510346	0.194375	-2.62557	0.00865033	0.158398	0.0499211	0.217545	0.229475	0.8185	0.992674	Down in cases; 0.3 < FDR < 0.1	FDR > 0.5	cluster19: platelet	FALSE
SH3BGRL2	5.85551	-0.570095	0.219087	-2.60214	0.00926435	0.158398	0.0266807	0.245588	0.10864	0.913488	0.992674	Down in cases; 0.3 < FDR < 0.1	FDR > 0.5	cluster19: platelet	FALSE
RAB11A	15.0007	-0.555221	0.213186	-2.6044	0.00920349	0.158398	-0.0494931	0.238809	-0.20725	0.835815	0.992674	Down in cases; 0.3 < FDR < 0.1	FDR > 0.5	cluster19: platelet	FALSE
RBM38	10.7131	-0.558015	0.213901	-2.60875	0.0090873	0.158398	0.0833728	0.23925	0.348476	0.727482	0.992674	Down in cases; 0.3 < FDR < 0.1	FDR > 0.5	cluster19: platelet	FALSE
MYH9	14.9427	-0.34457	0.131201	-2.62628	0.00863226	0.158398	-0.158123	0.149769	-1.05578	0.29107	0.992674	Down in cases; 0.3 < FDR < 0.1	FDR > 0.5	cluster19: platelet	FALSE
ARHGAP18	10.3028	-0.635407	0.24576	-2.58547	0.00972454	0.162307	0.154962	0.273994	0.565569	0.571687	0.992674	Down in cases; 0.3 < FDR < 0.1	FDR > 0.5	cluster19: platelet	FALSE
RAB8A	8.84926	-0.454454	0.176398	-2.5763	0.00998643	0.162802	-0.250039	0.201896	-1.23846	0.215547	0.992674	Down in cases; 0.3 < FDR < 0.1	FDR > 0.5	cluster19: platelet	FALSE
PTP4A2	17.0394	-0.371568	0.145394	-2.5556	0.0106005	0.165939	0.10819	0.1629	0.66415	0.506594	0.992674	Down in cases; 0.3 < FDR < 0.1	FDR > 0.5	cluster19: platelet	FALSE
HEMGN	6.69678	-0.893788	0.350589	-2.54939	0.0107912	0.165939	-0.872669	0.400168	-2.18075	0.0292015	0.900755	Down in cases; 0.3 < FDR < 0.1	FDR > 0.5	cluster19: platelet	FALSE
AL162424.1	6.16847	-0.79222	0.311133	-2.54624	0.010889	0.165939	-0.214469	0.349579	-0.613507	0.539541	0.992674	Down in cases; 0.3 < FDR < 0.1	FDR > 0.5	cluster19: platelet	FALSE
MOB1A	9.64013	-0.476317	0.189909	-2.50813	0.0121373	0.166301	0.495334	0.209249	2.3672	0.017923	0.828211	Down in cases; 0.3 < FDR < 0.1	FDR > 0.5	cluster19: platelet	FALSE
LINC01003	5.29823	-0.603693	0.239978	-2.51561	0.0118825	0.166301	-0.011078	0.269946	-0.0410379	0.967266	0.993524	Down in cases; 0.3 < FDR < 0.1	FDR > 0.5	cluster19: platelet	FALSE
PPM1A	5.77016	-0.474732	0.188257	-2.52172	0.0116782	0.166301	0.426034	0.20662	2.06192	0.039215	0.922017	Down in cases; 0.3 < FDR < 0.1	FDR > 0.5	cluster19: platelet	FALSE
AC127502.2	26.8416	-0.594283	0.237487	-2.50238	0.0123362	0.166301	0.538421	0.263132	2.0462	0.0407366	0.922113	Down in cases; 0.3 < FDR < 0.1	FDR > 0.5	cluster19: platelet	FALSE
TMOD3	5.24062	-0.498467	0.197126	-2.52867	0.0114496	0.166301	0.0153658	0.223658	0.0687022	0.945227	0.992674	Down in cases; 0.3 < FDR < 0.1	FDR > 0.5	cluster19: platelet	FALSE
GRAP2	26.9155	-0.539276	0.214163	-2.51806	0.0118002	0.166301	0.0956245	0.238642	0.400703	0.688639	0.992674	Down in cases; 0.3 < FDR < 0.1	FDR > 0.5	cluster19: platelet	FALSE
TMEM50A	12.2998	-0.403383	0.166373	-2.42457	0.0153265	0.16647	0.227074	0.185287	1.22553	0.220377	0.992674	Down in cases; 0.3 < FDR < 0.1	FDR > 0.5	cluster19: platelet	FALSE
TAL1	5.8647	-0.585011	0.240165	-2.43587	0.0148561	0.16647	0.0128451	0.269532	0.0476572	0.961989	0.993524	Down in cases; 0.3 < FDR < 0.1	FDR > 0.5	cluster19: platelet	FALSE
PLEKHO1	27.2328	-0.591955	0.241823	-2.44788	0.0143698	0.16647	0.252796	0.268888	0.940152	0.34714	0.992674	Down in cases; 0.3 < FDR < 0.1	FDR > 0.5	cluster19: platelet	FALSE
LYPLAL1	6.18817	-0.595538	0.24677	-2.41333	0.0158075	0.16647	0.252599	0.274211	0.921185	0.356954	0.992674	Down in cases; 0.3 < FDR < 0.1	FDR > 0.5	cluster19: platelet	FALSE
H3F3A	187.898	-0.36776	0.152549	-2.41077	0.015919	0.16647	0.164378	0.169533	0.969589	0.332252	0.992674	Down in cases; 0.3 < FDR < 0.1	FDR > 0.5	cluster19: platelet	FALSE
TWF2	5.22935	-0.458093	0.1894	-2.41866	0.015578	0.16647	0.103702	0.214019	0.484546	0.627998	0.992674	Down in cases; 0.3 < FDR < 0.1	FDR > 0.5	cluster19: platelet	FALSE
RAP2B	8.90943	-0.66278	0.269608	-2.45831	0.0139591	0.16647	0.283594	0.299019	0.948415	0.342918	0.992674	Down in cases; 0.3 < FDR < 0.1	FDR > 0.5	cluster19: platelet	FALSE
DAPP1	17.2638	-0.544409	0.219219	-2.48341	0.0130133	0.16647	0.0860017	0.244446	0.351823	0.724971	0.992674	Down in cases; 0.3 < FDR < 0.1	FDR > 0.5	cluster19: platelet	FALSE
MTURN	19.2121	-0.508151	0.205554	-2.47211	0.0134319	0.16647	0.0995222	0.229079	0.434445	0.663965	0.992674	Down in cases; 0.3 < FDR < 0.1	FDR > 0.5	cluster19: platelet	FALSE
STOM	12.9319	-0.574357	0.238764	-2.40555	0.0161483	0.16647	-0.270386	0.268787	-1.00595	0.314439	0.992674	Down in cases; 0.3 < FDR < 0.1	FDR > 0.5	cluster19: platelet	FALSE
RSU1	10.8055	-0.705655	0.292955	-2.40875	0.0160071	0.16647	-0.0688946	0.327404	-0.210427	0.833334	0.992674	Down in cases; 0.3 < FDR < 0.1	FDR > 0.5	cluster19: platelet	FALSE
XPNPEP1	6.66154	-0.632806	0.261202	-2.42267	0.0154069	0.16647	-0.0692491	0.293883	-0.235635	0.813716	0.992674	Down in cases; 0.3 < FDR < 0.1	FDR > 0.5	cluster19: platelet	FALSE
NEAT1	18.9531	0.948668	0.390204	2.43121	0.0150484	0.16647	0.162566	0.434714	0.373961	0.708433	0.992674	Up in cases; 0.3 < FDR < 0.1	FDR > 0.5	cluster19: platelet	FALSE
NFE2	7.6963	-0.727792	0.295559	-2.46242	0.0138002	0.16647	0.441846	0.32676	1.35221	0.176309	0.992674	Down in cases; 0.3 < FDR < 0.1	FDR > 0.5	cluster19: platelet	FALSE
VAPA	9.14978	-0.470546	0.190742	-2.46692	0.0136279	0.16647	-0.214855	0.216762	-0.991206	0.321585	0.992674	Down in cases; 0.3 < FDR < 0.1	FDR > 0.5	cluster19: platelet	FALSE
HMG20B	5.21421	-0.500593	0.204536	-2.44745	0.014387	0.16647	0.426034	0.224725	1.8958	0.0579865	0.926365	Down in cases; 0.3 < FDR < 0.1	FDR > 0.5	cluster19: platelet	FALSE
LMNA	18.694	-0.552982	0.230986	-2.39401	0.0166653	0.168094	-0.0510027	0.25832	-0.19744	0.843483	0.992674	Down in cases; 0.3 < FDR < 0.1	FDR > 0.5	cluster19: platelet	FALSE
NT5M	8.36942	-0.482446	0.201744	-2.39137	0.0167854	0.168094	0.0942805	0.225807	0.417526	0.676294	0.992674	Down in cases; 0.3 < FDR < 0.1	FDR > 0.5	cluster19: platelet	FALSE
COX4I1	15.1306	0.482467	0.203541	2.37037	0.0177704	0.175451	-0.195391	0.230503	-0.847673	0.39662	0.992674	Up in cases; 0.3 < FDR < 0.1	FDR > 0.5	cluster19: platelet	FALSE
CD226	8.41675	-0.52604	0.223628	-2.3523	0.0186575	0.181651	-0.0407417	0.252179	-0.161559	0.871653	0.992674	Down in cases; 0.3 < FDR < 0.1	FDR > 0.5	cluster19: platelet	FALSE
EIF3E	6.87584	0.691276	0.295176	2.34191	0.0191853	0.184231	-0.463274	0.337239	-1.37372	0.169527	0.992674	Up in cases; 0.3 < FDR < 0.1	FDR > 0.5	cluster19: platelet	FALSE
RGS10	67.2465	-0.456062	0.196442	-2.32161	0.0202538	0.191864	0.109005	0.218489	0.498905	0.617846	0.992674	Down in cases; 0.3 < FDR < 0.1	FDR > 0.5	cluster19: platelet	FALSE
AC090409.1	8.55213	-0.683968	0.296032	-2.31046	0.0208628	0.192432	-0.170415	0.331612	-0.513898	0.607323	0.992674	Down in cases; 0.3 < FDR < 0.1	FDR > 0.5	cluster19: platelet	FALSE
TPM4	39.8178	-0.455727	0.197015	-2.31316	0.0207136	0.192432	-0.0156148	0.219896	-0.0710098	0.94339	0.992674	Down in cases; 0.3 < FDR < 0.1	FDR > 0.5	cluster19: platelet	FALSE
GTPBP2	5.88241	-0.729233	0.317311	-2.29817	0.0215524	0.193107	-0.471751	0.361639	-1.30448	0.192069	0.992674	Down in cases; 0.3 < FDR < 0.1	FDR > 0.5	cluster19: platelet	FALSE
ITGB1	12.5528	-0.371461	0.162555	-2.28514	0.0223049	0.193107	-0.197904	0.184648	-1.07179	0.283814	0.992674	Down in cases; 0.3 < FDR < 0.1	FDR > 0.5	cluster19: platelet	FALSE
PFDN5	18.1526	0.538024	0.23546	2.28499	0.0223133	0.193107	-0.230876	0.265653	-0.869088	0.384799	0.992674	Up in cases; 0.3 < FDR < 0.1	FDR > 0.5	cluster19: platelet	FALSE
MYL12A	117.774	-0.328781	0.142999	-2.29918	0.0214947	0.193107	0.0595307	0.159269	0.373775	0.708572	0.992674	Down in cases; 0.3 < FDR < 0.1	FDR > 0.5	cluster19: platelet	FALSE
FAM110A	9.24853	-0.638459	0.278396	-2.29335	0.0218279	0.193107	-0.0189098	0.311573	-0.0606915	0.951605	0.992674	Down in cases; 0.3 < FDR < 0.1	FDR > 0.5	cluster19: platelet	FALSE
TMBIM1	6.98884	-0.479377	0.211882	-2.26248	0.023668	0.199895	0.116081	0.2383	0.487122	0.626172	0.992674	Down in cases; 0.3 < FDR < 0.1	FDR > 0.5	cluster19: platelet	FALSE
RPL27	31.0089	0.577718	0.25505	2.26512	0.0235054	0.199895	-0.474412	0.286457	-1.65614	0.0976944	0.969395	Up in cases; 0.3 < FDR < 0.1	FDR > 0.5	cluster19: platelet	FALSE
TNFSF4	5.74788	-0.702407	0.312671	-2.24647	0.0246739	0.20591	-0.199475	0.351926	-0.56681	0.570843	0.992674	Down in cases; 0.3 < FDR < 0.1	FDR > 0.5	cluster19: platelet	FALSE
RNF11	7.27672	-0.441943	0.198743	-2.2237	0.0261689	0.206512	0.114182	0.222125	0.514044	0.607221	0.992674	Down in cases; 0.3 < FDR < 0.1	FDR > 0.5	cluster19: platelet	FALSE
RPL24	35.5553	0.505799	0.227535	2.22295	0.026219	0.206512	-0.427676	0.255664	-1.6728	0.094366	0.967233	Up in cases; 0.3 < FDR < 0.1	FDR > 0.5	cluster19: platelet	FALSE
RPL21	52.0826	0.533634	0.239997	2.22351	0.0261817	0.206512	-0.743344	0.26936	-2.75967	0.00578605	0.664787	Up in cases; 0.3 < FDR < 0.1	FDR > 0.5	cluster19: platelet	FALSE
FUS	9.54442	0.677719	0.3032	2.23522	0.0254029	0.206512	-0.360385	0.344795	-1.04522	0.295924	0.992674	Up in cases; 0.3 < FDR < 0.1	FDR > 0.5	cluster19: platelet	FALSE
RPL39	68.4163	0.632543	0.283491	2.23127	0.0256635	0.206512	-0.735275	0.316642	-2.3221	0.0202275	0.828211	Up in cases; 0.3 < FDR < 0.1	FDR > 0.5	cluster19: platelet	FALSE
CCNL1	7.69096	0.668425	0.301628	2.21606	0.0266875	0.207866	-0.192394	0.341428	-0.5635	0.573095	0.992674	Up in cases; 0.3 < FDR < 0.1	FDR > 0.5	cluster19: platelet	FALSE
ODC1	55.4468	-0.423595	0.192535	-2.20009	0.0278005	0.210037	0.130917	0.214319	0.610851	0.541298	0.992674	Down in cases; 0.3 < FDR < 0.1	FDR > 0.5	cluster19: platelet	FALSE
ZFP36L2	12.6165	0.727888	0.332243	2.19083	0.0284644	0.210037	-0.938008	0.379044	-2.47467	0.013336	0.828211	Up in cases; 0.3 < FDR < 0.1	FDR > 0.5	cluster19: platelet	FALSE
RPL34	86.0206	0.619281	0.282196	2.19451	0.0281988	0.210037	-0.836236	0.315063	-2.65418	0.00795007	0.744489	Up in cases; 0.3 < FDR < 0.1	FDR > 0.5	cluster19: platelet	FALSE
PLA2G12A	14.5804	-0.463053	0.211184	-2.19265	0.0283326	0.210037	0.187906	0.235203	0.798907	0.424344	0.992674	Down in cases; 0.3 < FDR < 0.1	FDR > 0.5	cluster19: platelet	FALSE
HK1	5.17894	-0.450443	0.204149	-2.20644	0.0273533	0.210037	-0.0602406	0.231917	-0.259751	0.795056	0.992674	Down in cases; 0.3 < FDR < 0.1	FDR > 0.5	cluster19: platelet	FALSE
UBE2F	5.52787	-0.432976	0.198417	-2.18215	0.0290981	0.210286	0.0194285	0.224525	0.0865315	0.931044	0.992674	Down in cases; 0.3 < FDR < 0.1	FDR > 0.5	cluster19: platelet	FALSE
RPL36AL	17.1912	0.429671	0.196702	2.18438	0.0289344	0.210286	-0.329719	0.223143	-1.47761	0.139512	0.992674	Up in cases; 0.3 < FDR < 0.1	FDR > 0.5	cluster19: platelet	FALSE
SMIM3	7.5104	-0.513351	0.235753	-2.1775	0.0294435	0.210611	0.112279	0.263321	0.426396	0.669819	0.992674	Down in cases; 0.3 < FDR < 0.1	FDR > 0.5	cluster19: platelet	FALSE
ACTR3	6.73332	-0.402478	0.185443	-2.17036	0.0299793	0.212278	0.371043	0.205614	1.80456	0.0711432	0.928544	Down in cases; 0.3 < FDR < 0.1	FDR > 0.5	cluster19: platelet	FALSE
C2orf88	25.8461	-0.549334	0.254632	-2.15736	0.0309773	0.217151	0.18739	0.283371	0.661288	0.508428	0.992674	Down in cases; 0.3 < FDR < 0.1	FDR > 0.5	cluster19: platelet	FALSE
CD48	10.2485	0.478303	0.236515	2.02229	0.0431461	0.21917	-0.102945	0.267311	-0.385114	0.700153	0.992674	Up in cases; 0.3 < FDR < 0.1	FDR > 0.5	cluster19: platelet	FALSE
RTN4	8.49875	-0.36175	0.177546	-2.0375	0.0415997	0.21917	-0.0630174	0.200785	-0.313855	0.753631	0.992674	Down in cases; 0.3 < FDR < 0.1	FDR > 0.5	cluster19: platelet	FALSE
NCK2	16.9213	-0.428914	0.207355	-2.0685	0.0385927	0.21917	0.276475	0.230618	1.19884	0.23059	0.992674	Down in cases; 0.3 < FDR < 0.1	FDR > 0.5	cluster19: platelet	FALSE
EEF1B2	30.1534	0.530422	0.260816	2.0337	0.0419818	0.21917	-0.610397	0.293672	-2.0785	0.0376636	0.922017	Up in cases; 0.3 < FDR < 0.1	FDR > 0.5	cluster19: platelet	FALSE
ARPC4	7.40085	-0.306599	0.151485	-2.02395	0.0429751	0.21917	-0.141217	0.174799	-0.807883	0.419158	0.992674	Down in cases; 0.3 < FDR < 0.1	FDR > 0.5	cluster19: platelet	FALSE
RPL29	56.1401	0.52885	0.256065	2.0653	0.0388949	0.21917	-0.460493	0.286223	-1.60886	0.107647	0.992674	Up in cases; 0.3 < FDR < 0.1	FDR > 0.5	cluster19: platelet	FALSE
FOXP1	5.33307	0.627384	0.306923	2.04411	0.0409427	0.21917	-0.764359	0.358091	-2.13454	0.0327989	0.900755	Up in cases; 0.3 < FDR < 0.1	FDR > 0.5	cluster19: platelet	FALSE
PDCD10	9.31301	-0.450802	0.215863	-2.08837	0.0367642	0.21917	-0.190078	0.24436	-0.777859	0.436652	0.992674	Down in cases; 0.3 < FDR < 0.1	FDR > 0.5	cluster19: platelet	FALSE
DAB2	12.1528	-0.517975	0.245698	-2.10818	0.0350153	0.21917	-0.00100273	0.274975	-0.00364663	0.99709	0.999598	Down in cases; 0.3 < FDR < 0.1	FDR > 0.5	cluster19: platelet	FALSE
PAIP2	8.05372	-0.314203	0.151151	-2.07874	0.0376415	0.21917	-0.00429694	0.172299	-0.0249389	0.980104	0.994684	Down in cases; 0.3 < FDR < 0.1	FDR > 0.5	cluster19: platelet	FALSE
RPS14	105.016	0.561735	0.268088	2.09534	0.0361411	0.21917	-0.43808	0.298591	-1.46716	0.142333	0.992674	Up in cases; 0.3 < FDR < 0.1	FDR > 0.5	cluster19: platelet	FALSE
HIST1H2BJ	15.7294	-0.597414	0.290891	-2.05374	0.0400012	0.21917	0.603324	0.321963	1.87389	0.0609455	0.928544	Down in cases; 0.3 < FDR < 0.1	FDR > 0.5	cluster19: platelet	FALSE
MKRN1	7.46728	-0.402103	0.195724	-2.05443	0.0399337	0.21917	0.23236	0.218335	1.06424	0.287221	0.992674	Down in cases; 0.3 < FDR < 0.1	FDR > 0.5	cluster19: platelet	FALSE
RHEB	5.70166	-0.410622	0.198352	-2.07017	0.0384366	0.21917	-0.492811	0.23327	-2.11262	0.0346329	0.910887	Down in cases; 0.3 < FDR < 0.1	FDR > 0.5	cluster19: platelet	FALSE
EDF1	6.35359	0.433377	0.205266	2.11129	0.0347474	0.21917	-0.0580233	0.23348	-0.248515	0.803736	0.992674	Up in cases; 0.3 < FDR < 0.1	FDR > 0.5	cluster19: platelet	FALSE
GSTO1	50.1572	-0.543758	0.254677	-2.13509	0.0327541	0.21917	0.0236062	0.283389	0.0832998	0.933613	0.992674	Down in cases; 0.3 < FDR < 0.1	FDR > 0.5	cluster19: platelet	FALSE
RPLP2	57.6904	0.531664	0.255311	2.08242	0.0373042	0.21917	-0.684618	0.285811	-2.39535	0.0166046	0.828211	Up in cases; 0.3 < FDR < 0.1	FDR > 0.5	cluster19: platelet	FALSE
ILK	24.3699	-0.445152	0.219656	-2.02659	0.0427047	0.21917	-0.011881	0.245572	-0.0483809	0.961413	0.993524	Down in cases; 0.3 < FDR < 0.1	FDR > 0.5	cluster19: platelet	FALSE
EEF1G	26.7055	0.538975	0.256228	2.1035	0.0354221	0.21917	-0.428776	0.287912	-1.48926	0.136418	0.992674	Up in cases; 0.3 < FDR < 0.1	FDR > 0.5	cluster19: platelet	FALSE
AP001189.1	8.10565	-0.541602	0.259224	-2.08932	0.036679	0.21917	-0.126624	0.291254	-0.434753	0.663742	0.992674	Down in cases; 0.3 < FDR < 0.1	FDR > 0.5	cluster19: platelet	FALSE
ACRBP	50.5826	-0.4865	0.235709	-2.06399	0.0390189	0.21917	0.383628	0.261815	1.46526	0.142849	0.992674	Down in cases; 0.3 < FDR < 0.1	FDR > 0.5	cluster19: platelet	FALSE
CD63	13.312	-0.34794	0.168794	-2.06133	0.0392718	0.21917	0.202382	0.188253	1.07505	0.282351	0.992674	Down in cases; 0.3 < FDR < 0.1	FDR > 0.5	cluster19: platelet	FALSE
RAP1B	76.7477	-0.430138	0.203836	-2.11022	0.0348392	0.21917	0.129805	0.226651	0.57271	0.566841	0.992674	Down in cases; 0.3 < FDR < 0.1	FDR > 0.5	cluster19: platelet	FALSE
NAP1L1	40.5113	-0.345444	0.163079	-2.11826	0.0341531	0.21917	0.005389	0.182298	0.0295616	0.976417	0.993524	Down in cases; 0.3 < FDR < 0.1	FDR > 0.5	cluster19: platelet	FALSE
RPLP1	131.806	0.522793	0.251987	2.07468	0.0380162	0.21917	-0.47677	0.280562	-1.69934	0.0892556	0.955122	Up in cases; 0.3 < FDR < 0.1	FDR > 0.5	cluster19: platelet	FALSE
RPS15A	101.478	0.488379	0.237412	2.0571	0.0396766	0.21917	-0.481907	0.264731	-1.82037	0.0687032	0.928544	Up in cases; 0.3 < FDR < 0.1	FDR > 0.5	cluster19: platelet	FALSE
RPL26	78.9715	0.530985	0.252182	2.10557	0.035242	0.21917	-0.411512	0.28124	-1.4632	0.143411	0.992674	Up in cases; 0.3 < FDR < 0.1	FDR > 0.5	cluster19: platelet	FALSE
TSPOAP1-AS1	6.0217	-0.453234	0.214885	-2.1092	0.0349277	0.21917	-0.1743	0.245186	-0.710888	0.477153	0.992674	Down in cases; 0.3 < FDR < 0.1	FDR > 0.5	cluster19: platelet	FALSE
H3F3B	49.4543	-0.326275	0.155253	-2.10157	0.035591	0.21917	0.169725	0.173059	0.980737	0.326722	0.992674	Down in cases; 0.3 < FDR < 0.1	FDR > 0.5	cluster19: platelet	FALSE
R3HDM4	7.36494	-0.502963	0.244349	-2.05838	0.0395538	0.21917	-0.364119	0.27839	-1.30795	0.190892	0.992674	Down in cases; 0.3 < FDR < 0.1	FDR > 0.5	cluster19: platelet	FALSE
LYL1	19.1055	-0.647395	0.310503	-2.08498	0.0370707	0.21917	0.0403601	0.346354	0.116528	0.907234	0.992674	Down in cases; 0.3 < FDR < 0.1	FDR > 0.5	cluster19: platelet	FALSE
RPS19	82.8128	0.518333	0.252694	2.05122	0.0402451	0.21917	-0.285956	0.281652	-1.01528	0.309973	0.992674	Up in cases; 0.3 < FDR < 0.1	FDR > 0.5	cluster19: platelet	FALSE
RPS11	31.4612	0.44908	0.221287	2.0294	0.0424171	0.21917	-0.485041	0.249522	-1.94388	0.0519099	0.922113	Up in cases; 0.3 < FDR < 0.1	FDR > 0.5	cluster19: platelet	FALSE
ATP5PF	5.46271	0.360246	0.176206	2.04446	0.0409084	0.21917	-0.0807009	0.202094	-0.399323	0.689655	0.992674	Up in cases; 0.3 < FDR < 0.1	FDR > 0.5	cluster19: platelet	FALSE
MAP3K7CL	24.7234	-0.520665	0.25655	-2.02948	0.0424092	0.21917	0.218435	0.285184	0.765944	0.44371	0.992674	Down in cases; 0.3 < FDR < 0.1	FDR > 0.5	cluster19: platelet	FALSE
YWHAH	25.3807	-0.356824	0.168311	-2.12003	0.0340032	0.21917	0.253518	0.187423	1.35265	0.176166	0.992674	Down in cases; 0.3 < FDR < 0.1	FDR > 0.5	cluster19: platelet	FALSE
PGRMC1	25.7757	-0.384797	0.185326	-2.07632	0.0378641	0.21917	0.21422	0.206155	1.03912	0.29875	0.992674	Down in cases; 0.3 < FDR < 0.1	FDR > 0.5	cluster19: platelet	FALSE
MPP1	33.2555	-0.441769	0.217844	-2.02791	0.0425692	0.21917	0.346628	0.242048	1.43206	0.152126	0.992674	Down in cases; 0.3 < FDR < 0.1	FDR > 0.5	cluster19: platelet	FALSE
RPL13	155.814	0.559448	0.277983	2.01253	0.0441644	0.222729	-0.481196	0.309232	-1.5561	0.119685	0.992674	Up in cases; 0.3 < FDR < 0.1	FDR > 0.5	cluster19: platelet	FALSE
TUBA4A	85.9018	-0.447609	0.223978	-1.99845	0.0456676	0.223479	0.109678	0.24899	0.440493	0.65958	0.992674	Down in cases; 0.3 < FDR < 0.1	FDR > 0.5	cluster19: platelet	FALSE
EIF1B	6.66602	-0.417969	0.209685	-1.99332	0.0462261	0.223479	-0.177554	0.238579	-0.744215	0.456746	0.992674	Down in cases; 0.3 < FDR < 0.1	FDR > 0.5	cluster19: platelet	FALSE
RPL10A	45.2155	0.535388	0.267901	1.99845	0.0456674	0.223479	-0.630197	0.300039	-2.10039	0.0356949	0.91673	Up in cases; 0.3 < FDR < 0.1	FDR > 0.5	cluster19: platelet	FALSE
RAB32	24.8499	-0.52915	0.265296	-1.99456	0.0460905	0.223479	0.0862076	0.295404	0.29183	0.770417	0.992674	Down in cases; 0.3 < FDR < 0.1	FDR > 0.5	cluster19: platelet	FALSE
VIM-AS1	9.55921	-0.506429	0.253021	-2.00153	0.0453356	0.223479	0.373451	0.281035	1.32884	0.1839	0.992674	Down in cases; 0.3 < FDR < 0.1	FDR > 0.5	cluster19: platelet	FALSE
PRDX5	8.23773	-0.405889	0.202929	-2.00016	0.0454833	0.223479	0.170973	0.226916	0.753463	0.451171	0.992674	Down in cases; 0.3 < FDR < 0.1	FDR > 0.5	cluster19: platelet	FALSE
RBX1	16.4392	-0.380764	0.191365	-1.98973	0.0466211	0.223845	-0.133675	0.215364	-0.620692	0.534803	0.992674	Down in cases; 0.3 < FDR < 0.1	FDR > 0.5	cluster19: platelet	FALSE
CAVIN2	121.618	-0.452898	0.228607	-1.98112	0.0475782	0.22628	0.228886	0.253936	0.901354	0.3674	0.992674	Down in cases; 0.3 < FDR < 0.1	FDR > 0.5	cluster19: platelet	FALSE
BNIP2	5.46162	-0.404994	0.204607	-1.97937	0.0477739	0.22628	0.344775	0.226984	1.51894	0.128777	0.992674	Down in cases; 0.3 < FDR < 0.1	FDR > 0.5	cluster19: platelet	FALSE
SOD2	12.7249	-0.296214	0.15012	-1.97318	0.0484751	0.22654	0.0978432	0.168312	0.58132	0.561025	0.992674	Down in cases; 0.3 < FDR < 0.1	FDR > 0.5	cluster19: platelet	FALSE
MAX	22.7687	-0.292047	0.147805	-1.9759	0.0481664	0.22654	0.0193265	0.165832	0.116542	0.907223	0.992674	Down in cases; 0.3 < FDR < 0.1	FDR > 0.5	cluster19: platelet	FALSE
MTPN	16.0607	-0.371791	0.189164	-1.96544	0.0493633	0.228435	0.107392	0.211273	0.50831	0.611236	0.992674	Down in cases; 0.3 < FDR < 0.1	FDR > 0.5	cluster19: platelet	FALSE
RPL36	38.4156	0.498068	0.253601	1.96398	0.0495322	0.228435	-0.848612	0.285648	-2.97083	0.00296997	0.470088	Up in cases; 0.3 < FDR < 0.1	Up in females; 0.5 < FDR < 0.3	cluster19: platelet	FALSE
RPS27A	103.264	0.43945	0.224247	1.95968	0.0500338	0.228902	-0.486591	0.250166	-1.94507	0.051766	0.922113	Up in cases; 0.3 < FDR < 0.1	FDR > 0.5	cluster19: platelet	FALSE
MORF4L1	7.54416	-0.348395	0.177978	-1.95752	0.0502866	0.228902	0.195192	0.198469	0.983491	0.325366	0.992674	Down in cases; 0.3 < FDR < 0.1	FDR > 0.5	cluster19: platelet	FALSE
RPL22	32.5428	0.524309	0.268385	1.95357	0.050752	0.229361	-0.599609	0.301456	-1.98904	0.0466968	0.922113	Up in cases; 0.3 < FDR < 0.1	FDR > 0.5	cluster19: platelet	FALSE
CD47	11.1212	-0.37106	0.190177	-1.95113	0.0510419	0.229361	-0.0938517	0.214867	-0.43679	0.662264	0.992674	Down in cases; 0.3 < FDR < 0.1	FDR > 0.5	cluster19: platelet	FALSE
RPS8	61.322	0.532206	0.276875	1.92219	0.054582	0.23049	-0.61461	0.309316	-1.987	0.0469229	0.922113	Up in cases; 0.3 < FDR < 0.1	FDR > 0.5	cluster19: platelet	FALSE
GLUL	6.50074	-0.445739	0.233439	-1.90944	0.056205	0.23049	0.501728	0.257794	1.94624	0.0516263	0.922113	Down in cases; 0.3 < FDR < 0.1	FDR > 0.5	cluster19: platelet	FALSE
PTPRC	13.7335	0.504362	0.261649	1.92763	0.0539014	0.23049	-0.0896656	0.294668	-0.304293	0.760904	0.992674	Up in cases; 0.3 < FDR < 0.1	FDR > 0.5	cluster19: platelet	FALSE
RPL32	107.602	0.564833	0.291841	1.93542	0.0529393	0.23049	-0.508657	0.324928	-1.56544	0.117479	0.992674	Up in cases; 0.3 < FDR < 0.1	FDR > 0.5	cluster19: platelet	FALSE
HNRNPDL	5.54689	0.577163	0.302198	1.90988	0.0561481	0.23049	-0.702074	0.351523	-1.99724	0.0457995	0.922113	Up in cases; 0.3 < FDR < 0.1	FDR > 0.5	cluster19: platelet	FALSE
HIST1H2AC	100.925	-0.503768	0.261557	-1.92603	0.0541	0.23049	0.326973	0.290402	1.12593	0.260195	0.992674	Down in cases; 0.3 < FDR < 0.1	FDR > 0.5	cluster19: platelet	FALSE
RPS24	63.0796	0.515292	0.269712	1.91053	0.0560656	0.23049	-0.386332	0.300832	-1.28421	0.199069	0.992674	Up in cases; 0.3 < FDR < 0.1	FDR > 0.5	cluster19: platelet	FALSE
RPS3	96.1248	0.468018	0.240898	1.94281	0.0520396	0.23049	-0.439857	0.268562	-1.63782	0.101458	0.988676	Up in cases; 0.3 < FDR < 0.1	FDR > 0.5	cluster19: platelet	FALSE
CD3G	6.29029	0.588417	0.303604	1.93811	0.0526103	0.23049	-0.130691	0.343154	-0.380853	0.703312	0.992674	Up in cases; 0.3 < FDR < 0.1	FDR > 0.5	cluster19: platelet	FALSE
TMBIM6	7.24616	-0.305711	0.157976	-1.93517	0.0529694	0.23049	0.206043	0.17683	1.1652	0.243936	0.992674	Down in cases; 0.3 < FDR < 0.1	FDR > 0.5	cluster19: platelet	FALSE
RPL41	128.384	0.482256	0.250935	1.92183	0.0546268	0.23049	-0.527006	0.279477	-1.88569	0.0593373	0.926365	Up in cases; 0.3 < FDR < 0.1	FDR > 0.5	cluster19: platelet	FALSE
CMIP	6.77003	-0.469352	0.24147	-1.94373	0.0519281	0.23049	0.294576	0.268029	1.09904	0.271748	0.992674	Down in cases; 0.3 < FDR < 0.1	FDR > 0.5	cluster19: platelet	FALSE
RPL38	21.8223	0.517393	0.270687	1.9114	0.0559529	0.23049	-0.942595	0.307488	-3.06546	0.00217333	0.467089	Up in cases; 0.3 < FDR < 0.1	Up in females; 0.5 < FDR < 0.3	cluster19: platelet	FALSE
SMIM5	8.8689	-0.492167	0.257775	-1.90929	0.0562252	0.23049	0.18189	0.287366	0.632957	0.526762	0.992674	Down in cases; 0.3 < FDR < 0.1	FDR > 0.5	cluster19: platelet	FALSE
UBA52	38.8865	0.407959	0.213632	1.90964	0.05618	0.23049	-0.413557	0.239917	-1.72375	0.084753	0.955122	Up in cases; 0.3 < FDR < 0.1	FDR > 0.5	cluster19: platelet	FALSE
RPS3A	101.934	0.512287	0.270014	1.89726	0.0577931	0.23187	-0.6838	0.301045	-2.27142	0.0231217	0.832927	Up in cases; 0.3 < FDR < 0.1	FDR > 0.5	cluster19: platelet	FALSE
CAPZA2	12.3283	-0.360352	0.189689	-1.8997	0.0574726	0.23187	0.1432	0.211819	0.676046	0.499011	0.992674	Down in cases; 0.3 < FDR < 0.1	FDR > 0.5	cluster19: platelet	FALSE
LAMTOR1	27.5416	-0.333656	0.175926	-1.89657	0.0578849	0.23187	0.277351	0.195757	1.41681	0.156537	0.992674	Down in cases; 0.3 < FDR < 0.1	FDR > 0.5	cluster19: platelet	FALSE
RPS2	99.1147	0.508022	0.267372	1.90005	0.057426	0.23187	-0.398307	0.297772	-1.33762	0.18102	0.992674	Up in cases; 0.3 < FDR < 0.1	FDR > 0.5	cluster19: platelet	FALSE
RPS13	58.0752	0.520121	0.27636	1.88204	0.0598304	0.234308	-0.719979	0.309078	-2.32945	0.0198355	0.828211	Up in cases; 0.3 < FDR < 0.1	FDR > 0.5	cluster19: platelet	FALSE
ELF1	8.64837	-0.419096	0.222628	-1.88249	0.0597693	0.234308	-0.0860995	0.251164	-0.342802	0.731747	0.992674	Down in cases; 0.3 < FDR < 0.1	FDR > 0.5	cluster19: platelet	FALSE
SUPT4H1	6.41245	-0.360574	0.191136	-1.88648	0.0592303	0.234308	0.100394	0.214947	0.467065	0.640453	0.992674	Down in cases; 0.3 < FDR < 0.1	FDR > 0.5	cluster19: platelet	FALSE
RPL18A	72.7139	0.537633	0.285196	1.88514	0.0594113	0.234308	-0.540512	0.318047	-1.69947	0.0892307	0.955122	Up in cases; 0.3 < FDR < 0.1	FDR > 0.5	cluster19: platelet	FALSE
TSC22D1	71.2104	-0.548479	0.292034	-1.87813	0.0603628	0.235079	0.237584	0.32444	0.732291	0.463991	0.992674	Down in cases; 0.3 < FDR < 0.1	FDR > 0.5	cluster19: platelet	FALSE
SRGN	43.6053	-0.313632	0.167506	-1.87236	0.0611562	0.236853	0.0444058	0.18695	0.237527	0.812248	0.992674	Down in cases; 0.3 < FDR < 0.1	FDR > 0.5	cluster19: platelet	FALSE
CLIC1	32.9036	-0.385063	0.206435	-1.8653	0.0621394	0.238008	0.127329	0.230219	0.553075	0.580212	0.992674	Down in cases; 0.3 < FDR < 0.1	FDR > 0.5	cluster19: platelet	FALSE
SNN	8.72835	-0.408347	0.218928	-1.86521	0.0621517	0.238008	0.167778	0.244121	0.687273	0.491911	0.992674	Down in cases; 0.3 < FDR < 0.1	FDR > 0.5	cluster19: platelet	FALSE
RPL19	79.0887	0.502726	0.269858	1.86293	0.0624727	0.238008	-0.454728	0.300936	-1.51105	0.130777	0.992674	Up in cases; 0.3 < FDR < 0.1	FDR > 0.5	cluster19: platelet	FALSE
GAS5	9.01805	0.56427	0.306121	1.84329	0.0652865	0.239991	-0.544124	0.348396	-1.5618	0.118336	0.992674	Up in cases; 0.3 < FDR < 0.1	FDR > 0.5	cluster19: platelet	FALSE
NCL	5.26171	0.511685	0.278457	1.83757	0.0661253	0.239991	0.100109	0.314155	0.31866	0.749984	0.992674	Up in cases; 0.3 < FDR < 0.1	FDR > 0.5	cluster19: platelet	FALSE
PTCRA	51.5722	-0.526283	0.286026	-1.83999	0.0657704	0.239991	0.264874	0.317702	0.833716	0.404441	0.992674	Down in cases; 0.3 < FDR < 0.1	FDR > 0.5	cluster19: platelet	FALSE
RPS6	79.1694	0.52326	0.287584	1.8195	0.0688352	0.239991	-0.74399	0.320975	-2.31791	0.0204544	0.828211	Up in cases; 0.3 < FDR < 0.1	FDR > 0.5	cluster19: platelet	FALSE
CD3D	9.58941	0.564675	0.310266	1.81997	0.0687634	0.239991	-0.159217	0.349146	-0.456019	0.648377	0.992674	Up in cases; 0.3 < FDR < 0.1	FDR > 0.5	cluster19: platelet	FALSE
ESAM	15.1849	-0.44085	0.240583	-1.83243	0.0668881	0.239991	-0.00790977	0.269184	-0.0293842	0.976558	0.993524	Down in cases; 0.3 < FDR < 0.1	FDR > 0.5	cluster19: platelet	FALSE
BIN2	20.994	-0.309136	0.169839	-1.82017	0.0687338	0.239991	0.169319	0.189755	0.892307	0.372229	0.992674	Down in cases; 0.3 < FDR < 0.1	FDR > 0.5	cluster19: platelet	FALSE
RGCC	8.58284	-0.558871	0.303173	-1.84341	0.0652698	0.239991	0.130525	0.337974	0.386198	0.69935	0.992674	Down in cases; 0.3 < FDR < 0.1	FDR > 0.5	cluster19: platelet	FALSE
TPT1	169.125	0.414301	0.2264	1.82995	0.0672576	0.239991	-0.598171	0.252128	-2.37249	0.0176688	0.828211	Up in cases; 0.3 < FDR < 0.1	FDR > 0.5	cluster19: platelet	FALSE
ICAM2	10.6693	-0.454892	0.24972	-1.82161	0.0685143	0.239991	0.327845	0.277752	1.18035	0.237861	0.992674	Down in cases; 0.3 < FDR < 0.1	FDR > 0.5	cluster19: platelet	FALSE
PSTPIP2	6.10424	-0.548969	0.296067	-1.8542	0.06371	0.239991	-0.29634	0.335908	-0.882206	0.377666	0.992674	Down in cases; 0.3 < FDR < 0.1	FDR > 0.5	cluster19: platelet	FALSE
RPS28	60.3571	0.496201	0.272612	1.82018	0.0687324	0.239991	-0.661258	0.304715	-2.17009	0.0300004	0.900755	Up in cases; 0.3 < FDR < 0.1	FDR > 0.5	cluster19: platelet	FALSE
MARCH2	26.0803	-0.325413	0.177012	-1.83836	0.0660087	0.239991	0.162412	0.19746	0.822505	0.41079	0.992674	Down in cases; 0.3 < FDR < 0.1	FDR > 0.5	cluster19: platelet	FALSE
RPS16	50.1015	0.521757	0.282714	1.84553	0.0649607	0.239991	-0.614052	0.31617	-1.94216	0.0521181	0.922113	Up in cases; 0.3 < FDR < 0.1	FDR > 0.5	cluster19: platelet	FALSE
TGFB1	58.0333	-0.329869	0.180469	-1.82784	0.0675739	0.239991	0.175717	0.200833	0.874943	0.381605	0.992674	Down in cases; 0.3 < FDR < 0.1	FDR > 0.5	cluster19: platelet	FALSE
RPS5	37.6444	0.506719	0.278815	1.8174	0.0691557	0.239991	-0.718953	0.313012	-2.29689	0.0216253	0.828211	Up in cases; 0.3 < FDR < 0.1	FDR > 0.5	cluster19: platelet	FALSE
TPST2	18.9596	-0.35807	0.196307	-1.82403	0.0681475	0.239991	0.0817837	0.219314	0.372906	0.709218	0.992674	Down in cases; 0.3 < FDR < 0.1	FDR > 0.5	cluster19: platelet	FALSE
ARHGAP6	6.55176	-0.436526	0.238198	-1.83262	0.0668594	0.239991	0.0985636	0.26661	0.369692	0.711612	0.992674	Down in cases; 0.3 < FDR < 0.1	FDR > 0.5	cluster19: platelet	FALSE
PDE5A	5.46491	-0.397935	0.219274	-1.81478	0.0695579	0.240197	-0.0186129	0.247645	-0.0751599	0.940087	0.992674	Down in cases; 0.3 < FDR < 0.1	FDR > 0.5	cluster19: platelet	FALSE
WIPF1	7.62297	-0.289848	0.160439	-1.80659	0.0708255	0.242454	0.395176	0.177928	2.22098	0.0263523	0.871622	Down in cases; 0.3 < FDR < 0.1	FDR > 0.5	cluster19: platelet	FALSE
GUCY1B1	5.46774	-0.420661	0.233197	-1.80389	0.071249	0.242454	-0.0199829	0.263834	-0.0757403	0.939626	0.992674	Down in cases; 0.3 < FDR < 0.1	FDR > 0.5	cluster19: platelet	FALSE
RPS12	149.96	0.534019	0.295862	1.80496	0.0710811	0.242454	-0.678217	0.329215	-2.06011	0.0393885	0.922017	Up in cases; 0.3 < FDR < 0.1	FDR > 0.5	cluster19: platelet	FALSE
RPS27	127.203	0.477651	0.266533	1.79209	0.0731185	0.246423	-0.792607	0.29706	-2.66817	0.0076266	0.744489	Up in cases; 0.3 < FDR < 0.1	FDR > 0.5	cluster19: platelet	FALSE
RPS21	37.1169	0.492879	0.274862	1.79318	0.0729434	0.246423	-0.902785	0.309394	-2.91791	0.00352387	0.480788	Up in cases; 0.3 < FDR < 0.1	Up in females; 0.5 < FDR < 0.3	cluster19: platelet	FALSE
MMD	19.5822	-0.391729	0.219735	-1.78273	0.0746301	0.249122	0.378677	0.243932	1.55239	0.120569	0.992674	Down in cases; 0.3 < FDR < 0.1	FDR > 0.5	cluster19: platelet	FALSE
SLC39A3	5.55153	-0.412685	0.231466	-1.78292	0.0745998	0.249122	0.584321	0.253765	2.30261	0.021301	0.828211	Down in cases; 0.3 < FDR < 0.1	FDR > 0.5	cluster19: platelet	FALSE
SSR2	5.75867	0.443005	0.250574	1.76796	0.0770673	0.250302	-0.111897	0.284601	-0.393172	0.694193	0.992674	Up in cases; 0.3 < FDR < 0.1	FDR > 0.5	cluster19: platelet	FALSE
RPS7	55.2366	0.407197	0.229049	1.77778	0.0754407	0.250302	-0.258695	0.255885	-1.01098	0.312025	0.992674	Up in cases; 0.3 < FDR < 0.1	FDR > 0.5	cluster19: platelet	FALSE
RPS23	90.3399	0.506316	0.286206	1.76906	0.0768837	0.250302	-0.686792	0.319085	-2.15238	0.0313677	0.900755	Up in cases; 0.3 < FDR < 0.1	FDR > 0.5	cluster19: platelet	FALSE
NT5C3A	25.232	-0.432131	0.244472	-1.76761	0.0771259	0.250302	0.213038	0.272151	0.782794	0.433748	0.992674	Down in cases; 0.3 < FDR < 0.1	FDR > 0.5	cluster19: platelet	FALSE
VDAC3	13.2265	-0.335509	0.189032	-1.77488	0.0759171	0.250302	0.156057	0.211155	0.739063	0.459869	0.992674	Down in cases; 0.3 < FDR < 0.1	FDR > 0.5	cluster19: platelet	FALSE
RPS9	47.7406	0.455386	0.25759	1.76787	0.0770826	0.250302	-0.570407	0.288439	-1.97756	0.047978	0.922113	Up in cases; 0.3 < FDR < 0.1	FDR > 0.5	cluster19: platelet	FALSE
AQP10	6.31593	-0.575774	0.32731	-1.75911	0.0785588	0.252878	0.210335	0.365018	0.576233	0.564458	0.992674	Down in cases; 0.3 < FDR < 0.1	FDR > 0.5	cluster19: platelet	FALSE
RPL37	61.2337	0.496385	0.283409	1.75148	0.0798633	0.252878	-0.869132	0.317088	-2.74098	0.00612563	0.668613	Up in cases; 0.3 < FDR < 0.1	FDR > 0.5	cluster19: platelet	FALSE
CDC42SE2	7.09768	-0.368007	0.209509	-1.75652	0.079	0.252878	0.378936	0.232095	1.63268	0.102537	0.990436	Down in cases; 0.3 < FDR < 0.1	FDR > 0.5	cluster19: platelet	FALSE
MTRNR2L8	50.0163	0.285394	0.163259	1.74811	0.0804449	0.252878	-0.01228	0.182728	-0.0672037	0.94642	0.992674	Up in cases; 0.3 < FDR < 0.1	FDR > 0.5	cluster19: platelet	FALSE
RPS29	33.7432	0.449867	0.257237	1.74884	0.0803182	0.252878	-0.874978	0.290192	-3.01517	0.00256833	0.467222	Up in cases; 0.3 < FDR < 0.1	Up in females; 0.5 < FDR < 0.3	cluster19: platelet	FALSE
OAZ1	156.332	-0.312118	0.177975	-1.75371	0.0794795	0.252878	0.226117	0.197737	1.14352	0.252822	0.992674	Down in cases; 0.3 < FDR < 0.1	FDR > 0.5	cluster19: platelet	FALSE
NDUFA6	9.44851	-0.393273	0.224404	-1.75253	0.0796835	0.252878	-0.401192	0.25607	-1.56673	0.117178	0.992674	Down in cases; 0.3 < FDR < 0.1	FDR > 0.5	cluster19: platelet	FALSE
GP1BA	7.38532	-0.417894	0.23934	-1.74603	0.0808062	0.25288	0.113017	0.268596	0.42077	0.673923	0.992674	Down in cases; 0.3 < FDR < 0.1	FDR > 0.5	cluster19: platelet	FALSE
TMEM91	8.06279	-0.39773	0.228631	-1.73962	0.0819262	0.255246	0.434186	0.253214	1.7147	0.0864006	0.955122	Down in cases; 0.3 < FDR < 0.1	FDR > 0.5	cluster19: platelet	FALSE
DNAJB6	14.9297	-0.313944	0.180863	-1.73581	0.082597	0.256197	0.286768	0.20119	1.42536	0.154053	0.992674	Down in cases; 0.3 < FDR < 0.1	FDR > 0.5	cluster19: platelet	FALSE
NACA	35.0508	0.394556	0.227583	1.73368	0.0829748	0.256235	-0.440545	0.255572	-1.72376	0.0847505	0.955122	Up in cases; 0.3 < FDR < 0.1	FDR > 0.5	cluster19: platelet	FALSE
IL32	16.0071	0.549467	0.319837	1.71796	0.0858039	0.263809	-0.302493	0.358784	-0.843106	0.399169	0.992674	Up in cases; 0.3 < FDR < 0.1	FDR > 0.5	cluster19: platelet	FALSE
RPS20	27.221	0.402684	0.235556	1.70951	0.0873572	0.26625	-0.588838	0.266103	-2.21282	0.02691	0.876784	Up in cases; 0.3 < FDR < 0.1	FDR > 0.5	cluster19: platelet	FALSE
PPP1R14A	6.42954	-0.445615	0.260548	-1.7103	0.0872104	0.26625	-0.179896	0.295066	-0.609683	0.542072	0.992674	Down in cases; 0.3 < FDR < 0.1	FDR > 0.5	cluster19: platelet	FALSE
AC147651.1	16.9176	-0.351061	0.205905	-1.70496	0.0882012	0.267658	0.0938473	0.230269	0.407555	0.6836	0.992674	Down in cases; 0.3 < FDR < 0.1	FDR > 0.5	cluster19: platelet	FALSE
SPARC	23.2216	-0.332304	0.196453	-1.69152	0.0907366	0.267982	0.118985	0.219138	0.54297	0.58715	0.992674	Down in cases; 0.3 < FDR < 0.1	FDR > 0.5	cluster19: platelet	FALSE
HLA-E	68.3244	-0.178512	0.105243	-1.69619	0.0898496	0.267982	0.167145	0.117513	1.42236	0.154923	0.992674	Down in cases; 0.3 < FDR < 0.1	FDR > 0.5	cluster19: platelet	FALSE
PRKAR2B	29.5937	-0.320162	0.189643	-1.68823	0.0913662	0.267982	0.128514	0.211408	0.607895	0.543257	0.992674	Down in cases; 0.3 < FDR < 0.1	FDR > 0.5	cluster19: platelet	FALSE
DOK2	11.9075	-0.347396	0.205703	-1.68882	0.0912538	0.267982	-0.0174361	0.230825	-0.075538	0.939787	0.992674	Down in cases; 0.3 < FDR < 0.1	FDR > 0.5	cluster19: platelet	FALSE
CD3E	6.46005	0.464198	0.274895	1.68864	0.0912888	0.267982	-0.225794	0.311761	-0.724253	0.46891	0.992674	Up in cases; 0.3 < FDR < 0.1	FDR > 0.5	cluster19: platelet	FALSE
SNAP23	12.8386	-0.347529	0.205253	-1.69317	0.0904226	0.267982	-0.0464763	0.230501	-0.201632	0.840205	0.992674	Down in cases; 0.3 < FDR < 0.1	FDR > 0.5	cluster19: platelet	FALSE
EIF4A1	8.74897	0.461345	0.272816	1.69105	0.0908279	0.267982	-0.193933	0.309803	-0.62599	0.531322	0.992674	Up in cases; 0.3 < FDR < 0.1	FDR > 0.5	cluster19: platelet	FALSE
GP1BB	194.555	-0.373629	0.219682	-1.70077	0.0889863	0.267982	0.167582	0.243968	0.686903	0.492144	0.992674	Down in cases; 0.3 < FDR < 0.1	FDR > 0.5	cluster19: platelet	FALSE
TOMM7	14.4282	0.399241	0.237459	1.68131	0.0927033	0.270046	-0.453151	0.269963	-1.67857	0.0932357	0.967233	Up in cases; 0.3 < FDR < 0.1	FDR > 0.5	cluster19: platelet	FALSE
RPL23A	70.0315	0.418287	0.248891	1.6806	0.0928405	0.270046	-0.48956	0.278008	-1.76096	0.0782452	0.955122	Up in cases; 0.3 < FDR < 0.1	FDR > 0.5	cluster19: platelet	FALSE
TMEM140	12.3875	-0.450521	0.268586	-1.67738	0.0934683	0.270749	0.547346	0.297031	1.84272	0.0653695	0.928544	Down in cases; 0.3 < FDR < 0.1	FDR > 0.5	cluster19: platelet	FALSE
RIPOR2	18.8928	-0.319404	0.191927	-1.66419	0.0960745	0.274201	0.194331	0.214101	0.907663	0.364056	0.992674	Down in cases; 0.3 < FDR < 0.1	FDR > 0.5	cluster19: platelet	FALSE
ITM2B	61.4414	-0.219368	0.131504	-1.66814	0.095287	0.274201	0.0237457	0.146974	0.161564	0.871649	0.992674	Down in cases; 0.3 < FDR < 0.1	FDR > 0.5	cluster19: platelet	FALSE
ITGB3	8.34725	-0.385232	0.231454	-1.6644	0.0960321	0.274201	0.123725	0.258581	0.478478	0.63231	0.992674	Down in cases; 0.3 < FDR < 0.1	FDR > 0.5	cluster19: platelet	FALSE
RPS4X	82.1176	0.431436	0.259364	1.66344	0.0962247	0.274201	-0.932186	0.289994	-3.2145	0.00130674	0.467089	Up in cases; 0.3 < FDR < 0.1	Up in females; 0.5 < FDR < 0.3	cluster19: platelet	FALSE
TMEM40	40.5482	-0.421043	0.254328	-1.65551	0.0978207	0.276501	0.241399	0.282813	0.853561	0.393348	0.992674	Down in cases; 0.3 < FDR < 0.1	FDR > 0.5	cluster19: platelet	FALSE
SMOX	11.3393	-0.371794	0.224384	-1.65696	0.097528	0.276501	0.186176	0.250333	0.743715	0.457049	0.992674	Down in cases; 0.3 < FDR < 0.1	FDR > 0.5	cluster19: platelet	FALSE
NRIP1	6.47633	-0.764685	0.185682	-4.11825	3.81753763030805e-05	0.27784	0.216829	0.198518	1.09224	0.274727	0.999634	Down in cases; 0.3 < FDR < 0.1	FDR > 0.5	cluster17: monocytes	FALSE
RPS10	7.6641	0.454227	0.275103	1.65112	0.0987143	0.277906	-0.5412	0.315963	-1.71286	0.0867388	0.955122	Up in cases; 0.3 < FDR < 0.1	FDR > 0.5	cluster19: platelet	FALSE
SERPINB1	11.5718	-0.304248	0.184772	-1.64661	0.0996386	0.278935	0.140125	0.206511	0.678534	0.497433	0.992674	Down in cases; 0.3 < FDR < 0.1	FDR > 0.5	cluster19: platelet	FALSE
MALAT1	871.664	0.558188	0.33923	1.64546	0.0998753	0.278935	-0.315991	0.376501	-0.839282	0.401311	0.992674	Up in cases; 0.3 < FDR < 0.1	FDR > 0.5	cluster19: platelet	FALSE
PCNP	5.29229	-0.385305	0.23528	-1.63765	0.101495	0.280178	0.0519435	0.264976	0.196031	0.844586	0.992674	Down in cases; 0.3 < FDR < 0.1	FDR > 0.5	cluster19: platelet	FALSE
MYLK	7.33064	-0.439312	0.268921	-1.63361	0.102341	0.280178	0.107445	0.300706	0.357309	0.720861	0.992674	Down in cases; 0.3 < FDR < 0.1	FDR > 0.5	cluster19: platelet	FALSE
HIST1H1C	11.6379	-0.409566	0.249907	-1.63888	0.101239	0.280178	0.373293	0.277389	1.34574	0.178387	0.992674	Down in cases; 0.3 < FDR < 0.1	FDR > 0.5	cluster19: platelet	FALSE
CCND3	30.4907	-0.329521	0.201883	-1.63223	0.10263	0.280178	0.152722	0.224809	0.679343	0.496921	0.992674	Down in cases; 0.3 < FDR < 0.1	FDR > 0.5	cluster19: platelet	FALSE
ERP29	5.43994	0.428807	0.262779	1.63181	0.102719	0.280178	-0.37517	0.302993	-1.23821	0.215637	0.992674	Up in cases; 0.3 < FDR < 0.1	FDR > 0.5	cluster19: platelet	FALSE
RPL17	71.464	0.384064	0.234547	1.63747	0.101532	0.280178	-0.401036	0.261861	-1.53148	0.12565	0.992674	Up in cases; 0.3 < FDR < 0.1	FDR > 0.5	cluster19: platelet	FALSE
RPSA	44.4643	0.428747	0.263587	1.62658	0.103826	0.281011	-0.476496	0.294822	-1.61622	0.106048	0.992674	Up in cases; 0.3 < FDR < 0.1	FDR > 0.5	cluster19: platelet	FALSE
HIST1H3H	14.7173	-0.465588	0.28606	-1.62759	0.103612	0.281011	0.15627	0.318709	0.490323	0.623905	0.992674	Down in cases; 0.3 < FDR < 0.1	FDR > 0.5	cluster19: platelet	FALSE
TRAPPC1	11.098	-0.261275	0.162365	-1.60918	0.107577	0.290043	-0.149243	0.18457	-0.808599	0.418746	0.992674	Down in cases; 0.3 < FDR < 0.1	FDR > 0.5	cluster19: platelet	FALSE
COX6C	7.16248	0.32473	0.202332	1.60494	0.108507	0.290745	-0.517411	0.237437	-2.17915	0.0293208	0.900755	Up in cases; 0.3 < FDR < 0.1	FDR > 0.5	cluster19: platelet	FALSE
EEF1D	19.6134	0.394303	0.245845	1.60387	0.108743	0.290745	-0.17815	0.276161	-0.645096	0.518865	0.992674	Up in cases; 0.3 < FDR < 0.1	FDR > 0.5	cluster19: platelet	FALSE
SLC2A3	6.05406	-0.332856	0.20813	-1.59927	0.10976	0.290745	0.0767112	0.235182	0.326178	0.744289	0.992674	Down in cases; 0.3 < FDR < 0.1	FDR > 0.5	cluster19: platelet	FALSE
CALM3	32.9062	-0.280486	0.175458	-1.59859	0.109911	0.290745	0.137165	0.195779	0.700611	0.483546	0.992674	Down in cases; 0.3 < FDR < 0.1	FDR > 0.5	cluster19: platelet	FALSE
SEPTIN6	8.04495	-0.274069	0.171429	-1.59874	0.109879	0.290745	-0.18365	0.197016	-0.932157	0.351256	0.992674	Down in cases; 0.3 < FDR < 0.1	FDR > 0.5	cluster19: platelet	FALSE
LINC00989	5.56415	-0.399476	0.250993	-1.59158	0.111479	0.291593	-0.282777	0.285114	-0.991804	0.321293	0.992674	Down in cases; 0.3 < FDR < 0.1	FDR > 0.5	cluster19: platelet	FALSE
SNHG6	8.97908	0.328704	0.20649	1.59187	0.111415	0.291593	-0.369347	0.237759	-1.55345	0.120316	0.992674	Up in cases; 0.3 < FDR < 0.1	FDR > 0.5	cluster19: platelet	FALSE
RASGRP2	15.893	-0.378355	0.237239	-1.59483	0.110751	0.291593	-0.0923062	0.266301	-0.346624	0.728874	0.992674	Down in cases; 0.3 < FDR < 0.1	FDR > 0.5	cluster19: platelet	FALSE
STK24	6.11122	-0.362787	0.228356	-1.58869	0.11213	0.292204	0.190245	0.256012	0.74311	0.457415	0.992674	Down in cases; 0.3 < FDR < 0.1	FDR > 0.5	cluster19: platelet	FALSE
PSMA7	6.07232	0.292319	0.184402	1.58522	0.112916	0.293163	0.139275	0.207946	0.669766	0.503007	0.992674	Up in cases; 0.3 < FDR < 0.1	FDR > 0.5	cluster19: platelet	FALSE
CDKN1A	2.7643	-1.15638	0.32139	-3.59806	0.0003206	0.293238	0.248073	0.323807	0.766114	0.443608	0.935624	Down in cases; 0.3 < FDR < 0.1	FDR > 0.5	cluster21: monocytes_2	FALSE
OPTN	1.88133	-1.03804	0.291237	-3.56425	0.000364898	0.293238	-0.117846	0.292049	-0.403516	0.686569	0.963758	Down in cases; 0.3 < FDR < 0.1	FDR > 0.5	cluster21: monocytes_2	FALSE
CTSD	21.6276	0.584252	0.161804	3.61085	0.00030519	0.293238	0.12341	0.170462	0.723971	0.469083	0.935624	Up in cases; 0.3 < FDR < 0.1	FDR > 0.5	cluster21: monocytes_2	FALSE
FES	2.61862	0.922936	0.261445	3.53013	0.000415351	0.293238	-0.148734	0.267559	-0.555895	0.578283	0.951619	Up in cases; 0.3 < FDR < 0.1	FDR > 0.5	cluster21: monocytes_2	FALSE
UQCRH	22.9982	-0.229629	0.145147	-1.58204	0.11364	0.293954	-0.0198854	0.1634	-0.121698	0.903138	0.992674	Down in cases; 0.3 < FDR < 0.1	FDR > 0.5	cluster19: platelet	FALSE
CTDSPL	6.16704	-0.359158	0.227556	-1.57833	0.11449	0.293984	0.210205	0.253962	0.827703	0.407839	0.992674	Down in cases; 0.3 < FDR < 0.1	FDR > 0.5	cluster19: platelet	FALSE
FERMT3	45.6366	-0.356564	0.225679	-1.57996	0.114115	0.293984	0.0978518	0.25118	0.389569	0.696856	0.992674	Down in cases; 0.3 < FDR < 0.1	FDR > 0.5	cluster19: platelet	FALSE
RPS18	120.463	0.469135	0.298777	1.57018	0.116373	0.296644	-0.654858	0.33259	-1.96896	0.0489573	0.922113	Up in cases; 0.3 < FDR < 0.1	FDR > 0.5	cluster19: platelet	FALSE
BCAP31	5.3998	-0.331626	0.211147	-1.5706	0.116276	0.296644	0.197966	0.235601	0.840261	0.400762	0.992674	Down in cases; 0.3 < FDR < 0.1	FDR > 0.5	cluster19: platelet	FALSE
RPL30	107.562	0.439657	0.280558	1.56708	0.117096	0.297366	-0.609014	0.312512	-1.94877	0.0513227	0.922113	Up in cases; 0.3 < FDR < 0.1	FDR > 0.5	cluster19: platelet	FALSE
CDKN2D	35.2823	-0.292364	0.186774	-1.56534	0.117504	0.297366	0.101074	0.208305	0.485221	0.627519	0.992674	Down in cases; 0.3 < FDR < 0.1	FDR > 0.5	cluster19: platelet	FALSE
EIF2AK1	10.5969	-0.354814	0.226974	-1.56324	0.117997	0.297539	0.246697	0.253005	0.975068	0.329527	0.992674	Down in cases; 0.3 < FDR < 0.1	FDR > 0.5	cluster19: platelet	FALSE
RACK1	32.9003	0.387881	0.248678	1.55977	0.118815	0.297684	-0.287432	0.278314	-1.03276	0.301716	0.992674	Up in cases; 0.3 < FDR < 0.1	FDR > 0.5	cluster19: platelet	FALSE
RPL36A	29.5569	0.388487	0.249127	1.55939	0.118904	0.297684	-0.711508	0.280933	-2.53266	0.0113201	0.823728	Up in cases; 0.3 < FDR < 0.1	FDR > 0.5	cluster19: platelet	FALSE
TLE5	12.1191	0.379231	0.243612	1.5567	0.119541	0.298214	-0.252848	0.274785	-0.920167	0.357486	0.992674	Up in cases; 0.3 < FDR < 0.1	FDR > 0.5	cluster19: platelet	FALSE
RPL35A	63.5801	0.318581	0.205089	1.55338	0.120333	0.299125	-0.730538	0.230358	-3.17131	0.00151751	0.467089	Up in cases; 0.3 < FDR < 0.1	Up in females; 0.5 < FDR < 0.3	cluster19: platelet	FALSE
PTPN18	19.398	-0.293132	0.189382	-1.54783	0.121662	0.301361	-0.193242	0.213373	-0.905651	0.365121	0.992674	Down in cases; 0.5 < FDR < 0.3	FDR > 0.5	cluster19: platelet	FALSE
CCL4	5.22525	1.98419	0.51732	3.83553	0.000125295	0.303965	-0.0902515	0.579511	-0.155737	0.87624	0.999634	Up in cases; 0.5 < FDR < 0.3	FDR > 0.5	cluster17: monocytes	FALSE
PLCB1	5.72958	-0.727003	0.189468	-3.83707	0.000124513	0.303965	0.149135	0.205045	0.727328	0.467025	0.999634	Down in cases; 0.5 < FDR < 0.3	FDR > 0.5	cluster17: monocytes	FALSE
H2AFJ	13.1937	-0.328683	0.213979	-1.53605	0.124526	0.307368	0.233582	0.238152	0.98081	0.326686	0.992674	Down in cases; 0.5 < FDR < 0.3	FDR > 0.5	cluster19: platelet	FALSE
RPL15	60.2876	0.3166	0.206901	1.5302	0.125968	0.308697	-0.305479	0.231314	-1.32062	0.186627	0.992674	Up in cases; 0.5 < FDR < 0.3	FDR > 0.5	cluster19: platelet	FALSE
HLA-A	78.4227	-0.153716	0.10067	-1.52693	0.126779	0.308697	0.0905573	0.112578	0.804393	0.42117	0.992674	Down in cases; 0.5 < FDR < 0.3	FDR > 0.5	cluster19: platelet	FALSE
YWHAZ	17.5034	-0.175174	0.115014	-1.52306	0.127743	0.308697	-0.0575549	0.131072	-0.439111	0.660581	0.992674	Down in cases; 0.5 < FDR < 0.3	FDR > 0.5	cluster19: platelet	FALSE
VASP	7.4122	-0.342034	0.224808	-1.52145	0.128147	0.308697	-0.485303	0.258652	-1.87628	0.060617	0.928544	Down in cases; 0.5 < FDR < 0.3	FDR > 0.5	cluster19: platelet	FALSE
PTGIR	5.24569	-0.452581	0.297177	-1.52293	0.127775	0.308697	0.129434	0.333076	0.388603	0.69757	0.992674	Down in cases; 0.5 < FDR < 0.3	FDR > 0.5	cluster19: platelet	FALSE
TUBB1	94.8888	-0.318541	0.208835	-1.52532	0.127179	0.308697	0.145465	0.232226	0.626394	0.531057	0.992674	Down in cases; 0.5 < FDR < 0.3	FDR > 0.5	cluster19: platelet	FALSE
RPL10	164.659	0.392581	0.257991	1.52168	0.128088	0.308697	-0.386826	0.286936	-1.34813	0.177617	0.992674	Up in cases; 0.5 < FDR < 0.3	FDR > 0.5	cluster19: platelet	FALSE
RPL11	89.7424	0.389536	0.257792	1.51105	0.130776	0.308896	-0.542654	0.287459	-1.88776	0.0590585	0.926365	Up in cases; 0.5 < FDR < 0.3	FDR > 0.5	cluster19: platelet	FALSE
EIF3H	5.61499	0.448813	0.295968	1.51642	0.129412	0.308896	-0.341395	0.337545	-1.0114	0.311823	0.992674	Up in cases; 0.5 < FDR < 0.3	FDR > 0.5	cluster19: platelet	FALSE
RPL35	33.2672	0.383065	0.253442	1.51145	0.130673	0.308896	-0.703724	0.2853	-2.46661	0.0136398	0.828211	Up in cases; 0.5 < FDR < 0.3	FDR > 0.5	cluster19: platelet	FALSE
CTTN	16.3268	-0.292387	0.193548	-1.51067	0.130873	0.308896	-0.0928771	0.217473	-0.427074	0.669325	0.992674	Down in cases; 0.5 < FDR < 0.3	FDR > 0.5	cluster19: platelet	FALSE
RDH11	8.43398	-0.3099	0.204686	-1.51403	0.130019	0.308896	0.0872799	0.229182	0.380832	0.703328	0.992674	Down in cases; 0.5 < FDR < 0.3	FDR > 0.5	cluster19: platelet	FALSE
SAT1	50.7846	-0.222167	0.146236	-1.51924	0.128703	0.308896	0.230763	0.162838	1.41713	0.156444	0.992674	Down in cases; 0.5 < FDR < 0.3	FDR > 0.5	cluster19: platelet	FALSE
CCL3	42.0175	0.803792	0.213858	3.75852	0.000170918	0.310986	0.296774	0.236916	1.25265	0.210331	0.999634	Up in cases; 0.5 < FDR < 0.3	FDR > 0.5	cluster17: monocytes	FALSE
RPL3	84.2199	0.368482	0.245123	1.50325	0.132773	0.311285	-0.466081	0.273449	-1.70445	0.0882969	0.955122	Up in cases; 0.5 < FDR < 0.3	FDR > 0.5	cluster19: platelet	FALSE
TMSB4X	679.409	-0.191629	0.127471	-1.50332	0.132757	0.311285	-0.097465	0.14163	-0.688165	0.491349	0.992674	Down in cases; 0.5 < FDR < 0.3	FDR > 0.5	cluster19: platelet	FALSE
CD320	19.0743	0.421073	0.108122	3.89444	9.84246703084017e-05	0.313286	-0.194868	0.114711	-1.69878	0.0893614	0.862868	Up in cases; 0.5 < FDR < 0.3	FDR > 0.5	cluster12: mait	FALSE
DIP2A	17.987	0.59639	0.152967	3.89882	9.66613263857128e-05	0.313286	-0.115491	0.164625	-0.70154	0.482966	0.978724	Up in cases; 0.5 < FDR < 0.3	FDR > 0.5	cluster12: mait	FALSE
PRDX6	23.4587	-0.280285	0.187343	-1.49611	0.134625	0.313529	0.127469	0.209026	0.609822	0.54198	0.992674	Down in cases; 0.5 < FDR < 0.3	FDR > 0.5	cluster19: platelet	FALSE
BTG1	21.5851	0.391614	0.261617	1.4969	0.134419	0.313529	-0.388085	0.294346	-1.31846	0.187349	0.992674	Up in cases; 0.5 < FDR < 0.3	FDR > 0.5	cluster19: platelet	FALSE
EEF1A1	179.715	0.433959	0.290396	1.49437	0.135079	0.313544	-0.559648	0.322875	-1.73332	0.0830382	0.955122	Up in cases; 0.5 < FDR < 0.3	FDR > 0.5	cluster19: platelet	FALSE
GADD45A	8.50694	-0.342953	0.232238	-1.47673	0.139748	0.319234	0.206939	0.259377	0.797831	0.424969	0.992674	Down in cases; 0.5 < FDR < 0.3	FDR > 0.5	cluster19: platelet	FALSE
RPL37A	40.378	0.405799	0.274274	1.47954	0.138996	0.319234	-0.653893	0.307429	-2.12697	0.0334224	0.900755	Up in cases; 0.5 < FDR < 0.3	FDR > 0.5	cluster19: platelet	FALSE
C12orf57	8.09217	0.348266	0.234848	1.48295	0.138089	0.319234	-0.493697	0.271086	-1.82118	0.0685795	0.928544	Up in cases; 0.5 < FDR < 0.3	FDR > 0.5	cluster19: platelet	FALSE
MIF	6.6133	0.379275	0.257028	1.47562	0.140047	0.319234	0.0585009	0.289004	0.202422	0.839587	0.992674	Up in cases; 0.5 < FDR < 0.3	FDR > 0.5	cluster19: platelet	FALSE
DDX3X	8.54354	0.511342	0.345717	1.47908	0.13912	0.319234	-0.976403	0.399191	-2.44595	0.0144471	0.828211	Up in cases; 0.5 < FDR < 0.3	FDR > 0.5	cluster19: platelet	FALSE
FLNA	21.1457	-0.249492	0.169168	-1.47481	0.140262	0.319234	0.0767145	0.189276	0.405304	0.685254	0.992674	Down in cases; 0.5 < FDR < 0.3	FDR > 0.5	cluster19: platelet	FALSE
PARK7	12.0447	-0.228218	0.155398	-1.4686	0.14194	0.320855	0.0333599	0.17538	0.190215	0.84914	0.992674	Down in cases; 0.5 < FDR < 0.3	FDR > 0.5	cluster19: platelet	FALSE
TSPAN33	23.5223	-0.303538	0.206513	-1.46983	0.141609	0.320855	0.115789	0.230486	0.50237	0.615408	0.992674	Down in cases; 0.5 < FDR < 0.3	FDR > 0.5	cluster19: platelet	FALSE
PCBP2	5.56018	0.320736	0.218627	1.46705	0.142363	0.320855	0.336311	0.243442	1.38148	0.167131	0.992674	Up in cases; 0.5 < FDR < 0.3	FDR > 0.5	cluster19: platelet	FALSE
RPL23	15.2853	0.372701	0.254397	1.46504	0.142911	0.320855	-0.506752	0.288858	-1.75433	0.0793739	0.955122	Up in cases; 0.5 < FDR < 0.3	FDR > 0.5	cluster19: platelet	FALSE
NME2	5.14077	0.476978	0.325861	1.46375	0.143263	0.320855	0.135972	0.365365	0.372154	0.709778	0.992674	Up in cases; 0.5 < FDR < 0.3	FDR > 0.5	cluster19: platelet	FALSE
GNAZ	6.56352	-0.280635	0.191948	-1.46204	0.143731	0.320877	0.0140144	0.217123	0.0645458	0.948536	0.992674	Down in cases; 0.5 < FDR < 0.3	FDR > 0.5	cluster19: platelet	FALSE
GPX4	31.9227	-0.230519	0.157908	-1.45983	0.144336	0.321204	0.0528024	0.176502	0.29916	0.764818	0.992674	Down in cases; 0.5 < FDR < 0.3	FDR > 0.5	cluster19: platelet	FALSE
RPL12	35.399	0.368351	0.252675	1.45781	0.144894	0.321427	-0.543372	0.283654	-1.91562	0.0554137	0.922113	Up in cases; 0.5 < FDR < 0.3	FDR > 0.5	cluster19: platelet	FALSE
FAU	49.0708	0.293454	0.201684	1.45502	0.145663	0.322113	-0.36638	0.226057	-1.62074	0.105074	0.992674	Up in cases; 0.5 < FDR < 0.3	FDR > 0.5	cluster19: platelet	FALSE
XIST	5.55283	0.592333	0.408844	1.4488	0.147393	0.324915	-4.9715	0.595589	-8.34719	6.99077385840818e-17	1.52608593329051e-13	Up in cases; 0.5 < FDR < 0.3	Up in females; FDR < 0.1	cluster19: platelet	FALSE
NPM1	12.0307	0.403314	0.279106	1.44502	0.148452	0.326222	-0.381673	0.315717	-1.20891	0.226697	0.992674	Up in cases; 0.5 < FDR < 0.3	FDR > 0.5	cluster19: platelet	FALSE
HBB	267.998	-3.53236	0.84439	-4.18332	2.87278667808151e-05	0.327649	-1.65762	0.937163	-1.76876	0.076934	0.804266	Down in cases; 0.5 < FDR < 0.3	FDR > 0.5	cluster3: cytox_nk	FALSE
RIC3	6.43384	-1.06153	0.26308	-4.03501	5.45990078083642e-05	0.327649	0.0321174	0.289449	0.110961	0.911647	0.998939	Down in cases; 0.5 < FDR < 0.3	FDR > 0.5	cluster3: cytox_nk	FALSE
GP9	51.9435	-0.333778	0.231772	-1.44011	0.149836	0.327649	0.096779	0.258011	0.375097	0.707589	0.992674	Down in cases; 0.5 < FDR < 0.3	FDR > 0.5	cluster19: platelet	FALSE
CLEC1B	24.4344	-0.40473	0.281179	-1.4394	0.150036	0.327649	0.00690191	0.313402	0.0220225	0.98243	0.995485	Down in cases; 0.5 < FDR < 0.3	FDR > 0.5	cluster19: platelet	FALSE
TAGLN2	80.5819	-0.225915	0.157783	-1.43181	0.152198	0.329809	0.0522337	0.175838	0.297055	0.766424	0.992674	Down in cases; 0.5 < FDR < 0.3	FDR > 0.5	cluster19: platelet	FALSE
KIF2A	22.3078	-0.305025	0.212997	-1.43206	0.152126	0.329809	-0.119361	0.239082	-0.499247	0.617605	0.992674	Down in cases; 0.5 < FDR < 0.3	FDR > 0.5	cluster19: platelet	FALSE
RPLP0	20.4388	0.354759	0.247914	1.43098	0.152437	0.329809	-0.477014	0.279805	-1.70481	0.0882299	0.955122	Up in cases; 0.5 < FDR < 0.3	FDR > 0.5	cluster19: platelet	FALSE
CARD19	15.005	-0.289207	0.203002	-1.42465	0.154258	0.332723	0.335976	0.22626	1.48491	0.137567	0.992674	Down in cases; 0.5 < FDR < 0.3	FDR > 0.5	cluster19: platelet	FALSE
SLC25A6	6.79912	0.394227	0.277112	1.42263	0.154844	0.332962	-0.0724878	0.312621	-0.231871	0.816638	0.992674	Up in cases; 0.5 < FDR < 0.3	FDR > 0.5	cluster19: platelet	FALSE
CD151	6.10119	-0.41163	0.289974	-1.41954	0.155741	0.333868	0.445707	0.321574	1.38602	0.165742	0.992674	Down in cases; 0.5 < FDR < 0.3	FDR > 0.5	cluster19: platelet	FALSE
DYNLL1	25.2225	-0.229049	0.161717	-1.41636	0.15667	0.334834	0.133821	0.180818	0.740089	0.459246	0.992674	Down in cases; 0.5 < FDR < 0.3	FDR > 0.5	cluster19: platelet	FALSE
NRGN	2.46572	1.33039	0.349248	3.80929	0.000139367	0.335874	1.07678	0.378917	2.84174	0.00448685	0.772379	Up in cases; 0.5 < FDR < 0.3	FDR > 0.5	cluster26: monocytes_3	FALSE
F13A1	21.2081	-0.280572	0.198619	-1.41261	0.15777	0.336161	0.0281735	0.22204	0.126885	0.899031	0.992674	Down in cases; 0.5 < FDR < 0.3	FDR > 0.5	cluster19: platelet	FALSE
PF4V1	18.3181	-0.433415	0.310251	-1.39698	0.162419	0.338983	-0.221707	0.347359	-0.638265	0.523301	0.992674	Down in cases; 0.5 < FDR < 0.3	FDR > 0.5	cluster19: platelet	FALSE
IL7R	8.52531	0.413432	0.296671	1.39357	0.163447	0.338983	-0.806846	0.342249	-2.35748	0.0183994	0.828211	Up in cases; 0.5 < FDR < 0.3	FDR > 0.5	cluster19: platelet	FALSE
LTB	16.0131	0.520091	0.370922	1.40215	0.160869	0.338983	-1.18065	0.42057	-2.80725	0.0049966	0.605977	Up in cases; 0.5 < FDR < 0.3	FDR > 0.5	cluster19: platelet	FALSE
CA2	15.9041	-0.391204	0.280569	-1.39432	0.16322	0.338983	0.181417	0.311949	0.581558	0.560865	0.992674	Down in cases; 0.5 < FDR < 0.3	FDR > 0.5	cluster19: platelet	FALSE
TUBA1C	20.0646	-0.305874	0.218662	-1.39885	0.161858	0.338983	0.196719	0.243787	0.80693	0.419707	0.992674	Down in cases; 0.5 < FDR < 0.3	FDR > 0.5	cluster19: platelet	FALSE
ANKRD9	9.018	-0.368037	0.262805	-1.40042	0.161387	0.338983	0.353753	0.291705	1.21271	0.225241	0.992674	Down in cases; 0.5 < FDR < 0.3	FDR > 0.5	cluster19: platelet	FALSE
INF2	5.13943	-0.414997	0.296987	-1.39736	0.162306	0.338983	0.463494	0.327905	1.4135	0.157508	0.992674	Down in cases; 0.5 < FDR < 0.3	FDR > 0.5	cluster19: platelet	FALSE
RPS15	59.1695	0.339769	0.242835	1.39917	0.161761	0.338983	-0.389211	0.271212	-1.43508	0.151264	0.992674	Up in cases; 0.5 < FDR < 0.3	FDR > 0.5	cluster19: platelet	FALSE
RPL18	60.7461	0.3625	0.259588	1.39645	0.16258	0.338983	-0.405482	0.289748	-1.39943	0.161685	0.992674	Up in cases; 0.5 < FDR < 0.3	FDR > 0.5	cluster19: platelet	FALSE
STK17A	3.7889	0.731438	0.223457	3.27329	0.00106305	0.339741	-0.0300415	0.24351	-0.123369	0.901815	0.994884	Up in cases; 0.5 < FDR < 0.3	FDR > 0.5	cluster25: gdT_2	FALSE
SMG1	2.61197	0.894275	0.265494	3.36834	0.000756231	0.339741	0.687644	0.277239	2.48033	0.0131262	NA	Up in cases; 0.5 < FDR < 0.3	NA	cluster25: gdT_2	FALSE
LIMD2	7.34816	0.543186	0.167005	3.25251	0.00114391	0.339741	0.0236045	0.18313	0.128895	0.897441	0.994884	Up in cases; 0.5 < FDR < 0.3	FDR > 0.5	cluster25: gdT_2	FALSE
MT-CO1	225.828	0.287803	0.0830241	3.4665	0.000527276	0.339741	0.0843767	0.0915746	0.921399	0.356842	0.86388	Up in cases; 0.5 < FDR < 0.3	FDR > 0.5	cluster25: gdT_2	FALSE
RPL7	28.6659	0.353363	0.254216	1.39001	0.164525	0.339772	-0.445903	0.285468	-1.56201	0.118287	0.992674	Up in cases; 0.5 < FDR < 0.3	FDR > 0.5	cluster19: platelet	FALSE
NRGN	225.791	-0.304023	0.219363	-1.38594	0.165766	0.339772	-0.0148484	0.243677	-0.0609345	0.951411	0.992674	Down in cases; 0.5 < FDR < 0.3	FDR > 0.5	cluster19: platelet	FALSE
RBBP6	14.4765	-0.313752	0.226261	-1.38668	0.165538	0.339772	0.49881	0.250381	1.9922	0.046349	0.922113	Down in cases; 0.5 < FDR < 0.3	FDR > 0.5	cluster19: platelet	FALSE
EEF2	12.5021	0.408075	0.294397	1.38614	0.165705	0.339772	-0.416334	0.332494	-1.25216	0.210512	0.992674	Up in cases; 0.5 < FDR < 0.3	FDR > 0.5	cluster19: platelet	FALSE
CCNG1	5.65588	-0.311437	0.226216	-1.37673	0.168597	0.344567	-0.101341	0.256796	-0.394639	0.693109	0.992674	Down in cases; 0.5 < FDR < 0.3	FDR > 0.5	cluster19: platelet	FALSE
TALDO1	20.8243	-0.222692	0.16227	-1.37236	0.169953	0.346328	0.111782	0.181515	0.615827	0.538009	0.992674	Down in cases; 0.5 < FDR < 0.3	FDR > 0.5	cluster19: platelet	FALSE
MFSD1	7.39314	-0.307642	0.224493	-1.37039	0.170567	0.346572	-0.03745	0.252986	-0.148032	0.882317	0.992674	Down in cases; 0.5 < FDR < 0.3	FDR > 0.5	cluster19: platelet	FALSE
RPL14	48.9757	0.339891	0.250094	1.35905	0.17413	0.348409	-0.461913	0.279761	-1.6511	0.0987185	0.971881	Up in cases; 0.5 < FDR < 0.3	FDR > 0.5	cluster19: platelet	FALSE
RPL9	66.9882	0.361889	0.266788	1.35647	0.17495	0.348409	-0.55717	0.297825	-1.8708	0.0613731	0.928544	Up in cases; 0.5 < FDR < 0.3	FDR > 0.5	cluster19: platelet	FALSE
SQSTM1	11.5017	-0.248512	0.182992	-1.35805	0.174449	0.348409	0.20284	0.203933	0.99464	0.319911	0.992674	Down in cases; 0.5 < FDR < 0.3	FDR > 0.5	cluster19: platelet	FALSE
AP003068.2	15.5154	-0.296936	0.217532	-1.36502	0.172245	0.348409	0.161285	0.243016	0.663679	0.506896	0.992674	Down in cases; 0.5 < FDR < 0.3	FDR > 0.5	cluster19: platelet	FALSE
ORAI1	5.5466	-0.264604	0.194941	-1.35736	0.174668	0.348409	0.093875	0.219428	0.427817	0.668784	0.992674	Down in cases; 0.5 < FDR < 0.3	FDR > 0.5	cluster19: platelet	FALSE
CD68	6.65281	-0.342294	0.252064	-1.35796	0.174476	0.348409	0.0339608	0.283404	0.119832	0.904617	0.992674	Down in cases; 0.5 < FDR < 0.3	FDR > 0.5	cluster19: platelet	FALSE
CTSA	37.4072	-0.27165	0.200146	-1.35726	0.174699	0.348409	-0.0401775	0.223404	-0.179842	0.857276	0.992674	Down in cases; 0.5 < FDR < 0.3	FDR > 0.5	cluster19: platelet	FALSE
CMTM5	34.8893	-0.279495	0.206371	-1.35433	0.17563	0.348772	0.339694	0.229426	1.48063	0.138705	0.992674	Down in cases; 0.5 < FDR < 0.3	FDR > 0.5	cluster19: platelet	FALSE
RAC2	6.53658	0.6042	0.189964	3.1806	0.00146972	0.349206	0.199125	0.204743	0.972562	0.330771	0.86388	Up in cases; 0.5 < FDR < 0.3	FDR > 0.5	cluster25: gdT_2	FALSE
CCDC85B	13.7016	-0.226621	0.167879	-1.34991	0.177046	0.350591	0.109585	0.18825	0.582124	0.560483	0.992674	Down in cases; 0.5 < FDR < 0.3	FDR > 0.5	cluster19: platelet	FALSE
STX11	6.64291	-0.368762	0.27391	-1.34629	0.17821	0.351901	0.124537	0.305826	0.407216	0.68385	0.992674	Down in cases; 0.5 < FDR < 0.3	FDR > 0.5	cluster19: platelet	FALSE
MRPL47	16.8386	-0.450521	0.121993	-3.69299	0.000221632	0.352727	0.122897	0.127786	0.961744	0.336178	0.97852	Down in cases; 0.5 < FDR < 0.3	FDR > 0.5	cluster12: mait	FALSE
SGTB	10.1951	-0.562302	0.149184	-3.76919	0.000163775	0.352727	0.311993	0.15423	2.02291	0.043082	0.772873	Down in cases; 0.5 < FDR < 0.3	FDR > 0.5	cluster12: mait	FALSE
RIC3	3.97902	-1.23903	0.334916	-3.69951	0.000216012	0.352727	1.12991	0.344953	3.27555	0.00105456	0.185771	Down in cases; 0.5 < FDR < 0.3	Up in males; 0.3 < FDR < 0.1	cluster12: mait	FALSE
GNG11	122.472	-0.295568	0.220373	-1.34122	0.17985	0.353151	0.111719	0.244904	0.456175	0.648264	0.992674	Down in cases; 0.5 < FDR < 0.3	FDR > 0.5	cluster19: platelet	FALSE
GFI1B	6.25798	-0.333947	0.248727	-1.34263	0.179393	0.353151	-0.183214	0.282114	-0.649431	0.51606	0.992674	Down in cases; 0.5 < FDR < 0.3	FDR > 0.5	cluster19: platelet	FALSE
HLA-DPB1	5.41566	0.558952	0.418384	1.33598	0.181556	0.355506	0.443605	0.466527	0.950866	0.341672	0.992674	Up in cases; 0.5 < FDR < 0.3	FDR > 0.5	cluster19: platelet	FALSE
SNHG5	7.0953	0.385159	0.289704	1.32949	0.183686	0.358675	-0.259838	0.328737	-0.790412	0.429287	0.992674	Up in cases; 0.5 < FDR < 0.3	FDR > 0.5	cluster19: platelet	FALSE
PRRC2C	6.19861	0.285387	0.216974	1.3153	0.188408	0.359875	0.0967846	0.245382	0.394424	0.693268	0.992674	Up in cases; 0.5 < FDR < 0.3	FDR > 0.5	cluster19: platelet	FALSE
RAB10	5.27431	-0.341743	0.259639	-1.31623	0.188098	0.359875	0.529957	0.286484	1.84987	0.0643329	0.928544	Down in cases; 0.5 < FDR < 0.3	FDR > 0.5	cluster19: platelet	FALSE
TMSB10	69.4929	0.363083	0.275429	1.31825	0.187422	0.359875	-0.278033	0.306856	-0.906071	0.364898	0.992674	Up in cases; 0.5 < FDR < 0.3	FDR > 0.5	cluster19: platelet	FALSE
AMD1	11.4811	-0.297407	0.225037	-1.32159	0.186304	0.359875	0.111678	0.251855	0.443424	0.657459	0.992674	Down in cases; 0.5 < FDR < 0.3	FDR > 0.5	cluster19: platelet	FALSE
DMTN	8.33087	-0.296856	0.224585	-1.3218	0.186236	0.359875	0.355053	0.249431	1.42345	0.154605	0.992674	Down in cases; 0.5 < FDR < 0.3	FDR > 0.5	cluster19: platelet	FALSE
RPL8	42.9307	0.328114	0.248156	1.32221	0.186099	0.359875	-0.199286	0.277219	-0.718875	0.472218	0.992674	Up in cases; 0.5 < FDR < 0.3	FDR > 0.5	cluster19: platelet	FALSE
ATP5MC2	6.66136	0.308633	0.234596	1.31559	0.188311	0.359875	-0.00351904	0.265483	-0.0132553	0.989424	0.997802	Up in cases; 0.5 < FDR < 0.3	FDR > 0.5	cluster19: platelet	FALSE
CST3	14.3023	0.343437	0.260229	1.31975	0.186919	0.359875	0.309201	0.289894	1.0666	0.286153	0.992674	Up in cases; 0.5 < FDR < 0.3	FDR > 0.5	cluster19: platelet	FALSE
MBNL1	12.0074	-0.216329	0.164936	-1.31159	0.189658	0.36059	0.0429326	0.186098	0.230699	0.817549	0.992674	Down in cases; 0.5 < FDR < 0.3	FDR > 0.5	cluster19: platelet	FALSE
EIF3F	5.83631	0.324713	0.248233	1.3081	0.19084	0.36059	-0.177224	0.282968	-0.626305	0.531115	0.992674	Up in cases; 0.5 < FDR < 0.3	FDR > 0.5	cluster19: platelet	FALSE
NAA38	5.77103	-0.309247	0.236266	-1.30889	0.19057	0.36059	-0.165273	0.268779	-0.614902	0.538619	0.992674	Down in cases; 0.5 < FDR < 0.3	FDR > 0.5	cluster19: platelet	FALSE
SCN1B	6.18101	-0.385113	0.294227	-1.3089	0.190569	0.36059	0.6336	0.325237	1.94812	0.0514012	0.922113	Down in cases; 0.5 < FDR < 0.3	FDR > 0.5	cluster19: platelet	FALSE
ATP5MG	10.9882	0.208601	0.160554	1.29925	0.193857	0.365306	-0.0580725	0.182328	-0.318506	0.750101	0.992674	Up in cases; 0.5 < FDR < 0.3	FDR > 0.5	cluster19: platelet	FALSE
RPS25	53.2724	0.347621	0.268374	1.29528	0.195222	0.366893	-0.674874	0.300331	-2.2471	0.0246335	0.853571	Up in cases; 0.5 < FDR < 0.3	FDR > 0.5	cluster19: platelet	FALSE
ENKUR	8.68209	-0.338476	0.262852	-1.28771	0.197848	0.370833	-0.112438	0.295534	-0.380457	0.703606	0.992674	Down in cases; 0.5 < FDR < 0.3	FDR > 0.5	cluster19: platelet	FALSE
RABGAP1L	5.21986	-0.296097	0.230749	-1.2832	0.199422	0.372786	0.160104	0.259486	0.617006	0.53723	0.992674	Down in cases; 0.5 < FDR < 0.3	FDR > 0.5	cluster19: platelet	FALSE
MAVS	15.7459	0.461537	0.115761	3.98698	6.69200667189556e-05	0.373581	-0.354158	0.138087	-2.56474	0.0103253	0.432542	Up in cases; 0.5 < FDR < 0.3	Up in females; 0.5 < FDR < 0.3	cluster7: B	FALSE
CD52	18.9876	0.371651	0.293808	1.26495	0.205891	0.383142	-0.348757	0.329589	-1.05816	0.289983	0.992674	Up in cases; 0.5 < FDR < 0.3	FDR > 0.5	cluster19: platelet	FALSE
TRBC2	7.131	0.400625	0.316828	1.26449	0.206055	0.383142	-0.0706019	0.35605	-0.198292	0.842816	0.992674	Up in cases; 0.5 < FDR < 0.3	FDR > 0.5	cluster19: platelet	FALSE
HLA-DMA	37.8963	-0.373615	0.102433	-3.6474	0.00026491	0.385602	0.207096	0.111749	1.85322	0.0638501	0.999634	Down in cases; 0.5 < FDR < 0.3	FDR > 0.5	cluster17: monocytes	FALSE
ZCCHC17	6.71556	-0.229607	0.183736	-1.24966	0.211425	0.390024	0.141448	0.207023	0.68325	0.494449	0.992674	Down in cases; 0.5 < FDR < 0.3	FDR > 0.5	cluster19: platelet	FALSE
WDR1	12.4045	-0.19081	0.152508	-1.25114	0.210882	0.390024	-0.0883384	0.172671	-0.511599	0.608932	0.992674	Down in cases; 0.5 < FDR < 0.3	FDR > 0.5	cluster19: platelet	FALSE
RBM39	9.44654	0.319602	0.255174	1.25249	0.210392	0.390024	-0.153536	0.289238	-0.530829	0.595537	0.992674	Up in cases; 0.5 < FDR < 0.3	FDR > 0.5	cluster19: platelet	FALSE
RABAC1	6.22318	0.209319	0.1681	1.2452	0.213057	0.392003	0.114504	0.190155	0.602164	0.547065	0.992674	Up in cases; 0.5 < FDR < 0.3	FDR > 0.5	cluster19: platelet	FALSE
RPL5	46.0633	0.326606	0.263282	1.24052	0.214785	0.392085	-0.546755	0.294584	-1.85603	0.0634495	0.928544	Up in cases; 0.5 < FDR < 0.3	FDR > 0.5	cluster19: platelet	FALSE
S100A10	9.87981	0.403639	0.324868	1.24247	0.214062	0.392085	0.0157568	0.363062	0.0433998	0.965383	0.993524	Up in cases; 0.5 < FDR < 0.3	FDR > 0.5	cluster19: platelet	FALSE
HMGB1	30.0601	-0.155582	0.125293	-1.24174	0.214332	0.392085	0.0802334	0.140734	0.570107	0.568605	0.992674	Down in cases; 0.5 < FDR < 0.3	FDR > 0.5	cluster19: platelet	FALSE
SRSF5	12.8599	0.311359	0.251295	1.23902	0.215339	0.392085	-0.218935	0.283917	-0.771123	0.440634	0.992674	Up in cases; 0.5 < FDR < 0.3	FDR > 0.5	cluster19: platelet	FALSE
OST4	49.2689	-0.16402	0.132747	-1.23559	0.216612	0.393382	0.0326922	0.148489	0.220166	0.825742	0.992674	Down in cases; 0.5 < FDR < 0.3	FDR > 0.5	cluster19: platelet	FALSE
RTN3	6.73977	-0.241697	0.196475	-1.23017	0.218634	0.396028	0.106718	0.220364	0.484283	0.628185	0.992674	Down in cases; 0.5 < FDR < 0.3	FDR > 0.5	cluster19: platelet	FALSE
FTH1	342.332	-0.40162	0.118184	-3.39827	0.000678144	0.398975	0.215056	0.127661	1.68459	0.0920686	0.880373	Down in cases; 0.5 < FDR < 0.3	FDR > 0.5	cluster21: monocytes_2	FALSE
YARS	56.8522	0.264011	0.0753676	3.50298	0.000460079	0.399131	-0.00198689	0.0840443	-0.023641	0.981139	0.998951	Up in cases; 0.5 < FDR < 0.3	FDR > 0.5	cluster3: cytox_nk	FALSE
SHISAL2A	16.4061	0.450534	0.127112	3.54439	0.000393523	0.399131	-0.249475	0.144566	-1.72567	0.084406	0.804266	Up in cases; 0.5 < FDR < 0.3	FDR > 0.5	cluster3: cytox_nk	FALSE
RANBP17	7.14603	0.673837	0.186569	3.61173	0.000304164	0.399131	0.333599	0.2042	1.63369	0.102324	0.821764	Up in cases; 0.5 < FDR < 0.3	FDR > 0.5	cluster3: cytox_nk	FALSE
PRDM1	70.4171	-0.374486	0.106512	-3.51591	0.000438242	0.399131	0.086105	0.117713	0.731482	0.464485	0.973701	Down in cases; 0.5 < FDR < 0.3	FDR > 0.5	cluster3: cytox_nk	FALSE
ITGB1	178.389	-0.360372	0.0957987	-3.76177	0.000168718	0.399131	-0.217095	0.106485	-2.03875	0.0414753	0.711725	Down in cases; 0.5 < FDR < 0.3	FDR > 0.5	cluster3: cytox_nk	FALSE
MXI1	25.7293	-0.498015	0.141096	-3.52962	0.000416162	0.399131	-0.34525	0.157969	-2.18556	0.0288476	0.654388	Down in cases; 0.5 < FDR < 0.3	FDR > 0.5	cluster3: cytox_nk	FALSE
TSPAN4	11.1616	0.56251	0.15835	3.55231	0.00038186	0.399131	-0.055584	0.177766	-0.312681	0.754523	0.994387	Up in cases; 0.5 < FDR < 0.3	FDR > 0.5	cluster3: cytox_nk	FALSE
DUSP8	12.7513	-0.734837	0.212132	-3.46406	0.000532086	0.399131	-0.0840636	0.235048	-0.357645	0.720609	0.994387	Down in cases; 0.5 < FDR < 0.3	FDR > 0.5	cluster3: cytox_nk	FALSE
GZMH	941.046	-0.540093	0.142373	-3.79349	0.000148542	0.399131	-0.12743	0.157967	-0.806686	0.419847	0.967201	Down in cases; 0.5 < FDR < 0.3	FDR > 0.5	cluster3: cytox_nk	FALSE
GGA2	31.5344	-0.307675	0.0884212	-3.47966	0.000502059	0.399131	-0.0815207	0.0985352	-0.827326	0.408052	0.967201	Down in cases; 0.5 < FDR < 0.3	FDR > 0.5	cluster3: cytox_nk	FALSE
TOB1	50.3023	-0.544697	0.156448	-3.48164	0.000498355	0.399131	-0.0891979	0.173762	-0.513333	0.607719	0.989076	Down in cases; 0.5 < FDR < 0.3	FDR > 0.5	cluster3: cytox_nk	FALSE
ICAM2	110.544	0.324371	0.0883297	3.67228	0.0002404	0.399131	-0.0231271	0.0982542	-0.23538	0.813914	0.994387	Up in cases; 0.5 < FDR < 0.3	FDR > 0.5	cluster3: cytox_nk	FALSE
PECAM1	31.6577	0.478158	0.131341	3.64059	0.000272018	0.399131	-0.133412	0.147066	-0.90716	0.364322	0.958902	Up in cases; 0.5 < FDR < 0.3	FDR > 0.5	cluster3: cytox_nk	FALSE
PVR	3.07919	1.09448	0.289298	3.78323	0.000154803	0.399131	-0.958325	0.348862	-2.747	0.00601426	0.411836	Up in cases; 0.5 < FDR < 0.3	Up in females; 0.5 < FDR < 0.3	cluster3: cytox_nk	FALSE
RPL28	83.117	0.332231	0.271783	1.22241	0.221552	0.400279	-0.432603	0.302759	-1.42887	0.153041	0.992674	Up in cases; 0.5 < FDR < 0.3	FDR > 0.5	cluster19: platelet	FALSE
RPL7A	58.8376	0.295471	0.243369	1.21409	0.224715	0.403017	-0.253927	0.271524	-0.935191	0.34969	0.992674	Up in cases; 0.5 < FDR < 0.3	FDR > 0.5	cluster19: platelet	FALSE
VIM	21.5841	0.389374	0.320079	1.21649	0.223798	0.403017	-0.0354692	0.357118	-0.0993206	0.920884	0.992674	Up in cases; 0.5 < FDR < 0.3	FDR > 0.5	cluster19: platelet	FALSE
CLDN5	26.7188	-0.375697	0.3095	-1.21388	0.224793	0.403017	0.332557	0.343935	0.966918	0.333585	0.992674	Down in cases; 0.5 < FDR < 0.3	FDR > 0.5	cluster19: platelet	FALSE
SLC40A1	7.61511	-0.314489	0.25951	-1.21186	0.225567	0.403373	0.283404	0.288865	0.981095	0.326546	0.992674	Down in cases; 0.5 < FDR < 0.3	FDR > 0.5	cluster19: platelet	FALSE
RGS1	19.0615	-0.946467	0.232158	-4.07681	4.56568881090719e-05	0.408127	-0.476182	0.257451	-1.8496	0.0643716	NA	Down in cases; 0.5 < FDR < 0.3	NA	cluster13: gdT	FALSE
HGD	6.07798	-0.31789	0.266033	-1.19493	0.232115	0.412495	0.0683566	0.298441	0.229045	0.818834	0.992674	Down in cases; 0.5 < FDR < 0.3	FDR > 0.5	cluster19: platelet	FALSE
RPA1	6.52417	-0.281135	0.235324	-1.19467	0.232215	0.412495	0.198253	0.263195	0.753255	0.451297	0.992674	Down in cases; 0.5 < FDR < 0.3	FDR > 0.5	cluster19: platelet	FALSE
MTRNR2L10	19.0701	0.175996	0.147386	1.19412	0.232433	0.412495	-0.0067394	0.166262	-0.0405348	0.967667	0.993524	Up in cases; 0.5 < FDR < 0.3	FDR > 0.5	cluster19: platelet	FALSE
STXBP2	11.0201	-0.245588	0.206819	-1.18745	0.235048	0.416083	0.317386	0.229948	1.38025	0.167508	0.992674	Down in cases; 0.5 < FDR < 0.3	FDR > 0.5	cluster19: platelet	FALSE
CD9	23.2323	-0.272059	0.230436	-1.18063	0.237751	0.416659	0.060202	0.257022	0.234229	0.814807	0.992674	Down in cases; 0.5 < FDR < 0.3	FDR > 0.5	cluster19: platelet	FALSE
HNRNPA1	7.9092	0.317525	0.268604	1.18213	0.237153	0.416659	-0.622598	0.308917	-2.01542	0.0438608	0.922113	Up in cases; 0.5 < FDR < 0.3	FDR > 0.5	cluster19: platelet	FALSE
RPL6	45.4119	0.2893	0.244215	1.18462	0.23617	0.416659	-0.432669	0.273335	-1.58292	0.113439	0.992674	Up in cases; 0.5 < FDR < 0.3	FDR > 0.5	cluster19: platelet	FALSE
MBP	6.58137	-0.198643	0.16814	-1.18141	0.237438	0.416659	0.103489	0.191112	0.541513	0.588154	0.992674	Down in cases; 0.5 < FDR < 0.3	FDR > 0.5	cluster19: platelet	FALSE
BTF3	17.4054	0.307207	0.261742	1.1737	0.240514	0.417328	-0.448171	0.295357	-1.51739	0.129169	0.992674	Up in cases; 0.5 < FDR < 0.3	FDR > 0.5	cluster19: platelet	FALSE
HNRNPA2B1	18.0844	0.159875	0.136168	1.17411	0.240353	0.417328	-0.0479607	0.154934	-0.309555	0.756899	0.992674	Up in cases; 0.5 < FDR < 0.3	FDR > 0.5	cluster19: platelet	FALSE
SEPTIN7	16.6163	-0.167871	0.143015	-1.1738	0.240475	0.417328	0.141546	0.160604	0.881332	0.378138	0.992674	Down in cases; 0.5 < FDR < 0.3	FDR > 0.5	cluster19: platelet	FALSE
ATP6V0C	7.18578	0.195715	0.166222	1.17744	0.239021	0.417328	0.146229	0.187718	0.778979	0.435992	0.992674	Up in cases; 0.5 < FDR < 0.3	FDR > 0.5	cluster19: platelet	FALSE
CERS2	7.56249	-0.219987	0.187883	-1.17087	0.24165	0.418263	-0.0557957	0.213657	-0.261146	0.79398	0.992674	Down in cases; 0.5 < FDR < 0.3	FDR > 0.5	cluster19: platelet	FALSE
CAP1	13.6216	-0.164316	0.141071	-1.16478	0.244108	0.418285	0.0175465	0.159469	0.11003	0.912385	0.992674	Down in cases; 0.5 < FDR < 0.3	FDR > 0.5	cluster19: platelet	FALSE
RPL27A	35.0462	0.314681	0.269487	1.1677	0.242926	0.418285	-0.370603	0.301697	-1.2284	0.219299	0.992674	Up in cases; 0.5 < FDR < 0.3	FDR > 0.5	cluster19: platelet	FALSE
RPL4	29.8636	0.236843	0.203569	1.16345	0.244646	0.418285	-0.454589	0.229568	-1.9802	0.0476814	0.922113	Up in cases; 0.5 < FDR < 0.3	FDR > 0.5	cluster19: platelet	FALSE
MYL12B	15.0513	-0.144088	0.123288	-1.16871	0.24252	0.418285	0.152601	0.138816	1.09931	0.271635	0.992674	Down in cases; 0.5 < FDR < 0.3	FDR > 0.5	cluster19: platelet	FALSE
TST	6.06402	-0.288901	0.248168	-1.16414	0.244368	0.418285	0.414829	0.275851	1.50382	0.132629	0.992674	Down in cases; 0.5 < FDR < 0.3	FDR > 0.5	cluster19: platelet	FALSE
TACC3	7.62866	-0.321398	0.278082	-1.15577	0.247777	0.422608	0.589429	0.307056	1.91961	0.0549068	0.922113	Down in cases; 0.5 < FDR < 0.3	FDR > 0.5	cluster19: platelet	FALSE
JAK1	8.16166	-0.206916	0.179736	-1.15122	0.24964	0.424752	0.154449	0.20224	0.763691	0.445051	0.992674	Down in cases; 0.5 < FDR < 0.3	FDR > 0.5	cluster19: platelet	FALSE
TPM3	23.8208	-0.150774	0.131203	-1.14917	0.250487	0.425161	-0.104229	0.148707	-0.700899	0.483366	0.992674	Down in cases; 0.5 < FDR < 0.3	FDR > 0.5	cluster19: platelet	FALSE
LAPTM5	7.30179	0.270886	0.236675	1.14455	0.252396	0.427367	0.0433759	0.266561	0.162724	0.870735	0.992674	Up in cases; 0.5 < FDR < 0.3	FDR > 0.5	cluster19: platelet	FALSE
SAP18	5.69396	-0.243747	0.215401	-1.13159	0.257805	0.435473	0.0646978	0.242553	0.266737	0.789672	0.992674	Down in cases; 0.5 < FDR < 0.3	FDR > 0.5	cluster19: platelet	FALSE
RPS17	9.15296	0.349624	0.311859	1.1211	0.262247	0.441911	-0.512037	0.354176	-1.44571	0.148258	0.992674	Up in cases; 0.5 < FDR < 0.3	FDR > 0.5	cluster19: platelet	FALSE
ANKRD11	6.1105	0.2506	0.224648	1.11553	0.264625	0.444849	0.0615204	0.255485	0.240799	0.809711	0.992674	Up in cases; 0.5 < FDR < 0.3	FDR > 0.5	cluster19: platelet	FALSE
RPS19BP1	5.2946	-0.237977	0.215951	-1.10199	0.270465	0.453579	-0.187436	0.247591	-0.75704	0.449026	0.992674	Down in cases; 0.5 < FDR < 0.3	FDR > 0.5	cluster19: platelet	FALSE
ARPC5	22.3994	-0.176083	0.160461	-1.09736	0.272484	0.455874	-0.0236533	0.180284	-0.1312	0.895617	0.992674	Down in cases; 0.5 < FDR < 0.3	FDR > 0.5	cluster19: platelet	FALSE
LIMD2	5.23245	0.345906	0.315933	1.09487	0.273573	0.456606	-0.375073	0.360576	-1.04021	0.298244	0.992674	Up in cases; 0.5 < FDR < 0.3	FDR > 0.5	cluster19: platelet	FALSE
COX7C	9.3809	0.269374	0.246838	1.0913	0.275143	0.458135	-0.532966	0.283145	-1.88231	0.0597945	0.926365	Up in cases; 0.5 < FDR < 0.3	FDR > 0.5	cluster19: platelet	FALSE
GYPC	6.5297	0.477163	0.159086	2.9994	0.0027051	0.459095	0.221134	0.170376	1.29792	0.194316	0.86388	Up in cases; 0.5 < FDR < 0.3	FDR > 0.5	cluster25: gdT_2	FALSE
PSME1	7.02632	0.56192	0.185876	3.02309	0.00250205	0.459095	-0.206595	0.204794	-1.0088	0.313071	0.86388	Up in cases; 0.5 < FDR < 0.3	FDR > 0.5	cluster25: gdT_2	FALSE
PDLIM1	25.6666	-0.21641	0.199425	-1.08517	0.277848	0.461544	-0.0227918	0.223076	-0.10217	0.918621	0.992674	Down in cases; 0.5 < FDR < 0.3	FDR > 0.5	cluster19: platelet	FALSE
CMTM6	7.71147	-0.229539	0.212065	-1.0824	0.279075	0.462487	0.221164	0.237018	0.933112	0.350762	0.992674	Down in cases; 0.5 < FDR < 0.3	FDR > 0.5	cluster19: platelet	FALSE
WBP2	12.7243	-0.19789	0.184193	-1.07436	0.282661	0.466224	0.220666	0.205358	1.07454	0.282579	0.992674	Down in cases; 0.5 < FDR < 0.3	FDR > 0.5	cluster19: platelet	FALSE
SLA2	7.21545	-0.233016	0.216823	-1.07469	0.282515	0.466224	-0.0423684	0.245145	-0.17283	0.862785	0.992674	Down in cases; 0.5 < FDR < 0.3	FDR > 0.5	cluster19: platelet	FALSE
NUB1	106.694	-0.178849	0.0525329	-3.40451	0.000662828	0.467957	0.0398201	0.0582731	0.683335	0.494395	0.981777	Down in cases; 0.5 < FDR < 0.3	FDR > 0.5	cluster3: cytox_nk	FALSE
HINT1	10.2536	0.263613	0.246798	1.06814	0.285459	0.469735	0.011155	0.277176	0.0402453	0.967898	0.993524	Up in cases; 0.5 < FDR < 0.3	FDR > 0.5	cluster19: platelet	FALSE
NLRC5	1.44949	1.01651	0.344637	2.94951	0.00318276	0.47264	0.259428	0.366506	0.707843	0.479043	NA	Up in cases; 0.5 < FDR < 0.3	NA	cluster25: gdT_2	FALSE
RAP1A	5.59293	-0.220525	0.209278	-1.05374	0.292001	0.476016	0.109304	0.235756	0.463633	0.642911	0.992674	Down in cases; 0.5 < FDR < 0.3	FDR > 0.5	cluster19: platelet	FALSE
CXCR4	9.27128	0.287679	0.273771	1.0508	0.293351	0.476016	-0.084254	0.308989	-0.272676	0.785102	0.992674	Up in cases; 0.5 < FDR < 0.3	FDR > 0.5	cluster19: platelet	FALSE
CHCHD2	8.71029	0.174993	0.165998	1.05419	0.291796	0.476016	0.0742727	0.187624	0.395859	0.692209	0.992674	Up in cases; 0.5 < FDR < 0.3	FDR > 0.5	cluster19: platelet	FALSE
ANXA1	9.30571	0.395553	0.374065	1.05744	0.290309	0.476016	-0.029847	0.418931	-0.0712455	0.943202	0.992674	Up in cases; 0.5 < FDR < 0.3	FDR > 0.5	cluster19: platelet	FALSE
PTGS1	9.70547	-0.218978	0.208189	-1.05183	0.292879	0.476016	0.158089	0.232744	0.679241	0.496985	0.992674	Down in cases; 0.5 < FDR < 0.3	FDR > 0.5	cluster19: platelet	FALSE
FHL1	6.01548	-0.269507	0.256155	-1.05212	0.292742	0.476016	0.0581578	0.28735	0.202394	0.839609	0.992674	Down in cases; 0.5 < FDR < 0.3	FDR > 0.5	cluster19: platelet	FALSE
LCN2	5.36077	-0.343139	0.328289	-1.04524	0.295914	0.479067	0.820432	0.360522	2.27568	0.0228654	0.832927	Down in cases; 0.5 < FDR < 0.3	FDR > 0.5	cluster19: platelet	FALSE
SPNS1	6.36907	-0.217408	0.208731	-1.04157	0.29761	0.480701	-0.0387403	0.236343	-0.163916	0.869798	0.992674	Down in cases; 0.5 < FDR < 0.3	FDR > 0.5	cluster19: platelet	FALSE
LRRFIP1	7.70756	0.230551	0.222317	1.03703	0.29972	0.481889	-0.0254177	0.252397	-0.100705	0.919784	0.992674	Up in cases; 0.5 < FDR < 0.3	FDR > 0.5	cluster19: platelet	FALSE
H1FX	5.6188	-0.262344	0.252705	-1.03814	0.299203	0.481889	-0.0579429	0.28455	-0.20363	0.838643	0.992674	Down in cases; 0.5 < FDR < 0.3	FDR > 0.5	cluster19: platelet	FALSE
TLN1	51.7924	-0.21907	0.21162	-1.0352	0.300573	0.482156	0.183375	0.235482	0.77872	0.436145	0.992674	Down in cases; 0.5 < FDR < 0.3	FDR > 0.5	cluster19: platelet	FALSE
PNISR	8.47575	0.284292	0.276257	1.02909	0.303439	0.484535	-0.288361	0.313288	-0.920437	0.357345	0.992674	Up in cases; 0.5 < FDR < 0.3	FDR > 0.5	cluster19: platelet	FALSE
COMMD6	8.63232	0.289357	0.281018	1.02967	0.303163	0.484535	-0.268716	0.318373	-0.844031	0.398652	0.992674	Up in cases; 0.5 < FDR < 0.3	FDR > 0.5	cluster19: platelet	FALSE
UQCRB	13.1311	0.225612	0.220534	1.02303	0.306295	0.487983	-0.358614	0.250995	-1.42877	0.153071	0.992674	Up in cases; 0.5 < FDR < 0.3	FDR > 0.5	cluster19: platelet	FALSE
CES1	11.9056	-1.72968	0.514442	-3.36225	0.000773099	0.488355	-0.620134	0.571499	-1.0851	0.277877	0.936543	Down in cases; 0.5 < FDR < 0.3	FDR > 0.5	cluster3: cytox_nk	FALSE
SLC44A2	72.6463	0.23622	0.070108	3.36937	0.000753413	0.488355	-0.0868685	0.0784166	-1.10778	0.267956	0.936166	Up in cases; 0.5 < FDR < 0.3	FDR > 0.5	cluster3: cytox_nk	FALSE
UAP1	21.8613	-0.492194	0.128783	-3.82189	0.000132431	0.4932	-0.0325795	0.143419	-0.227163	0.820297	0.990051	Down in cases; 0.5 < FDR < 0.3	FDR > 0.5	cluster2: class_monocyte	FALSE
TRIB2	4.51353	-1.02503	0.290988	-3.52257	0.000427389	0.4932	-0.163373	0.324501	-0.503458	0.614642	0.977582	Down in cases; 0.5 < FDR < 0.3	FDR > 0.5	cluster2: class_monocyte	FALSE
TTN	4.91342	-1.01951	0.28224	-3.61219	0.000303619	0.4932	-0.0151456	0.310954	-0.0487067	0.961153	0.999556	Down in cases; 0.5 < FDR < 0.3	FDR > 0.5	cluster2: class_monocyte	FALSE
ICOS	2.16489	-1.52502	0.423898	-3.59761	0.000321155	0.4932	-0.371969	0.471218	-0.789379	0.42989	0.956239	Down in cases; 0.5 < FDR < 0.3	FDR > 0.5	cluster2: class_monocyte	FALSE
FSD1L	21.6043	0.419288	0.110894	3.78098	0.000156214	0.4932	-0.311945	0.126793	-2.46026	0.0138835	0.511909	Up in cases; 0.5 < FDR < 0.3	FDR > 0.5	cluster2: class_monocyte	FALSE
RAB20	97.8868	-0.379005	0.108168	-3.50386	0.000458561	0.4932	0.0078083	0.12005	0.0650423	0.94814	0.999556	Down in cases; 0.5 < FDR < 0.3	FDR > 0.5	cluster2: class_monocyte	FALSE
AC087284.1	37.276	0.412839	0.11435	3.6103	0.000305844	0.4932	-0.0397601	0.128008	-0.310607	0.7561	0.979943	Up in cases; 0.5 < FDR < 0.3	FDR > 0.5	cluster2: class_monocyte	FALSE
CCL4	443.309	0.975	0.264226	3.69002	0.000224233	0.4932	-0.0914996	0.293245	-0.312025	0.755022	0.979943	Up in cases; 0.5 < FDR < 0.3	FDR > 0.5	cluster2: class_monocyte	FALSE
KCNJ2	7.39641	0.919858	0.251604	3.65598	0.0002562	0.4932	-0.0399035	0.279447	-0.142794	0.886453	0.996493	Up in cases; 0.5 < FDR < 0.3	FDR > 0.5	cluster2: class_monocyte	FALSE
PXMP4	22.443	0.362845	0.102671	3.53406	0.000409224	0.4932	-0.0164417	0.115125	-0.142816	0.886435	0.996493	Up in cases; 0.5 < FDR < 0.3	FDR > 0.5	cluster2: class_monocyte	FALSE
TSHZ2	3.57696	-1.20874	0.343123	-3.52277	0.000427057	0.4932	-0.13209	0.378849	-0.348662	0.727343	0.977582	Down in cases; 0.5 < FDR < 0.3	FDR > 0.5	cluster2: class_monocyte	FALSE
ZBTB21	66.6981	-0.313518	0.0779622	-4.0214	5.78527309444235e-05	0.4932	0.0584512	0.0865749	0.675152	0.499579	0.966002	Down in cases; 0.5 < FDR < 0.3	FDR > 0.5	cluster2: class_monocyte	FALSE
SYAP1	208.146	-0.299607	0.0806797	-3.71353	0.000204388	0.4932	0.165606	0.0894275	1.85185	0.064048	0.732231	Down in cases; 0.5 < FDR < 0.3	FDR > 0.5	cluster2: class_monocyte	FALSE
SRRM2	5.16153	0.270418	0.267644	1.01036	0.312322	0.496458	-0.135734	0.305541	-0.444242	0.656867	0.992674	Up in cases; 0.5 < FDR < 0.3	FDR > 0.5	cluster19: platelet	FALSE
PRKCB	8.95261	-0.176483	0.175287	-1.00683	0.314017	0.497577	-0.0373248	0.199252	-0.187325	0.851406	0.992674	Down in cases; 0.5 < FDR < 0.3	FDR > 0.5	cluster19: platelet	FALSE
RAC2	5.23792	0.281793	0.28013	1.00594	0.314446	0.497577	-0.0151622	0.316367	-0.047926	0.961775	0.993524	Up in cases; 0.5 < FDR < 0.3	FDR > 0.5	cluster19: platelet	FALSE
F2R	56.6545	-0.40575	0.121391	-3.3425	0.000830287	0.498255	-0.0301865	0.13444	-0.224536	0.82234	0.994387	Down in cases; 0.5 < FDR < 0.3	FDR > 0.5	cluster3: cytox_nk	FALSE
ATP6V0E1	12.489	-0.134185	0.133842	-1.00256	0.316072	0.499023	0.0900315	0.150838	0.596875	0.550591	0.992674	Down in cases; 0.5 < FDR < 0.3	FDR > 0.5	cluster19: platelet	FALSE
INAFM2	6.69743	-0.273725	0.273468	-1.00094	0.316856	0.499137	0.511224	0.302008	1.69275	0.0905027	0.963743	Down in cases; 0.5 < FDR < 0.3	FDR > 0.5	cluster19: platelet	FALSE
H2AFZ	6.85917	-0.177528	0.177802	-0.998461	0.318056	0.499904	-0.058919	0.203174	-0.289992	0.771822	0.992674	Down in cases; 0.5 < FDR < 0.3	FDR > 0.5	cluster19: platelet	FALSE
CMPK1	8.42378	-0.159679	0.160582	-0.994375	0.32004	0.500777	-0.0396599	0.182404	-0.217429	0.827874	0.992674	FDR > 0.5	FDR > 0.5	cluster19: platelet	FALSE
RNASEK	11.3773	-0.133661	0.134373	-0.994697	0.319884	0.500777	0.250759	0.149607	1.67612	0.093714	0.967233	FDR > 0.5	FDR > 0.5	cluster19: platelet	FALSE
ZAP70	13.0427	0.519886	0.145577	3.5712	0.000355349	0.500996	-0.0651806	0.160137	-0.407031	0.683985	0.988933	FDR > 0.5	FDR > 0.5	cluster20: prolif_cells	FALSE
IKZF1	13.2801	0.429988	0.121982	3.525	0.00042348	0.500996	-0.0129192	0.132494	-0.097508	0.922323	0.999114	FDR > 0.5	FDR > 0.5	cluster20: prolif_cells	FALSE
CEBPD	3.00693	1.3054	0.356874	3.65788	0.000254309	0.500996	0.0430593	0.389987	0.110412	0.912082	0.999114	FDR > 0.5	FDR > 0.5	cluster20: prolif_cells	FALSE
KIF5B	11.6166	0.457101	0.127802	3.57663	0.000348055	0.500996	0.0917953	0.137682	0.66672	0.504951	0.968775	FDR > 0.5	FDR > 0.5	cluster20: prolif_cells	FALSE
HELLPAR	2.80773	1.11202	0.318605	3.49029	0.0004825	0.500996	-0.468095	0.358373	-1.30617	0.191496	0.873299	FDR > 0.5	FDR > 0.5	cluster20: prolif_cells	FALSE
FKBP1A	14.7899	-0.402283	0.10973	-3.66613	0.000246253	0.500996	-0.107527	0.119614	-0.898947	0.368681	0.941881	FDR > 0.5	FDR > 0.5	cluster20: prolif_cells	FALSE
PGD	5.92362	0.610487	0.187646	3.25339	0.00114037	0.503188	-0.0912496	0.192249	-0.474644	0.635041	0.963758	FDR > 0.5	FDR > 0.5	cluster21: monocytes_2	FALSE
ATP2B1-AS1	18.7403	-0.536615	0.164682	-3.2585	0.00112004	0.503188	-0.214388	0.173661	-1.23452	0.21701	0.922225	FDR > 0.5	FDR > 0.5	cluster21: monocytes_2	FALSE
WASF2	5.36465	-0.198777	0.20158	-0.986093	0.324087	0.505981	0.0290416	0.228063	0.12734	0.898671	0.992674	FDR > 0.5	FDR > 0.5	cluster19: platelet	FALSE
IFI27L2	5.15217	-0.256609	0.261497	-0.981307	0.326442	0.508523	-0.0328851	0.295181	-0.111406	0.911294	0.992674	FDR > 0.5	FDR > 0.5	cluster19: platelet	FALSE
TCTA	29.3653	0.309196	0.0932607	3.31539	0.000915138	0.513047	0.0649276	0.104042	0.624054	0.532592	0.984184	FDR > 0.5	FDR > 0.5	cluster3: cytox_nk	FALSE
MYO1D	3.15844	-0.883413	0.267072	-3.30777	0.000940429	0.513047	0.20958	0.286585	0.731302	0.464594	0.973701	FDR > 0.5	FDR > 0.5	cluster3: cytox_nk	FALSE
CD37	6.67148	0.226663	0.233426	0.971031	0.331533	0.515309	-0.204753	0.266042	-0.769626	0.441522	0.992674	FDR > 0.5	FDR > 0.5	cluster19: platelet	FALSE
TRBC1	5.63836	0.344823	0.35641	0.967491	0.333299	0.516908	-0.217668	0.402982	-0.540143	0.589098	0.992674	FDR > 0.5	FDR > 0.5	cluster19: platelet	FALSE
PABPC1	18.5811	0.202191	0.209596	0.96467	0.33471	0.517951	-0.078118	0.235567	-0.331617	0.740178	0.992674	FDR > 0.5	FDR > 0.5	cluster19: platelet	FALSE
SH3BGRL	11.5744	0.144963	0.150575	0.962728	0.335684	0.518314	-0.117913	0.171978	-0.685629	0.492947	0.992674	FDR > 0.5	FDR > 0.5	cluster19: platelet	FALSE
PF4	264.764	-0.263288	0.276779	-0.951255	0.341475	0.523794	-0.24931	0.30743	-0.81095	0.417395	0.992674	FDR > 0.5	FDR > 0.5	cluster19: platelet	FALSE
ZFP36	6.38921	0.389657	0.409417	0.951737	0.34123	0.523794	0.298561	0.45772	0.652279	0.514221	0.992674	FDR > 0.5	FDR > 0.5	cluster19: platelet	FALSE
MT-ND4L	8.06	0.174108	0.182519	0.953921	0.340124	0.523794	-0.0503859	0.20867	-0.241462	0.809197	0.992674	FDR > 0.5	FDR > 0.5	cluster19: platelet	FALSE
NDUFA5	6.11387	-0.182623	0.192805	-0.94719	0.343542	0.525814	-0.0322277	0.218939	-0.147199	0.882975	0.992674	FDR > 0.5	FDR > 0.5	cluster19: platelet	FALSE
MGLL	7.44785	-0.247097	0.263428	-0.938006	0.348241	0.531846	0.388121	0.292815	1.32548	0.185012	0.992674	FDR > 0.5	FDR > 0.5	cluster19: platelet	FALSE
ATP5MPL	3.02363	0.698944	0.243047	2.87575	0.00403063	0.532043	-0.167876	0.269737	-0.622371	0.533698	0.913539	FDR > 0.5	FDR > 0.5	cluster25: gdT_2	FALSE
HSP90AA1	10.8668	0.183307	0.196555	0.932599	0.351027	0.534935	-0.114875	0.223224	-0.514616	0.606821	0.992674	FDR > 0.5	FDR > 0.5	cluster19: platelet	FALSE
TMA7	11.674	0.164424	0.1768	0.930002	0.35237	0.535348	0.0584102	0.199478	0.292816	0.769663	0.992674	FDR > 0.5	FDR > 0.5	cluster19: platelet	FALSE
ABHD16A	6.69296	-0.288626	0.310644	-0.929122	0.352826	0.535348	-0.346442	0.35216	-0.983765	0.325231	0.992674	FDR > 0.5	FDR > 0.5	cluster19: platelet	FALSE
PKM	26.1451	-0.167782	0.180909	-0.927441	0.353698	0.535512	0.233737	0.201447	1.16029	0.245932	0.992674	FDR > 0.5	FDR > 0.5	cluster19: platelet	FALSE
TMC6	2.12378	0.864923	0.304738	2.83825	0.00453613	0.538892	-0.372481	0.339614	-1.09678	0.272739	NA	FDR > 0.5	NA	cluster25: gdT_2	FALSE
RAB4A	6.74391	-0.179762	0.195431	-0.91982	0.357667	0.540354	-0.0559911	0.221266	-0.253048	0.800231	0.992674	FDR > 0.5	FDR > 0.5	cluster19: platelet	FALSE
GNAS	64.8917	-0.119726	0.131576	-0.909938	0.362855	0.547014	0.0363791	0.146967	0.247532	0.804497	0.992674	FDR > 0.5	FDR > 0.5	cluster19: platelet	FALSE
SEC14L1	5.71641	-0.244264	0.269552	-0.906184	0.364839	0.548824	0.101148	0.302463	0.334415	0.738066	0.992674	FDR > 0.5	FDR > 0.5	cluster19: platelet	FALSE
NKG7	25.1064	0.543821	0.602399	0.902758	0.366654	0.550374	0.808955	0.669741	1.20786	0.2271	0.992674	FDR > 0.5	FDR > 0.5	cluster19: platelet	FALSE
ENO1	14.2526	0.380408	0.121004	3.14376	0.00166792	0.551758	-0.0927466	0.124559	-0.744601	0.456513	0.935624	FDR > 0.5	FDR > 0.5	cluster21: monocytes_2	FALSE
MICU1	1.51602	1.10984	0.354031	3.13486	0.00171936	0.551758	-0.27272	0.367369	-0.742361	0.457869	0.935624	FDR > 0.5	FDR > 0.5	cluster21: monocytes_2	FALSE
LCP1	29.1543	-0.292051	0.0925073	-3.15706	0.00159371	0.551758	0.26438	0.0936431	2.82328	0.00475354	0.538123	FDR > 0.5	FDR > 0.5	cluster21: monocytes_2	FALSE
EPB41	5.57398	-0.174428	0.194171	-0.898323	0.369013	0.552731	0.181904	0.218203	0.833645	0.404481	0.992674	FDR > 0.5	FDR > 0.5	cluster19: platelet	FALSE
FYN	5.86274	-0.149119	0.166517	-0.895516	0.370512	0.553792	0.0556967	0.190148	0.292912	0.769589	0.992674	FDR > 0.5	FDR > 0.5	cluster19: platelet	FALSE
ARPC3	13.6818	-0.132991	0.149287	-0.890841	0.373014	0.556347	0.150596	0.167317	0.900063	0.368087	0.992674	FDR > 0.5	FDR > 0.5	cluster19: platelet	FALSE
SPINT2	10.5621	-0.167821	0.188862	-0.888592	0.374222	0.556963	-0.248267	0.214782	-1.1559	0.247722	0.992674	FDR > 0.5	FDR > 0.5	cluster19: platelet	FALSE
AL645608.7	5.42674	-0.885359	0.258867	-3.42013	0.000625905	0.560562	0.0834401	0.284322	0.293471	0.769162	0.983069	FDR > 0.5	FDR > 0.5	cluster2: class_monocyte	FALSE
ADRB2	55.6423	0.456582	0.134843	3.38602	0.000709149	0.560562	-0.452559	0.151346	-2.99023	0.00278771	0.290879	FDR > 0.5	Up in females; 0.3 < FDR < 0.1	cluster2: class_monocyte	FALSE
SCML4	4.19585	-0.92858	0.274629	-3.38122	0.000721651	0.560562	0.129851	0.301226	0.431075	0.666414	0.977582	FDR > 0.5	FDR > 0.5	cluster2: class_monocyte	FALSE
AC103691.1	30.0629	0.409128	0.120041	3.40822	0.000653872	0.560562	-0.0350984	0.134636	-0.260691	0.794331	0.986445	FDR > 0.5	FDR > 0.5	cluster2: class_monocyte	FALSE
CFDP1	154.6	-0.149983	0.0441433	-3.39765	0.000679682	0.560562	-0.0694619	0.049451	-1.40466	0.160122	0.841646	FDR > 0.5	FDR > 0.5	cluster2: class_monocyte	FALSE
DDAH2	8.78985	0.561579	0.155841	3.60353	0.000313919	0.561225	-0.234102	0.170248	-1.37506	0.169113	NA	FDR > 0.5	NA	cluster13: gdT	FALSE
HLA-DQA1	3.44383	-1.88162	0.513887	-3.66153	0.000250709	0.561225	0.622939	0.552737	1.12701	0.259739	NA	FDR > 0.5	NA	cluster13: gdT	FALSE
MAF	6.62668	-0.931434	0.244385	-3.81135	0.000138213	0.561225	-0.317115	0.268141	-1.18264	0.23695	NA	FDR > 0.5	NA	cluster13: gdT	FALSE
CCR7	2.10372	-1.38944	0.384446	-3.61413	0.000301357	0.561225	0.0182708	0.409458	0.044622	0.964409	NA	FDR > 0.5	NA	cluster13: gdT	FALSE
IFIT2	52.0504	-1.03437	0.316366	-3.26953	0.00107727	0.562149	-0.713429	0.352532	-2.02373	0.0429981	0.716754	FDR > 0.5	FDR > 0.5	cluster3: cytox_nk	FALSE
AL034397.3	6.27936	-0.261227	0.296674	-0.880519	0.378578	0.562253	0.105615	0.332067	0.318054	0.750444	0.992674	FDR > 0.5	FDR > 0.5	cluster19: platelet	FALSE
UBL4A	7.98842	-0.20433	0.232867	-0.877455	0.38024	0.563526	0.460254	0.257269	1.789	0.0736148	0.932314	FDR > 0.5	FDR > 0.5	cluster19: platelet	FALSE
RUFY1	38.4666	-0.204342	0.234538	-0.871254	0.383616	0.563762	0.142548	0.261162	0.545822	0.585188	0.992674	FDR > 0.5	FDR > 0.5	cluster19: platelet	FALSE
GMPR	13.0581	-0.185166	0.21252	-0.87129	0.383596	0.563762	-0.0165937	0.238588	-0.0695496	0.944552	0.992674	FDR > 0.5	FDR > 0.5	cluster19: platelet	FALSE
LY6G6F	8.81171	-0.213263	0.243972	-0.87413	0.382048	0.563762	0.411504	0.27039	1.52189	0.128036	0.992674	FDR > 0.5	FDR > 0.5	cluster19: platelet	FALSE
GABARAPL2	11.0612	-0.149994	0.171377	-0.875229	0.381449	0.563762	0.157477	0.191769	0.821181	0.411543	0.992674	FDR > 0.5	FDR > 0.5	cluster19: platelet	FALSE
RPL31	12.5909	0.242941	0.281299	0.863642	0.387785	0.568697	-0.612387	0.319636	-1.91589	0.0553792	0.922113	FDR > 0.5	FDR > 0.5	cluster19: platelet	FALSE
PTMA	76.956	-0.0989574	0.114779	-0.862159	0.3886	0.568703	0.0938483	0.128305	0.731446	0.464507	0.992674	FDR > 0.5	FDR > 0.5	cluster19: platelet	FALSE
ITGB5	6.94228	-0.193406	0.22605	-0.855589	0.392225	0.570435	0.266537	0.252282	1.0565	0.290738	0.992674	FDR > 0.5	FDR > 0.5	cluster19: platelet	FALSE
IQGAP2	7.62737	-0.185669	0.216929	-0.855899	0.392053	0.570435	0.159438	0.243037	0.656026	0.511807	0.992674	FDR > 0.5	FDR > 0.5	cluster19: platelet	FALSE
ATF4	8.81966	-0.202707	0.236449	-0.857296	0.391281	0.570435	0.0291574	0.265426	0.109851	0.912527	0.992674	FDR > 0.5	FDR > 0.5	cluster19: platelet	FALSE
ABHD17A	102.625	0.228286	0.0647071	3.528	0.000418717	0.57119	-0.0422878	0.0699141	-0.604854	0.545276	0.979098	FDR > 0.5	FDR > 0.5	cluster12: mait	FALSE
AP2M1	7.15397	-0.156101	0.183583	-0.850298	0.39516	0.572328	0.0641288	0.207114	0.30963	0.756842	0.992674	FDR > 0.5	FDR > 0.5	cluster19: platelet	FALSE
SON	5.75054	0.203502	0.239224	0.850675	0.39495	0.572328	0.0425831	0.271786	0.156679	0.875498	0.992674	FDR > 0.5	FDR > 0.5	cluster19: platelet	FALSE
KIAA0319L	1.95095	0.981142	0.332072	2.95461	0.00313066	0.572395	-0.479258	0.352071	-1.36125	0.173434	0.909631	FDR > 0.5	FDR > 0.5	cluster21: monocytes_2	FALSE
MNDA	28.0152	0.504809	0.167285	3.01766	0.00254736	0.572395	-0.047485	0.177938	-0.266862	0.789575	0.977985	FDR > 0.5	FDR > 0.5	cluster21: monocytes_2	FALSE
TMEM131	1.41375	-0.954163	0.321795	-2.96513	0.00302555	0.572395	0.310917	0.314001	0.990178	0.322087	0.935624	FDR > 0.5	FDR > 0.5	cluster21: monocytes_2	FALSE
SLC25A36	2.40808	-0.81035	0.27532	-2.9433	0.00324732	0.572395	0.132652	0.276911	0.479041	0.63191	0.963543	FDR > 0.5	FDR > 0.5	cluster21: monocytes_2	FALSE
PHIP	5.28803	-0.577373	0.189269	-3.05054	0.00228428	0.572395	0.0732156	0.190237	0.384866	0.700337	0.963758	FDR > 0.5	FDR > 0.5	cluster21: monocytes_2	FALSE
YWHAZ	17.453	-0.354039	0.116499	-3.03897	0.00237386	0.572395	0.146341	0.118528	1.23465	0.21696	0.922225	FDR > 0.5	FDR > 0.5	cluster21: monocytes_2	FALSE
FCN1	64.2215	0.392582	0.134052	2.92858	0.00340519	0.572395	-0.153346	0.14368	-1.06728	0.285848	0.933812	FDR > 0.5	FDR > 0.5	cluster21: monocytes_2	FALSE
GAPDH	66.6963	0.313911	0.105676	2.9705	0.00297311	0.572395	0.0328303	0.112231	0.292523	0.769887	0.97566	FDR > 0.5	FDR > 0.5	cluster21: monocytes_2	FALSE
CYLD	3.98469	-0.65161	0.216792	-3.00569	0.00264982	0.572395	-0.104633	0.220707	-0.474083	0.635441	0.963758	FDR > 0.5	FDR > 0.5	cluster21: monocytes_2	FALSE
DYNC1LI2	2.08902	-0.859811	0.279519	-3.07604	0.00209773	0.572395	-0.168313	0.284813	-0.59096	0.554547	0.946315	FDR > 0.5	FDR > 0.5	cluster21: monocytes_2	FALSE
FGR	154.886	0.3105	0.099589	3.11782	0.00182195	0.572564	-0.0254075	0.110599	-0.229726	0.818304	0.994387	FDR > 0.5	FDR > 0.5	cluster3: cytox_nk	FALSE
LIX1L	26.2407	0.276927	0.0873694	3.16961	0.00152642	0.572564	-0.129108	0.0990864	-1.30298	0.19258	0.897266	FDR > 0.5	FDR > 0.5	cluster3: cytox_nk	FALSE
LINC01871	27.6026	-0.553934	0.180906	-3.062	0.00219865	0.572564	-0.755938	0.203356	-3.71731	0.000201353	0.0439388	FDR > 0.5	Up in females; FDR < 0.1	cluster3: cytox_nk	FALSE
KLF11	14.0126	-0.412334	0.136372	-3.0236	0.00249783	0.572564	0.289165	0.148715	1.94443	0.0518438	0.741632	FDR > 0.5	FDR > 0.5	cluster3: cytox_nk	FALSE
CFAP36	15.1989	-0.395131	0.12225	-3.23216	0.00122859	0.572564	0.0956824	0.134639	0.71066	0.477295	0.976125	FDR > 0.5	FDR > 0.5	cluster3: cytox_nk	FALSE
BCL2L11	13.3338	-0.480335	0.152754	-3.14451	0.00166366	0.572564	-0.148043	0.170002	-0.870831	0.383846	0.962912	FDR > 0.5	FDR > 0.5	cluster3: cytox_nk	FALSE
HDLBP	34.958	0.245286	0.0808105	3.03533	0.00240276	0.572564	0.0114344	0.0905334	0.1263	0.899495	0.998939	FDR > 0.5	FDR > 0.5	cluster3: cytox_nk	FALSE
TNFSF10	35.3193	0.348621	0.115336	3.02267	0.00250556	0.572564	-0.101942	0.128974	-0.790411	0.429288	0.968355	FDR > 0.5	FDR > 0.5	cluster3: cytox_nk	FALSE
RTP4	8.57996	0.50446	0.162398	3.10633	0.00189427	0.572564	-0.107993	0.184148	-0.586448	0.557574	0.986801	FDR > 0.5	FDR > 0.5	cluster3: cytox_nk	FALSE
SH3BP2	63.6511	0.244799	0.0806016	3.03715	0.00238828	0.572564	0.0288724	0.0897119	0.321835	0.747578	0.994387	FDR > 0.5	FDR > 0.5	cluster3: cytox_nk	FALSE
SAP30	12.7135	-0.638927	0.206067	-3.10058	0.00193142	0.572564	-0.426418	0.230522	-1.84979	0.0643436	0.78707	FDR > 0.5	FDR > 0.5	cluster3: cytox_nk	FALSE
NKAPL	2.05712	1.10257	0.340211	3.24083	0.00119181	0.572564	0.903538	0.359672	2.51211	0.012001	0.50662	FDR > 0.5	FDR > 0.5	cluster3: cytox_nk	FALSE
LRRC1	3.45482	0.747521	0.245867	3.04035	0.00236306	0.572564	-0.154239	0.280037	-0.550779	0.581785	0.989076	FDR > 0.5	FDR > 0.5	cluster3: cytox_nk	FALSE
CGAS	18.3573	-0.371472	0.11877	-3.12765	0.0017621	0.572564	-0.24545	0.133643	-1.83662	0.0662667	0.787458	FDR > 0.5	FDR > 0.5	cluster3: cytox_nk	FALSE
AGK	36.3492	0.358561	0.115739	3.09802	0.0019482	0.572564	-0.132667	0.129448	-1.02487	0.305424	0.942028	FDR > 0.5	FDR > 0.5	cluster3: cytox_nk	FALSE
ZNF707	10.7021	-0.436859	0.13998	-3.12087	0.0018032	0.572564	0.077154	0.153036	0.504156	0.614152	0.989076	FDR > 0.5	FDR > 0.5	cluster3: cytox_nk	FALSE
MLLT10	25.7607	-0.308782	0.101052	-3.05568	0.00224549	0.572564	-0.0626862	0.112544	-0.556991	0.577533	0.989076	FDR > 0.5	FDR > 0.5	cluster3: cytox_nk	FALSE
BIRC3	19.7332	-0.51136	0.166025	-3.08003	0.00206983	0.572564	0.248733	0.182559	1.36248	0.173046	0.888705	FDR > 0.5	FDR > 0.5	cluster3: cytox_nk	FALSE
PTMS	23.5005	-1.3492	0.41966	-3.21499	0.00130451	0.572564	-0.573448	0.466089	-1.23034	0.21857	0.909411	FDR > 0.5	FDR > 0.5	cluster3: cytox_nk	FALSE
KLRC2	43.3443	-1.05621	0.329699	-3.20355	0.00135743	0.572564	-0.412958	0.36606	-1.12812	0.259271	0.929228	FDR > 0.5	FDR > 0.5	cluster3: cytox_nk	FALSE
OASL	14.291	-0.862966	0.278797	-3.09532	0.001966	0.572564	-0.498092	0.311262	-1.60023	0.109546	0.824177	FDR > 0.5	FDR > 0.5	cluster3: cytox_nk	FALSE
UBL3	50.2342	-0.247072	0.0808985	-3.0541	0.00225735	0.572564	-0.0811989	0.0901514	-0.900695	0.367751	0.959453	FDR > 0.5	FDR > 0.5	cluster3: cytox_nk	FALSE
RAP2A	23.6399	-0.539442	0.175349	-3.07639	0.00209522	0.572564	-0.085628	0.194067	-0.441229	0.659047	0.989076	FDR > 0.5	FDR > 0.5	cluster3: cytox_nk	FALSE
MMP25-AS1	45.1795	0.297177	0.0951724	3.12251	0.00179314	0.572564	0.0692197	0.105888	0.653704	0.513302	0.984184	FDR > 0.5	FDR > 0.5	cluster3: cytox_nk	FALSE
NAGLU	29.2961	0.307806	0.0996938	3.08751	0.00201838	0.572564	0.18923	0.110109	1.71857	0.0856931	0.804266	FDR > 0.5	FDR > 0.5	cluster3: cytox_nk	FALSE
AC111182.1	4.64899	0.62911	0.204921	3.07001	0.00214052	0.572564	0.0762131	0.229602	0.331936	0.739937	0.994387	FDR > 0.5	FDR > 0.5	cluster3: cytox_nk	FALSE
CCDC102B	7.72391	0.566307	0.178307	3.17603	0.00149308	0.572564	0.222238	0.197894	1.12301	0.261431	0.930445	FDR > 0.5	FDR > 0.5	cluster3: cytox_nk	FALSE
ZNF606	6.79257	0.561151	0.173925	3.22639	0.00125362	0.572564	-0.115769	0.198018	-0.584639	0.55879	0.986801	FDR > 0.5	FDR > 0.5	cluster3: cytox_nk	FALSE
C20orf194	7.0088	-0.576263	0.19082	-3.01992	0.0025284	0.572564	0.0891754	0.208696	0.427299	0.669162	0.989076	FDR > 0.5	FDR > 0.5	cluster3: cytox_nk	FALSE
ARFRP1	41.6978	0.255149	0.0827924	3.08179	0.00205758	0.572564	-0.208147	0.093666	-2.22223	0.026268	0.630879	FDR > 0.5	FDR > 0.5	cluster3: cytox_nk	FALSE
MXI1	140.962	-0.254637	0.0761231	-3.34507	0.000822624	0.575096	-0.129228	0.0847965	-1.52398	0.127513	0.817615	FDR > 0.5	FDR > 0.5	cluster2: class_monocyte	FALSE
TRIM66	26.7966	0.436784	0.130324	3.35153	0.000803669	0.575096	-0.207758	0.146818	-1.41507	0.157048	0.836945	FDR > 0.5	FDR > 0.5	cluster2: class_monocyte	FALSE
PTPRC	13.5001	0.417305	0.151078	2.76218	0.00574174	0.575143	0.235767	0.162365	1.45209	0.146477	0.86388	FDR > 0.5	FDR > 0.5	cluster25: gdT_2	FALSE
RPL10	225.429	-0.114365	0.0414615	-2.75834	0.00580952	0.575143	0.124128	0.0449587	2.76093	0.00576376	0.212668	FDR > 0.5	Up in males; 0.3 < FDR < 0.1	cluster25: gdT_2	FALSE
SOD1	5.44305	-0.18235	0.21724	-0.839393	0.401249	0.57995	-0.169636	0.248018	-0.683969	0.493995	0.992674	FDR > 0.5	FDR > 0.5	cluster19: platelet	FALSE
MYL6	80.0202	-0.146495	0.17519	-0.836205	0.40304	0.581339	-0.0126231	0.195199	-0.0646676	0.948439	0.992674	FDR > 0.5	FDR > 0.5	cluster19: platelet	FALSE
LRRC42	6.83368	-0.515488	0.171289	-3.00947	0.00261705	0.581664	-0.0637646	0.188376	-0.338496	0.734989	0.994387	FDR > 0.5	FDR > 0.5	cluster3: cytox_nk	FALSE
LINC01578	12.3816	-0.151742	0.18216	-0.833015	0.404836	0.582731	-0.123179	0.206007	-0.597936	0.549882	0.992674	FDR > 0.5	FDR > 0.5	cluster19: platelet	FALSE
MGST2	18.6173	0.446422	0.14894	2.99733	0.00272352	0.584783	0.0657895	0.165419	0.397715	0.69084	0.989076	FDR > 0.5	FDR > 0.5	cluster3: cytox_nk	FALSE
CCL3L1	20.5136	-1.25861	0.419987	-2.99677	0.00272853	0.584783	0.440573	0.464121	0.949264	0.342487	0.950116	FDR > 0.5	FDR > 0.5	cluster3: cytox_nk	FALSE
PNRC1	8.41316	0.248493	0.29975	0.829	0.407104	0.584795	-0.181032	0.337607	-0.536222	0.591805	0.992674	FDR > 0.5	FDR > 0.5	cluster19: platelet	FALSE
SERP1	9.66689	0.128286	0.156022	0.822233	0.410944	0.589104	0.160425	0.176108	0.910947	0.362323	0.992674	FDR > 0.5	FDR > 0.5	cluster19: platelet	FALSE
FASLG	24.2466	0.464807	0.155537	2.98839	0.00280449	0.590518	-0.137305	0.173758	-0.790205	0.429408	0.968355	FDR > 0.5	FDR > 0.5	cluster3: cytox_nk	FALSE
SNCA	14.3381	-0.167859	0.20793	-0.807283	0.419504	0.593004	-0.00785848	0.233152	-0.0337055	0.973112	0.993524	FDR > 0.5	FDR > 0.5	cluster19: platelet	FALSE
DIAPH1	7.02838	-0.162399	0.199751	-0.813008	0.416214	0.593004	-0.0629465	0.226122	-0.278374	0.780725	0.992674	FDR > 0.5	FDR > 0.5	cluster19: platelet	FALSE
SET	7.20596	0.182934	0.224334	0.815455	0.414812	0.593004	-0.0381869	0.25512	-0.149682	0.881016	0.992674	FDR > 0.5	FDR > 0.5	cluster19: platelet	FALSE
KLF6	13.3693	-0.233014	0.287891	-0.809383	0.418295	0.593004	0.0198535	0.321551	0.0617431	0.950767	0.992674	FDR > 0.5	FDR > 0.5	cluster19: platelet	FALSE
CIRBP	11.0657	0.146203	0.180911	0.80815	0.419004	0.593004	-0.125692	0.205786	-0.610791	0.541338	0.992674	FDR > 0.5	FDR > 0.5	cluster19: platelet	FALSE
UBL5	6.48731	-0.135638	0.167421	-0.810161	0.417847	0.593004	0.0524084	0.189986	0.275853	0.782661	0.992674	FDR > 0.5	FDR > 0.5	cluster19: platelet	FALSE
KLF2	18.4467	0.222088	0.275154	0.80714	0.419586	0.593004	-0.430699	0.310175	-1.38857	0.164964	0.992674	FDR > 0.5	FDR > 0.5	cluster19: platelet	FALSE
S100A4	28.7438	0.284872	0.35569	0.8009	0.423189	0.596893	0.170646	0.395548	0.431417	0.666165	0.992674	FDR > 0.5	FDR > 0.5	cluster19: platelet	FALSE
GSAP	103.98	0.306434	0.102894	2.97817	0.00289978	0.600055	0.232338	0.114038	2.03737	0.0416127	0.711725	FDR > 0.5	FDR > 0.5	cluster3: cytox_nk	FALSE
ASAH1	9.4825	-0.171184	0.215725	-0.79353	0.427469	0.601719	0.161092	0.24122	0.667822	0.504247	0.992674	FDR > 0.5	FDR > 0.5	cluster19: platelet	FALSE
C9orf16	12.734	-0.124063	0.157262	-0.788895	0.430174	0.603103	0.185627	0.175629	1.05693	0.290544	0.992674	FDR > 0.5	FDR > 0.5	cluster19: platelet	FALSE
TUBB4B	9.18474	-0.144892	0.183548	-0.7894	0.429878	0.603103	-0.0919568	0.20833	-0.441399	0.658924	0.992674	FDR > 0.5	FDR > 0.5	cluster19: platelet	FALSE
PATJ	4.72011	-1.0021	0.30746	-3.25929	0.00111691	0.608089	-0.144478	0.341483	-0.423089	0.67223	0.977582	FDR > 0.5	FDR > 0.5	cluster2: class_monocyte	FALSE
AC092910.3	3.23597	0.863965	0.26624	3.24506	0.00117425	0.608089	-0.45268	0.308557	-1.46709	0.142352	0.822805	FDR > 0.5	FDR > 0.5	cluster2: class_monocyte	FALSE
ZNF718	5.69419	0.694425	0.212409	3.26929	0.00107819	0.608089	-0.182256	0.240248	-0.758616	0.448082	0.961476	FDR > 0.5	FDR > 0.5	cluster2: class_monocyte	FALSE
HLA-DMB	844.236	-0.205939	0.0633297	-3.25185	0.00114657	0.608089	0.114453	0.0702583	1.62903	0.103306	0.792571	FDR > 0.5	FDR > 0.5	cluster2: class_monocyte	FALSE
LAT2	471.94	0.161807	0.0498233	3.24761	0.00116379	0.608089	-0.125922	0.0555168	-2.26818	0.023318	0.593921	FDR > 0.5	FDR > 0.5	cluster2: class_monocyte	FALSE
PCED1B-AS1	53.254	-0.530397	0.163103	-3.25191	0.00114631	0.608089	0.17134	0.180683	0.948291	0.342981	0.937916	FDR > 0.5	FDR > 0.5	cluster2: class_monocyte	FALSE
TAB1	33.5299	0.317314	0.0966174	3.28423	0.00102262	0.608089	0.0166022	0.107956	0.153787	0.877778	0.995684	FDR > 0.5	FDR > 0.5	cluster2: class_monocyte	FALSE
GSN	7.86682	-0.18078	0.233142	-0.775408	0.438099	0.612989	0.0796126	0.261335	0.304637	0.760642	0.992674	FDR > 0.5	FDR > 0.5	cluster19: platelet	FALSE
C12orf75	7.27145	-0.169131	0.219774	-0.76957	0.441555	0.614147	-0.0423595	0.248514	-0.170451	0.864655	0.992674	FDR > 0.5	FDR > 0.5	cluster19: platelet	FALSE
EIF3K	7.19194	0.199244	0.258084	0.772012	0.440107	0.614147	-0.0252448	0.290507	-0.0868991	0.930752	0.992674	FDR > 0.5	FDR > 0.5	cluster19: platelet	FALSE
EMP3	13.2314	-0.113423	0.147306	-0.769985	0.441309	0.614147	-0.0316027	0.166766	-0.189504	0.849698	0.992674	FDR > 0.5	FDR > 0.5	cluster19: platelet	FALSE
LINC-PINT	230.938	-0.356319	0.110259	-3.23166	0.00123071	0.614565	0.0282116	0.122409	0.23047	0.817727	0.990051	FDR > 0.5	FDR > 0.5	cluster2: class_monocyte	FALSE
SELENOT	6.21098	-0.146085	0.192899	-0.757315	0.448861	0.623073	0.187852	0.215836	0.870348	0.384111	0.992674	FDR > 0.5	FDR > 0.5	cluster19: platelet	FALSE
ERRFI1	1.81218	-1.02599	0.351895	-2.9156	0.00355005	0.624273	0.0885234	0.372462	0.237671	0.812136	0.994387	FDR > 0.5	FDR > 0.5	cluster3: cytox_nk	FALSE
CAMK2N1	6.616	-0.881128	0.302891	-2.90906	0.00362514	0.624273	-0.0520162	0.333977	-0.155748	0.876232	0.997519	FDR > 0.5	FDR > 0.5	cluster3: cytox_nk	FALSE
ECHDC2	38.9343	-0.253593	0.0871368	-2.91028	0.00361102	0.624273	0.0710255	0.0963356	0.737272	0.460957	0.973701	FDR > 0.5	FDR > 0.5	cluster3: cytox_nk	FALSE
PYGO2	9.29617	0.436181	0.149118	2.92508	0.00344373	0.624273	-0.0638755	0.168311	-0.379508	0.704311	0.991872	FDR > 0.5	FDR > 0.5	cluster3: cytox_nk	FALSE
ANKRD44-IT1	20.1321	0.327973	0.111894	2.9311	0.0033776	0.624273	-0.0646561	0.125849	-0.513758	0.607421	0.989076	FDR > 0.5	FDR > 0.5	cluster3: cytox_nk	FALSE
CCDC50	15.2248	-0.474642	0.161761	-2.93423	0.00334378	0.624273	0.0382332	0.178784	0.213852	0.830663	0.994387	FDR > 0.5	FDR > 0.5	cluster3: cytox_nk	FALSE
CDK6	38.5597	0.304268	0.103066	2.95216	0.00315562	0.624273	0.18818	0.114278	1.64668	0.099623	0.819753	FDR > 0.5	FDR > 0.5	cluster3: cytox_nk	FALSE
RALGPS1	7.04229	0.486867	0.165331	2.94481	0.00323156	0.624273	-0.201253	0.19021	-1.05806	0.290029	0.936543	FDR > 0.5	FDR > 0.5	cluster3: cytox_nk	FALSE
RAD9A	33.1818	0.259556	0.0890217	2.91565	0.00354945	0.624273	-0.226704	0.100807	-2.24889	0.0245197	0.628629	FDR > 0.5	FDR > 0.5	cluster3: cytox_nk	FALSE
SESN3	6.42518	-0.642052	0.219353	-2.92703	0.00342221	0.624273	-0.323904	0.247222	-1.31018	0.190136	0.897266	FDR > 0.5	FDR > 0.5	cluster3: cytox_nk	FALSE
SAV1	8.36625	-0.518864	0.178445	-2.9077	0.00364098	0.624273	0.102326	0.196073	0.52188	0.601754	0.989076	FDR > 0.5	FDR > 0.5	cluster3: cytox_nk	FALSE
IL10RB	29.2359	0.302506	0.102993	2.93715	0.00331248	0.624273	0.00269408	0.115232	0.0233796	0.981347	0.998951	FDR > 0.5	FDR > 0.5	cluster3: cytox_nk	FALSE
TNKS2	42.8937	-0.223754	0.0770798	-2.90289	0.00369737	0.625011	0.0931916	0.0851714	1.09417	0.273882	0.936543	FDR > 0.5	FDR > 0.5	cluster3: cytox_nk	FALSE
ACTN1	14.6089	-0.122634	0.163992	-0.747805	0.454578	0.629761	0.101693	0.18352	0.554124	0.579494	0.992674	FDR > 0.5	FDR > 0.5	cluster19: platelet	FALSE
PAFAH2	33.0922	0.261288	0.0936808	2.78913	0.00528495	0.630015	0.0335581	0.104433	0.321337	0.747955	0.994387	FDR > 0.5	FDR > 0.5	cluster3: cytox_nk	FALSE
TMEM234	8.08371	0.432367	0.154168	2.80451	0.00503927	0.630015	0.00333389	0.173751	0.0191878	0.984691	0.998951	FDR > 0.5	FDR > 0.5	cluster3: cytox_nk	FALSE
TMEM35B	64.2164	0.336875	0.123103	2.73654	0.00620897	0.630015	-0.111835	0.137085	-0.81581	0.414609	0.967201	FDR > 0.5	FDR > 0.5	cluster3: cytox_nk	FALSE
LMO4	42.4122	0.243332	0.0870505	2.7953	0.00518514	0.630015	-0.169419	0.097819	-1.73196	0.0832799	0.804266	FDR > 0.5	FDR > 0.5	cluster3: cytox_nk	FALSE
SYT11	28.9118	-0.28182	0.101168	-2.78568	0.00534162	0.630015	0.108708	0.11156	0.974428	0.329844	0.947714	FDR > 0.5	FDR > 0.5	cluster3: cytox_nk	FALSE
CENPO	2.73966	-0.718341	0.249887	-2.87467	0.00404453	0.630015	0.085877	0.26882	0.31946	0.749378	0.994387	FDR > 0.5	FDR > 0.5	cluster3: cytox_nk	FALSE
CXCR4	511.218	-0.515865	0.184851	-2.7907	0.00525939	0.630015	0.0920702	0.205086	0.448933	0.65348	0.989076	FDR > 0.5	FDR > 0.5	cluster3: cytox_nk	FALSE
MAP3K13	19.3787	-0.308444	0.111283	-2.77172	0.00557618	0.630015	-0.00941129	0.123585	-0.0761524	0.939298	0.998951	FDR > 0.5	FDR > 0.5	cluster3: cytox_nk	FALSE
HAUS3	31.6373	-0.26866	0.096309	-2.78956	0.0052779	0.630015	-0.0357665	0.107196	-0.333654	0.73864	0.994387	FDR > 0.5	FDR > 0.5	cluster3: cytox_nk	FALSE
SMIM20	27.8793	-0.25	0.0891028	-2.80575	0.00501993	0.630015	0.129108	0.0983267	1.31305	0.189167	0.897266	FDR > 0.5	FDR > 0.5	cluster3: cytox_nk	FALSE
PGRMC2	42.7854	-0.292211	0.105098	-2.78037	0.00542964	0.630015	0.0600432	0.116199	0.516729	0.605345	0.989076	FDR > 0.5	FDR > 0.5	cluster3: cytox_nk	FALSE
CAMLG	93.6188	-0.171529	0.0629716	-2.72391	0.00645142	0.630015	-0.00724379	0.0699708	-0.103526	0.917546	0.998939	FDR > 0.5	FDR > 0.5	cluster3: cytox_nk	FALSE
CANX	145.383	0.120875	0.044467	2.71831	0.00656156	0.630015	0.0496588	0.0495426	1.00235	0.316177	0.943754	FDR > 0.5	FDR > 0.5	cluster3: cytox_nk	FALSE
LFNG	39.1874	0.37793	0.134944	2.80064	0.0051001	0.630015	0.160664	0.149642	1.07366	0.282977	0.936543	FDR > 0.5	FDR > 0.5	cluster3: cytox_nk	FALSE
STYXL1	14.73	0.3654	0.131209	2.78486	0.00535511	0.630015	0.00996952	0.146978	0.0678302	0.945921	0.998951	FDR > 0.5	FDR > 0.5	cluster3: cytox_nk	FALSE
PILRB	95.123	0.289513	0.102551	2.82312	0.0047559	0.630015	0.127904	0.113592	1.126	0.260167	0.929981	FDR > 0.5	FDR > 0.5	cluster3: cytox_nk	FALSE
NSD3	141.402	-0.167799	0.0583742	-2.87454	0.0040462	0.630015	-0.0505736	0.0648731	-0.779577	0.43564	0.968355	FDR > 0.5	FDR > 0.5	cluster3: cytox_nk	FALSE
TRPS1	28.3187	-0.384744	0.139942	-2.74931	0.00597214	0.630015	-0.00017834	0.155119	-0.0011497	0.999083	0.999582	FDR > 0.5	FDR > 0.5	cluster3: cytox_nk	FALSE
TBC1D31	29.2787	0.268802	0.0964727	2.7863	0.00533128	0.630015	-0.00580898	0.107845	-0.0538642	0.957043	0.998951	FDR > 0.5	FDR > 0.5	cluster3: cytox_nk	FALSE
SLC39A4	14.6709	0.373322	0.132663	2.81407	0.00489188	0.630015	-0.240936	0.150899	-1.59667	0.11034	0.824177	FDR > 0.5	FDR > 0.5	cluster3: cytox_nk	FALSE
TRIM32	3.34113	0.672202	0.243729	2.758	0.00581569	0.630015	-0.0358675	0.275009	-0.130423	0.896232	0.998473	FDR > 0.5	FDR > 0.5	cluster3: cytox_nk	FALSE
NET1	4.41992	-0.61541	0.226345	-2.7189	0.00655002	0.630015	0.253542	0.243843	1.03978	0.298442	0.942028	FDR > 0.5	FDR > 0.5	cluster3: cytox_nk	FALSE
ZNF32	60.4907	0.205514	0.0713088	2.88203	0.00395119	0.630015	-0.012782	0.0797086	-0.160359	0.872598	0.996518	FDR > 0.5	FDR > 0.5	cluster3: cytox_nk	FALSE
AHNAK	361.382	-0.196886	0.0711861	-2.76579	0.00567844	0.630015	0.0344196	0.0789463	0.435988	0.662846	0.989076	FDR > 0.5	FDR > 0.5	cluster3: cytox_nk	FALSE
CDK2AP2	153.043	0.229492	0.0843324	2.72128	0.00650299	0.630015	-0.0387419	0.0936903	-0.41351	0.679233	0.989076	FDR > 0.5	FDR > 0.5	cluster3: cytox_nk	FALSE
AP000787.1	5.59355	-0.562449	0.20675	-2.72043	0.00651979	0.630015	0.28941	0.223721	1.29362	0.195796	0.897266	FDR > 0.5	FDR > 0.5	cluster3: cytox_nk	FALSE
CD3D	134.664	-1.0608	0.387351	-2.7386	0.00617015	0.630015	-0.770892	0.430066	-1.7925	0.0730533	0.798386	FDR > 0.5	FDR > 0.5	cluster3: cytox_nk	FALSE
TNFRSF1A	42.6585	0.408914	0.14244	2.87079	0.00409448	0.630015	-0.0722836	0.15857	-0.455845	0.648501	0.989076	FDR > 0.5	FDR > 0.5	cluster3: cytox_nk	FALSE
TAPBPL	44.2055	0.28155	0.101745	2.76721	0.00565392	0.630015	0.0541475	0.113096	0.478775	0.632099	0.989076	FDR > 0.5	FDR > 0.5	cluster3: cytox_nk	FALSE
ING4	45.2228	0.247131	0.0869471	2.84231	0.0044788	0.630015	-0.0895739	0.0974514	-0.919164	0.35801	0.955756	FDR > 0.5	FDR > 0.5	cluster3: cytox_nk	FALSE
GABARAPL1	76.9317	-0.31954	0.111085	-2.87654	0.00402063	0.630015	-0.0548562	0.123263	-0.445035	0.656294	0.989076	FDR > 0.5	FDR > 0.5	cluster3: cytox_nk	FALSE
HDAC7	47.5027	0.271185	0.0953123	2.84522	0.00443806	0.630015	0.0917663	0.105779	0.867531	0.385651	0.962912	FDR > 0.5	FDR > 0.5	cluster3: cytox_nk	FALSE
CDK4	25.6945	0.263549	0.0921722	2.85932	0.00424556	0.630015	-0.0715552	0.103918	-0.688574	0.491091	0.981586	FDR > 0.5	FDR > 0.5	cluster3: cytox_nk	FALSE
PPTC7	34.5158	-0.232497	0.0820981	-2.83195	0.00462655	0.630015	0.0392126	0.0910207	0.43081	0.666607	0.989076	FDR > 0.5	FDR > 0.5	cluster3: cytox_nk	FALSE
SH2B3	19.0193	0.296741	0.107517	2.75995	0.00578094	0.630015	0.216084	0.119134	1.81379	0.06971	0.794549	FDR > 0.5	FDR > 0.5	cluster3: cytox_nk	FALSE
RHOF	131.869	0.197784	0.0711115	2.78132	0.00541377	0.630015	-0.108545	0.0792259	-1.37007	0.170664	0.887565	FDR > 0.5	FDR > 0.5	cluster3: cytox_nk	FALSE
HIP1R	20.5415	-0.293963	0.103865	-2.83024	0.00465134	0.630015	-0.0221411	0.11519	-0.192214	0.847575	0.994716	FDR > 0.5	FDR > 0.5	cluster3: cytox_nk	FALSE
TGDS	9.01663	0.408945	0.148267	2.75816	0.00581271	0.630015	0.0757281	0.166139	0.455811	0.648526	0.989076	FDR > 0.5	FDR > 0.5	cluster3: cytox_nk	FALSE
TEX30	10.5524	0.40315	0.143775	2.80404	0.0050466	0.630015	-0.0709718	0.162318	-0.437239	0.661938	0.989076	FDR > 0.5	FDR > 0.5	cluster3: cytox_nk	FALSE
SIPA1L1	18.3522	-0.298422	0.10942	-2.7273	0.00638543	0.630015	0.183273	0.119881	1.52879	0.126317	0.838138	FDR > 0.5	FDR > 0.5	cluster3: cytox_nk	FALSE
NPRL3	46.0348	0.314623	0.115155	2.73217	0.00629187	0.630015	-0.0346738	0.128289	-0.270278	0.786947	0.994387	FDR > 0.5	FDR > 0.5	cluster3: cytox_nk	FALSE
HBQ1	5.14856	1.06062	0.384438	2.75889	0.00579979	0.630015	0.110143	0.428384	0.257113	0.797091	0.994387	FDR > 0.5	FDR > 0.5	cluster3: cytox_nk	FALSE
ZNF75A	41.6056	0.260063	0.0955857	2.72073	0.00651372	0.630015	-0.138135	0.107228	-1.28823	0.197664	0.899107	FDR > 0.5	FDR > 0.5	cluster3: cytox_nk	FALSE
NAE1	63.6102	-0.184331	0.0658615	-2.79876	0.00512988	0.630015	-0.0442077	0.0732915	-0.603176	0.546391	0.985749	FDR > 0.5	FDR > 0.5	cluster3: cytox_nk	FALSE
IFI35	69.2865	0.231351	0.0842124	2.74723	0.00601006	0.630015	0.153953	0.0933308	1.64954	0.0990375	0.819753	FDR > 0.5	FDR > 0.5	cluster3: cytox_nk	FALSE
P4HB	232.892	0.137516	0.0481572	2.85557	0.00429598	0.630015	0.0231281	0.0534757	0.432497	0.665381	0.989076	FDR > 0.5	FDR > 0.5	cluster3: cytox_nk	FALSE
CD7	976.533	0.270261	0.0989596	2.73102	0.00631384	0.630015	-0.0989522	0.10983	-0.900956	0.367612	0.959453	FDR > 0.5	FDR > 0.5	cluster3: cytox_nk	FALSE
EXOSC5	12.5307	0.388842	0.137756	2.82268	0.00476236	0.630015	0.0348376	0.154364	0.225685	0.821446	0.994387	FDR > 0.5	FDR > 0.5	cluster3: cytox_nk	FALSE
GEMIN7	26.3568	0.304853	0.107591	2.83344	0.00460494	0.630015	-0.108028	0.121168	-0.891554	0.372632	0.959931	FDR > 0.5	FDR > 0.5	cluster3: cytox_nk	FALSE
SIGLEC7	46.4405	0.471863	0.164291	2.87212	0.0040773	0.630015	-0.0729625	0.182675	-0.399411	0.68959	0.989076	FDR > 0.5	FDR > 0.5	cluster3: cytox_nk	FALSE
NINL	1.75556	-0.976656	0.357251	-2.73381	0.00626059	0.630015	0.290126	0.377574	0.768395	0.442253	0.970014	FDR > 0.5	FDR > 0.5	cluster3: cytox_nk	FALSE
OSER1	52.9988	-0.379918	0.138511	-2.74286	0.00609059	0.630015	0.0181186	0.153461	0.118067	0.906015	0.998939	FDR > 0.5	FDR > 0.5	cluster3: cytox_nk	FALSE
ATP9A	6.35424	-0.759676	0.271437	-2.79872	0.00513054	0.630015	-0.434301	0.303079	-1.43296	0.151869	0.870757	FDR > 0.5	FDR > 0.5	cluster3: cytox_nk	FALSE
TPST2	232.971	0.17294	0.061922	2.79287	0.0052243	0.630015	-0.00171804	0.0687845	-0.0249772	0.980073	0.998951	FDR > 0.5	FDR > 0.5	cluster3: cytox_nk	FALSE
ARF1	22.7144	-0.0986985	0.132387	-0.745533	0.45595	0.630416	0.0943175	0.148617	0.634636	0.525666	0.992674	FDR > 0.5	FDR > 0.5	cluster19: platelet	FALSE
SH3BGRL3	106.057	-0.103483	0.1396	-0.741277	0.458525	0.632122	0.0803864	0.155561	0.516753	0.605329	0.992674	FDR > 0.5	FDR > 0.5	cluster19: platelet	FALSE
HSP90AB1	7.97603	0.215334	0.291374	0.739029	0.459889	0.632122	-0.267349	0.330254	-0.809525	0.418213	0.992674	FDR > 0.5	FDR > 0.5	cluster19: platelet	FALSE
IER2	10.4555	-0.260117	0.351768	-0.739457	0.45963	0.632122	0.295527	0.391192	0.755452	0.449978	0.992674	FDR > 0.5	FDR > 0.5	cluster19: platelet	FALSE
FBXO6	50.0324	0.274897	0.103925	2.64515	0.00816536	0.634937	0.101004	0.115248	0.876407	0.380809	0.962165	FDR > 0.5	FDR > 0.5	cluster3: cytox_nk	FALSE
LYPLA2	44.8914	0.194801	0.0735604	2.64818	0.00809259	0.634937	0.086737	0.0819229	1.05876	0.289708	0.936543	FDR > 0.5	FDR > 0.5	cluster3: cytox_nk	FALSE
CCDC28B	53.5148	0.270007	0.10214	2.6435	0.00820533	0.634937	-0.016114	0.113819	-0.141575	0.887416	0.99763	FDR > 0.5	FDR > 0.5	cluster3: cytox_nk	FALSE
S100A6	933.942	-0.226085	0.0854243	-2.64662	0.00813015	0.634937	-0.0342828	0.0947734	-0.361734	0.71755	0.994004	FDR > 0.5	FDR > 0.5	cluster3: cytox_nk	FALSE
RAB11FIP5	7.29293	-0.733618	0.276159	-2.6565	0.00789555	0.634937	-0.517015	0.310095	-1.66728	0.0954588	0.818192	FDR > 0.5	FDR > 0.5	cluster3: cytox_nk	FALSE
NMUR1	56.1368	0.228695	0.0850095	2.69023	0.00714033	0.634937	-0.023936	0.0947697	-0.25257	0.8006	0.994387	FDR > 0.5	FDR > 0.5	cluster3: cytox_nk	FALSE
BOK	22.092	0.648451	0.241352	2.68674	0.00721522	0.634937	-0.156125	0.269059	-0.580262	0.561738	0.98798	FDR > 0.5	FDR > 0.5	cluster3: cytox_nk	FALSE
SNHG15	85.1447	-0.223622	0.0842781	-2.65338	0.00796896	0.634937	0.0815507	0.0933539	0.873565	0.382355	0.962275	FDR > 0.5	FDR > 0.5	cluster3: cytox_nk	FALSE
PTPN12	153.646	0.22032	0.0817107	2.69633	0.00701072	0.634937	0.0376195	0.0907156	0.414697	0.678364	0.989076	FDR > 0.5	FDR > 0.5	cluster3: cytox_nk	FALSE
COG5	24.5791	-0.351044	0.131866	-2.66213	0.0077648	0.634937	0.0520383	0.145702	0.357154	0.720976	0.994387	FDR > 0.5	FDR > 0.5	cluster3: cytox_nk	FALSE
LINC01003	32.5587	0.285681	0.108414	2.63509	0.00841151	0.634937	-0.070706	0.121058	-0.584065	0.559176	0.986801	FDR > 0.5	FDR > 0.5	cluster3: cytox_nk	FALSE
BIN3	22.8731	0.267221	0.100127	2.66883	0.00761168	0.634937	-0.0195216	0.112608	-0.173358	0.86237	0.9958	FDR > 0.5	FDR > 0.5	cluster3: cytox_nk	FALSE
ISCA1	82.9959	-0.204347	0.0770254	-2.65298	0.00797853	0.634937	0.0593392	0.0851944	0.696515	0.486107	0.979559	FDR > 0.5	FDR > 0.5	cluster3: cytox_nk	FALSE
CDC14B	3.40207	-0.853184	0.316377	-2.69673	0.00700239	0.634937	-0.483239	0.355125	-1.36076	0.17359	0.888806	FDR > 0.5	FDR > 0.5	cluster3: cytox_nk	FALSE
NELFB	43.1994	0.19345	0.0729306	2.65252	0.00798939	0.634937	0.0834266	0.0812441	1.02686	0.304485	0.942028	FDR > 0.5	FDR > 0.5	cluster3: cytox_nk	FALSE
FAM53B	54.5407	-0.29673	0.112446	-2.63887	0.00831832	0.634937	0.101418	0.124316	0.815812	0.414608	0.967201	FDR > 0.5	FDR > 0.5	cluster3: cytox_nk	FALSE
AP000802.1	2.94931	-0.795057	0.295821	-2.68763	0.00719613	0.634937	-0.0237576	0.32311	-0.0735279	0.941386	0.998951	FDR > 0.5	FDR > 0.5	cluster3: cytox_nk	FALSE
RBMS2	4.56847	-0.54131	0.204762	-2.64361	0.00820275	0.634937	0.354509	0.219587	1.61443	0.106433	0.823577	FDR > 0.5	FDR > 0.5	cluster3: cytox_nk	FALSE
TCTN1	2.69188	-0.730782	0.275245	-2.65503	0.00793025	0.634937	-0.221067	0.305583	-0.723426	0.469418	0.973701	FDR > 0.5	FDR > 0.5	cluster3: cytox_nk	FALSE
CCDC122	1.71196	1.00118	0.372498	2.68774	0.00719367	0.634937	0.0936748	0.415398	0.225506	0.821585	0.994387	FDR > 0.5	FDR > 0.5	cluster3: cytox_nk	FALSE
TINF2	79.3898	0.159291	0.0604187	2.63646	0.00837769	0.634937	-0.0255331	0.0674661	-0.378458	0.70509	0.991872	FDR > 0.5	FDR > 0.5	cluster3: cytox_nk	FALSE
RPS27L	163.783	-0.193712	0.0734796	-2.63627	0.00838228	0.634937	-0.121054	0.081621	-1.48313	0.138041	0.85137	FDR > 0.5	FDR > 0.5	cluster3: cytox_nk	FALSE
DAPK2	5.26538	-0.771609	0.288393	-2.67555	0.00746078	0.634937	-0.435996	0.32306	-1.34958	0.17715	0.892592	FDR > 0.5	FDR > 0.5	cluster3: cytox_nk	FALSE
MESP1	6.51145	0.497612	0.185971	2.67574	0.00745635	0.634937	-0.113077	0.211052	-0.535779	0.592111	0.989076	FDR > 0.5	FDR > 0.5	cluster3: cytox_nk	FALSE
NSMCE1-DT	4.48174	-0.608248	0.230239	-2.64181	0.00824637	0.634937	-0.00576956	0.253322	-0.0227756	0.981829	0.998951	FDR > 0.5	FDR > 0.5	cluster3: cytox_nk	FALSE
PRPSAP2	26.957	0.242458	0.0908852	2.66774	0.00763636	0.634937	-0.100676	0.102435	-0.982826	0.325693	0.946746	FDR > 0.5	FDR > 0.5	cluster3: cytox_nk	FALSE
LGALS9	25.5017	0.413467	0.155113	2.66559	0.00768538	0.634937	0.108379	0.172141	0.629596	0.528959	0.984184	FDR > 0.5	FDR > 0.5	cluster3: cytox_nk	FALSE
STAT3	167.654	-0.194117	0.0731319	-2.65433	0.0079465	0.634937	0.19097	0.0808954	2.36071	0.0182402	0.57544	FDR > 0.5	FDR > 0.5	cluster3: cytox_nk	FALSE
SKA2	30.7887	0.233346	0.0865917	2.69479	0.0070434	0.634937	-0.0654024	0.0975281	-0.670601	0.502475	0.98256	FDR > 0.5	FDR > 0.5	cluster3: cytox_nk	FALSE
ZCCHC2	33.3296	-0.223023	0.0840798	-2.65251	0.00798959	0.634937	-0.0753807	0.0937841	-0.803769	0.421531	0.967201	FDR > 0.5	FDR > 0.5	cluster3: cytox_nk	FALSE
FCHO1	13.1872	0.327573	0.123714	2.64783	0.00810096	0.634937	-0.0844079	0.139789	-0.603823	0.545961	0.985749	FDR > 0.5	FDR > 0.5	cluster3: cytox_nk	FALSE
CD40	7.49064	0.427331	0.158861	2.68997	0.00714594	0.634937	0.111534	0.177325	0.628982	0.529361	0.984184	FDR > 0.5	FDR > 0.5	cluster3: cytox_nk	FALSE
ADAMTS1	14.4316	0.565546	0.214218	2.64005	0.00828942	0.634937	-0.194507	0.239645	-0.811649	0.416993	0.967201	FDR > 0.5	FDR > 0.5	cluster3: cytox_nk	FALSE
DIP2A	116.227	0.474498	0.176645	2.68617	0.00722766	0.634937	0.261299	0.195765	1.33476	0.181955	0.897266	FDR > 0.5	FDR > 0.5	cluster3: cytox_nk	FALSE
CCL5	114.962	-0.141349	0.192844	-0.732975	0.463574	0.63594	0.221054	0.214411	1.03098	0.302551	0.992674	FDR > 0.5	FDR > 0.5	cluster19: platelet	FALSE
AK5	2.7779	-1.05208	0.327638	-3.21111	0.00132225	0.637506	0.59443	0.34183	1.73896	0.0820417	0.765759	FDR > 0.5	FDR > 0.5	cluster2: class_monocyte	FALSE
HSPA8	8.18569	0.193546	0.266182	0.727119	0.467153	0.639598	-0.0848859	0.299952	-0.282999	0.777178	0.992674	FDR > 0.5	FDR > 0.5	cluster19: platelet	FALSE
HLA-B	89.265	0.0934185	0.129557	0.721062	0.470871	0.64218	0.204266	0.14449	1.41371	0.157449	0.992674	FDR > 0.5	FDR > 0.5	cluster19: platelet	FALSE
COMMD7	5.13737	-0.134782	0.186855	-0.721319	0.470713	0.64218	0.138269	0.21073	0.656144	0.511732	0.992674	FDR > 0.5	FDR > 0.5	cluster19: platelet	FALSE
PPIAL4G	3.60797	0.655797	0.250374	2.61927	0.00881182	0.644875	-0.21561	0.2852	-0.755995	0.449652	0.972674	FDR > 0.5	FDR > 0.5	cluster3: cytox_nk	FALSE
SLC19A3	4.39112	0.683783	0.260646	2.62341	0.00870538	0.644875	-0.680372	0.304129	-2.23712	0.0252788	0.629619	FDR > 0.5	FDR > 0.5	cluster3: cytox_nk	FALSE
MAPKAPK3	31.8329	0.214952	0.0819135	2.62413	0.00868705	0.644875	0.0424629	0.0916323	0.463405	0.643074	0.989076	FDR > 0.5	FDR > 0.5	cluster3: cytox_nk	FALSE
CCS	51.6234	0.199072	0.0759593	2.62077	0.00877321	0.644875	0.0475835	0.0845525	0.562769	0.573592	0.988407	FDR > 0.5	FDR > 0.5	cluster3: cytox_nk	FALSE
NEMP1	3.25337	0.676599	0.257625	2.6263	0.00863196	0.644875	0.637274	0.27799	2.29244	0.0218804	0.603195	FDR > 0.5	FDR > 0.5	cluster3: cytox_nk	FALSE
SLC4A7	11.1583	-0.496427	0.148229	-3.34906	0.000810866	0.645247	0.226183	0.154812	1.46102	0.144011	0.910153	FDR > 0.5	FDR > 0.5	cluster12: mait	FALSE
BBS4	3.31271	0.835194	0.247491	3.37464	0.00073912	0.645247	-0.411975	0.259124	-1.58988	0.111862	0.86656	FDR > 0.5	FDR > 0.5	cluster12: mait	FALSE
MYO1F	79.558	0.239179	0.07028	3.40323	0.000665932	0.645247	0.00647469	0.075643	0.0855954	0.931788	0.996424	FDR > 0.5	FDR > 0.5	cluster12: mait	FALSE
SYS1	17.2861	-0.357508	0.103934	-3.43977	0.000582207	0.645247	0.275247	0.106275	2.58996	0.00959875	0.54536	FDR > 0.5	FDR > 0.5	cluster12: mait	FALSE
MRPS6	19.936	-0.410591	0.122569	-3.34988	0.00080847	0.645247	0.192176	0.129177	1.48769	0.136834	0.900265	FDR > 0.5	FDR > 0.5	cluster12: mait	FALSE
NDUFS5	12.7604	-0.110138	0.156399	-0.704208	0.481303	0.64815	0.01851	0.17638	0.104944	0.916421	0.992674	FDR > 0.5	FDR > 0.5	cluster19: platelet	FALSE
LEPROT	5.78344	-0.156538	0.220172	-0.710979	0.477097	0.64815	-0.021056	0.248614	-0.0846937	0.932505	0.992674	FDR > 0.5	FDR > 0.5	cluster19: platelet	FALSE
CALM1	36.4939	-0.0781902	0.110668	-0.70653	0.479859	0.64815	-0.0870184	0.125216	-0.694948	0.487088	0.992674	FDR > 0.5	FDR > 0.5	cluster19: platelet	FALSE
TMEM219	7.40262	-0.131617	0.187475	-0.702055	0.482645	0.64815	0.0359725	0.212006	0.169677	0.865264	0.992674	FDR > 0.5	FDR > 0.5	cluster19: platelet	FALSE
DDX5	21.056	0.166037	0.2344	0.708348	0.478729	0.64815	-0.230681	0.26355	-0.875286	0.381418	0.992674	FDR > 0.5	FDR > 0.5	cluster19: platelet	FALSE
GMFG	13.7214	-0.111611	0.158277	-0.70516	0.480711	0.64815	0.00406163	0.178936	0.0226987	0.981891	0.995485	FDR > 0.5	FDR > 0.5	cluster19: platelet	FALSE
RPL13A	63.8953	0.178756	0.254317	0.702889	0.482125	0.64815	-0.483073	0.283929	-1.70139	0.0888705	0.955122	FDR > 0.5	FDR > 0.5	cluster19: platelet	FALSE
CST7	6.43174	0.324076	0.460162	0.704265	0.481268	0.64815	1.06367	0.507881	2.09434	0.0362301	0.919655	FDR > 0.5	FDR > 0.5	cluster19: platelet	FALSE
COL5A3	4.2638	1.79305	0.686026	2.61368	0.00895732	0.65155	0.774172	0.751362	1.03036	0.302842	0.942028	FDR > 0.5	FDR > 0.5	cluster3: cytox_nk	FALSE
ARL4C	19.1655	-0.801343	0.231501	-3.46152	0.000537141	0.651553	0.374684	0.253023	1.48083	0.138652	0.999634	FDR > 0.5	FDR > 0.5	cluster17: monocytes	FALSE
CTDSPL	76.5243	0.787377	0.250679	3.14098	0.00168383	0.654666	-0.530791	0.279038	-1.90222	0.0571429	0.720444	FDR > 0.5	FDR > 0.5	cluster2: class_monocyte	FALSE
TCF7	38.8016	-0.513687	0.161994	-3.17103	0.001519	0.654666	-0.220582	0.180529	-1.22187	0.221759	0.885662	FDR > 0.5	FDR > 0.5	cluster2: class_monocyte	FALSE
AC068587.4	32.9292	-0.467831	0.147679	-3.16789	0.00153552	0.654666	0.261774	0.163197	1.60403	0.108707	0.796946	FDR > 0.5	FDR > 0.5	cluster2: class_monocyte	FALSE
ZEB1	4.36648	-1.10128	0.350652	-3.14067	0.00168559	0.654666	-0.276915	0.390577	-0.708989	0.478331	0.966002	FDR > 0.5	FDR > 0.5	cluster2: class_monocyte	FALSE
ELMSAN1	229.294	-0.266043	0.0843078	-3.15562	0.00160158	0.654666	0.0637038	0.093581	0.680735	0.496039	0.966002	FDR > 0.5	FDR > 0.5	cluster2: class_monocyte	FALSE
BCL11B	24.625	-0.978499	0.311421	-3.14204	0.00167773	0.654666	-0.168673	0.345794	-0.487785	0.625702	0.977582	FDR > 0.5	FDR > 0.5	cluster2: class_monocyte	FALSE
GOLGA8B	8.22011	-0.730973	0.229351	-3.18713	0.0014369	0.654666	0.156259	0.252806	0.6181	0.536509	0.968899	FDR > 0.5	FDR > 0.5	cluster2: class_monocyte	FALSE
FTL	105.745	-0.0675735	0.0975627	-0.692617	0.48855	0.654825	0.287197	0.108603	2.64447	0.00818197	0.744489	FDR > 0.5	FDR > 0.5	cluster19: platelet	FALSE
JAKMIP1	9.32688	-0.765384	0.294247	-2.60116	0.00929094	0.65594	-0.428288	0.327612	-1.3073	0.191111	0.897266	FDR > 0.5	FDR > 0.5	cluster3: cytox_nk	FALSE
ACTA2	5.54665	-0.721865	0.277366	-2.60257	0.00925276	0.65594	-0.39433	0.310648	-1.26938	0.204305	0.904143	FDR > 0.5	FDR > 0.5	cluster3: cytox_nk	FALSE
AC009318.1	3.0212	0.768778	0.294935	2.6066	0.00914459	0.65594	0.657634	0.319665	2.05726	0.0396609	0.710769	FDR > 0.5	FDR > 0.5	cluster3: cytox_nk	FALSE
MRPL54	141.555	-0.159518	0.0612009	-2.60647	0.0091482	0.65594	-0.0347937	0.0679729	-0.511877	0.608737	0.989076	FDR > 0.5	FDR > 0.5	cluster3: cytox_nk	FALSE
CEP89	11.3989	-0.339171	0.130357	-2.60187	0.00927182	0.65594	-0.172823	0.147161	-1.17438	0.240241	0.925656	FDR > 0.5	FDR > 0.5	cluster3: cytox_nk	FALSE
ZEB2	6.07492	0.264474	0.385323	0.686369	0.49248	0.657578	0.742801	0.425162	1.7471	0.0806196	0.955122	FDR > 0.5	FDR > 0.5	cluster19: platelet	FALSE
BRK1	7.70329	-0.107332	0.156172	-0.687271	0.491912	0.657578	-0.154581	0.180246	-0.857613	0.391106	0.992674	FDR > 0.5	FDR > 0.5	cluster19: platelet	FALSE
TIMMDC1	38.5882	0.237212	0.0913597	2.59647	0.00941885	0.661082	-0.0265491	0.102206	-0.25976	0.795049	0.994387	FDR > 0.5	FDR > 0.5	cluster3: cytox_nk	FALSE
THOC3	40.0599	0.280032	0.0895461	3.12724	0.00176454	0.666804	0.108603	0.099649	1.08986	0.275776	0.915481	FDR > 0.5	FDR > 0.5	cluster2: class_monocyte	FALSE
COX6B1	7.83596	-0.1142	0.170307	-0.670549	0.502508	0.669692	-0.186221	0.195845	-0.950859	0.341676	0.992674	FDR > 0.5	FDR > 0.5	cluster19: platelet	FALSE
DYNLRB1	5.29513	-0.137387	0.206348	-0.665805	0.505536	0.671176	-0.306967	0.238668	-1.28617	0.198385	0.992674	FDR > 0.5	FDR > 0.5	cluster19: platelet	FALSE
ITGB2	5.45887	0.217419	0.325871	0.667195	0.504648	0.671176	0.495691	0.36109	1.37276	0.169826	0.992674	FDR > 0.5	FDR > 0.5	cluster19: platelet	FALSE
CFLAR	5.97345	0.18298	0.276266	0.662331	0.507759	0.671583	0.208428	0.309727	0.672939	0.500986	0.992674	FDR > 0.5	FDR > 0.5	cluster19: platelet	FALSE
JUNB	29.4134	0.226165	0.340742	0.663744	0.506854	0.671583	-0.660257	0.381344	-1.7314	0.0833813	0.955122	FDR > 0.5	FDR > 0.5	cluster19: platelet	FALSE
KIF1B	15.9688	-0.326745	0.126665	-2.5796	0.00989152	0.672298	0.0146422	0.140114	0.104502	0.916771	0.998939	FDR > 0.5	FDR > 0.5	cluster3: cytox_nk	FALSE
FCRL3	45.7624	0.263018	0.102008	2.5784	0.00992583	0.672298	0.129215	0.113279	1.14069	0.254001	0.929228	FDR > 0.5	FDR > 0.5	cluster3: cytox_nk	FALSE
IL18RAP	80.0753	0.324959	0.126408	2.57071	0.0101491	0.672298	-0.0037844	0.140447	-0.0269453	0.978503	0.998951	FDR > 0.5	FDR > 0.5	cluster3: cytox_nk	FALSE
ANTXR2	4.86416	-0.811267	0.316162	-2.56599	0.0102882	0.672298	0.238529	0.347397	0.686617	0.492324	0.981777	FDR > 0.5	FDR > 0.5	cluster3: cytox_nk	FALSE
AL139405.1	4.46787	0.568353	0.220249	2.5805	0.00986561	0.672298	0.440153	0.240539	1.82986	0.0672707	0.787458	FDR > 0.5	FDR > 0.5	cluster3: cytox_nk	FALSE
ACADS	19.5842	0.29616	0.115615	2.56161	0.0104189	0.672298	-0.071549	0.1299	-0.550802	0.581769	0.989076	FDR > 0.5	FDR > 0.5	cluster3: cytox_nk	FALSE
DGKH	3.34579	-0.846419	0.328059	-2.58008	0.00987761	0.672298	-0.216446	0.363299	-0.595779	0.551323	0.98579	FDR > 0.5	FDR > 0.5	cluster3: cytox_nk	FALSE
DNAJC3	87.5459	0.147635	0.0572978	2.57663	0.00997678	0.672298	0.0323038	0.0639102	0.505456	0.613239	0.989076	FDR > 0.5	FDR > 0.5	cluster3: cytox_nk	FALSE
THUMPD1	107.18	-0.166956	0.0651594	-2.56228	0.0103988	0.672298	-0.0291444	0.0724193	-0.40244	0.68736	0.989076	FDR > 0.5	FDR > 0.5	cluster3: cytox_nk	FALSE
ITGAM	138.624	0.164944	0.0642197	2.56844	0.0102159	0.672298	-0.00757593	0.0714245	-0.106069	0.915528	0.998939	FDR > 0.5	FDR > 0.5	cluster3: cytox_nk	FALSE
N4BP1	50.0839	-0.221555	0.0860756	-2.57396	0.0100542	0.672298	-0.144024	0.0962487	-1.49638	0.134555	0.848669	FDR > 0.5	FDR > 0.5	cluster3: cytox_nk	FALSE
AC007114.2	4.12766	-0.561355	0.219074	-2.5624	0.0103951	0.672298	-0.154874	0.243832	-0.635167	0.525319	0.984184	FDR > 0.5	FDR > 0.5	cluster3: cytox_nk	FALSE
VMP1	82.5935	-0.221953	0.0864635	-2.56702	0.0102578	0.672298	-0.0782032	0.0961291	-0.813522	0.415919	0.967201	FDR > 0.5	FDR > 0.5	cluster3: cytox_nk	FALSE
PHLPP1	4.45713	-0.548583	0.213373	-2.571	0.0101405	0.672298	-0.182859	0.237549	-0.769774	0.441434	0.96988	FDR > 0.5	FDR > 0.5	cluster3: cytox_nk	FALSE
RAVER1	21.4344	0.299646	0.116351	2.57536	0.0100137	0.672298	0.0883355	0.12944	0.682443	0.494959	0.981777	FDR > 0.5	FDR > 0.5	cluster3: cytox_nk	FALSE
HMGN1	10.9573	0.119379	0.180995	0.659568	0.509531	0.672658	-0.387475	0.208465	-1.85871	0.0630689	0.928544	FDR > 0.5	FDR > 0.5	cluster19: platelet	FALSE
ZYX	6.23161	-0.151879	0.231975	-0.654722	0.512647	0.674231	0.489773	0.256276	1.91111	0.05599	0.922113	FDR > 0.5	FDR > 0.5	cluster19: platelet	FALSE
MYL9	22.5838	0.174615	0.266506	0.655203	0.512337	0.674231	-0.509834	0.299675	-1.70129	0.0888886	0.955122	FDR > 0.5	FDR > 0.5	cluster19: platelet	FALSE
CELF2	5.36464	0.146692	0.225055	0.651806	0.514527	0.674794	0.125641	0.253793	0.495052	0.620563	0.992674	FDR > 0.5	FDR > 0.5	cluster19: platelet	FALSE
LGALS1	7.14767	0.376793	0.578726	0.651073	0.514999	0.674794	0.790602	0.638191	1.23882	0.215414	0.992674	FDR > 0.5	FDR > 0.5	cluster19: platelet	FALSE
UBALD2	5.13432	0.152935	0.235636	0.649031	0.516318	0.675259	0.0620276	0.267379	0.231983	0.816551	0.992674	FDR > 0.5	FDR > 0.5	cluster19: platelet	FALSE
TRAC	6.74238	0.19159	0.296126	0.646988	0.51764	0.675727	-0.431061	0.338088	-1.27499	0.202311	0.992674	FDR > 0.5	FDR > 0.5	cluster19: platelet	FALSE
PLEKHO1	2.01292	1.27862	0.367258	3.48153	0.000498566	0.675775	-0.389564	0.371742	-1.04794	0.294665	0.992427	FDR > 0.5	FDR > 0.5	cluster22: plasmablast	FALSE
CCDC88A	2.07395	-1.68599	0.490627	-3.4364	0.00058951	0.675775	1.44894	0.496278	2.91962	0.00350464	0.463556	FDR > 0.5	Up in males; 0.5 < FDR < 0.3	cluster22: plasmablast	FALSE
IGHG1	197.136	-4.04121	1.12616	-3.58848	0.000332615	0.675775	-0.483597	1.21839	-0.396916	0.69143	0.993729	FDR > 0.5	FDR > 0.5	cluster22: plasmablast	FALSE
ZSCAN18	22.4431	0.412345	0.161266	2.55693	0.0105602	0.67777	0.281297	0.178175	1.57877	0.11439	0.831056	FDR > 0.5	FDR > 0.5	cluster3: cytox_nk	FALSE
AC243829.1	9.54706	-0.842342	0.329934	-2.55306	0.010678	0.681688	0.218918	0.363604	0.602079	0.547122	0.985749	FDR > 0.5	FDR > 0.5	cluster3: cytox_nk	FALSE
S100A6	15.9799	0.198804	0.31194	0.637317	0.523918	0.682652	0.456242	0.346662	1.3161	0.18814	0.992674	FDR > 0.5	FDR > 0.5	cluster19: platelet	FALSE
PPBP	635.494	-0.170412	0.268923	-0.633682	0.526288	0.6832	-0.074802	0.298491	-0.250601	0.802123	0.992674	FDR > 0.5	FDR > 0.5	cluster19: platelet	FALSE
VPS28	9.35901	-0.122753	0.193693	-0.633749	0.526245	0.6832	-0.0392067	0.218548	-0.179397	0.857626	0.992674	FDR > 0.5	FDR > 0.5	cluster19: platelet	FALSE
CLTA	5.39638	-0.127176	0.201588	-0.630869	0.528126	0.684319	0.165363	0.226478	0.730149	0.465299	0.992674	FDR > 0.5	FDR > 0.5	cluster19: platelet	FALSE
MYDGF	156.364	0.172979	0.0678572	2.54917	0.0107981	0.685706	0.0893607	0.0752457	1.18759	0.234997	0.924428	FDR > 0.5	FDR > 0.5	cluster3: cytox_nk	FALSE
ANAPC5	7.79885	-0.102515	0.163765	-0.62599	0.531321	0.687189	-0.142747	0.187774	-0.760208	0.44713	0.992674	FDR > 0.5	FDR > 0.5	cluster19: platelet	FALSE
HMGB2	158.159	-0.178267	0.070215	-2.53887	0.011121	0.687935	-0.140242	0.0781313	-1.79495	0.0726614	0.798386	FDR > 0.5	FDR > 0.5	cluster3: cytox_nk	FALSE
ASF1A	14.6816	0.408796	0.160778	2.5426	0.0110031	0.687935	-0.106484	0.180183	-0.590977	0.554536	0.98648	FDR > 0.5	FDR > 0.5	cluster3: cytox_nk	FALSE
DBNL	117.244	0.140319	0.0551844	2.54272	0.0109993	0.687935	0.0891877	0.0613189	1.45449	0.145811	0.866348	FDR > 0.5	FDR > 0.5	cluster3: cytox_nk	FALSE
RAPGEF1	69.0844	-0.187167	0.073756	-2.53765	0.0111601	0.687935	0.143783	0.0814226	1.76588	0.0774152	0.804266	FDR > 0.5	FDR > 0.5	cluster3: cytox_nk	FALSE
AL139353.2	2.75846	-0.647031	0.255295	-2.53445	0.0112624	0.687935	-0.0493541	0.28278	-0.174532	0.861447	0.995675	FDR > 0.5	FDR > 0.5	cluster3: cytox_nk	FALSE
AKAP17A	89.3918	0.139953	0.0552402	2.53354	0.0112917	0.687935	0.027569	0.0615829	0.447673	0.654389	0.989076	FDR > 0.5	FDR > 0.5	cluster3: cytox_nk	FALSE
WDR45	71.1394	0.14571	0.057481	2.53492	0.0112472	0.687935	-0.00806415	0.0643115	-0.125392	0.900213	0.998939	FDR > 0.5	FDR > 0.5	cluster3: cytox_nk	FALSE
TCEAL1	13.0287	0.361251	0.142382	2.53719	0.0111746	0.687935	0.0903745	0.158892	0.56878	0.569505	0.988058	FDR > 0.5	FDR > 0.5	cluster3: cytox_nk	FALSE
PPAT	5.93743	-0.452056	0.17889	-2.527	0.011504	0.690354	-0.377855	0.205107	-1.84223	0.0654415	0.787458	FDR > 0.5	FDR > 0.5	cluster3: cytox_nk	FALSE
CCND3	407.824	0.191439	0.0757356	2.52773	0.0114803	0.690354	0.0633446	0.084006	0.754049	0.45082	0.972674	FDR > 0.5	FDR > 0.5	cluster3: cytox_nk	FALSE
ALDOC	9.14416	0.368108	0.145648	2.52738	0.0114917	0.690354	-0.0503923	0.163876	-0.307502	0.758461	0.994387	FDR > 0.5	FDR > 0.5	cluster3: cytox_nk	FALSE
TMEM158	5.46862	0.165827	0.267873	0.619052	0.535882	0.690539	0.0025993	0.302923	0.00858072	0.993154	0.99854	FDR > 0.5	FDR > 0.5	cluster19: platelet	FALSE
MPIG6B	12.7154	-0.103578	0.167149	-0.619676	0.535471	0.690539	0.0164246	0.188273	0.087238	0.930482	0.992674	FDR > 0.5	FDR > 0.5	cluster19: platelet	FALSE
MTRNR2L12	85.0726	0.0910497	0.150155	0.60637	0.544269	0.692437	-0.0562526	0.167686	-0.335464	0.737275	0.992674	FDR > 0.5	FDR > 0.5	cluster19: platelet	FALSE
TREML1	34.9327	-0.136071	0.224039	-0.607355	0.543615	0.692437	0.0174888	0.249909	0.0699808	0.944209	0.992674	FDR > 0.5	FDR > 0.5	cluster19: platelet	FALSE
IFRD1	5.95807	-0.13829	0.225981	-0.611955	0.540567	0.692437	-0.0238061	0.256635	-0.0927624	0.926092	0.992674	FDR > 0.5	FDR > 0.5	cluster19: platelet	FALSE
HNRNPK	9.18788	0.0957607	0.155996	0.613868	0.539303	0.692437	0.132198	0.176263	0.750007	0.453251	0.992674	FDR > 0.5	FDR > 0.5	cluster19: platelet	FALSE
ARGLU1	5.19017	0.193614	0.318577	0.607746	0.543356	0.692437	-0.369383	0.364373	-1.01375	0.310702	0.992674	FDR > 0.5	FDR > 0.5	cluster19: platelet	FALSE
GABARAP	8.26123	0.118166	0.193902	0.609409	0.542253	0.692437	0.0885541	0.218329	0.4056	0.685036	0.992674	FDR > 0.5	FDR > 0.5	cluster19: platelet	FALSE
BEX3	13.364	-0.124313	0.203298	-0.61148	0.540882	0.692437	0.146624	0.227031	0.645832	0.518388	0.992674	FDR > 0.5	FDR > 0.5	cluster19: platelet	FALSE
FTH1	219.748	-0.0707136	0.117825	-0.600158	0.548401	0.696429	0.0986126	0.131124	0.752057	0.452017	0.992674	FDR > 0.5	FDR > 0.5	cluster19: platelet	FALSE
WEE1	7.37002	-0.486233	0.192816	-2.52175	0.0116773	0.697266	-0.506272	0.220266	-2.29846	0.0215357	0.601759	FDR > 0.5	FDR > 0.5	cluster3: cytox_nk	FALSE
GAS2L1	11.6838	-0.138903	0.238066	-0.583463	0.559582	0.709343	0.670232	0.263077	2.54766	0.0108448	0.816349	FDR > 0.5	FDR > 0.5	cluster19: platelet	FALSE
GOLGB1	317.491	-0.167773	0.0541074	-3.10074	0.00193041	0.710288	0.051274	0.060101	0.853132	0.393586	0.952471	FDR > 0.5	FDR > 0.5	cluster2: class_monocyte	FALSE
HPGD	8.05094	-0.900719	0.358594	-2.51181	0.0120115	0.711147	-0.0789761	0.397233	-0.198816	0.842407	0.994716	FDR > 0.5	FDR > 0.5	cluster3: cytox_nk	FALSE
AC016831.1	8.58745	-0.473769	0.188654	-2.51131	0.0120282	0.711147	-0.059718	0.209556	-0.284974	0.775664	0.994387	FDR > 0.5	FDR > 0.5	cluster3: cytox_nk	FALSE
PLEK	20.2935	-0.132931	0.230085	-0.577749	0.563434	0.711912	-0.0105568	0.25755	-0.0409891	0.967305	0.993524	FDR > 0.5	FDR > 0.5	cluster19: platelet	FALSE
FAXDC2	5.58304	-0.143077	0.247777	-0.577444	0.56364	0.711912	0.055997	0.279258	0.20052	0.841074	0.992674	FDR > 0.5	FDR > 0.5	cluster19: platelet	FALSE
SLC25A1	29.2579	0.25077	0.0999452	2.50907	0.0121048	0.712167	0.0257049	0.111509	0.230519	0.817688	0.994387	FDR > 0.5	FDR > 0.5	cluster3: cytox_nk	FALSE
GUK1	6.2483	0.103898	0.18061	0.575262	0.565114	0.712491	0.427138	0.200163	2.13394	0.0328474	0.900755	FDR > 0.5	FDR > 0.5	cluster19: platelet	FALSE
AKIRIN2	9.69444	-0.118918	0.208027	-0.571649	0.56756	0.713361	-0.347086	0.23831	-1.45645	0.145269	0.992674	FDR > 0.5	FDR > 0.5	cluster19: platelet	FALSE
CORO1A	8.48173	0.156584	0.274114	0.571237	0.567839	0.713361	0.174054	0.306965	0.567017	0.570703	0.992674	FDR > 0.5	FDR > 0.5	cluster19: platelet	FALSE
AC016949.1	16.3054	-0.369713	0.147603	-2.50478	0.0122527	0.713868	-0.230155	0.16525	-1.39277	0.163689	0.876659	FDR > 0.5	FDR > 0.5	cluster3: cytox_nk	FALSE
RHOH	69.2204	-0.282206	0.112605	-2.50617	0.0122047	0.713868	-0.11145	0.125168	-0.890399	0.373252	0.959931	FDR > 0.5	FDR > 0.5	cluster3: cytox_nk	FALSE
PARK7	51.5564	-0.228984	0.0749873	-3.05363	0.0022609	0.715367	-0.153142	0.0829165	-1.84695	0.064755	0.826079	FDR > 0.5	FDR > 0.5	cluster20: prolif_cells	FALSE
RSRP1	19.2281	0.443238	0.141875	3.12415	0.0017832	0.715367	0.132954	0.155816	0.853272	0.393508	0.946771	FDR > 0.5	FDR > 0.5	cluster20: prolif_cells	FALSE
GNL2	4.04288	-0.610209	0.212782	-2.86777	0.00413374	0.715367	0.180123	0.226175	0.796385	0.425808	0.955181	FDR > 0.5	FDR > 0.5	cluster20: prolif_cells	FALSE
ELOVL1	3.63344	0.697902	0.236433	2.95179	0.00315938	0.715367	0.129501	0.254019	0.509808	0.610186	0.979201	FDR > 0.5	FDR > 0.5	cluster20: prolif_cells	FALSE
CD55	4.49592	-0.68203	0.205957	-3.31152	0.000927917	0.715367	0.430694	0.214613	2.00683	0.0447673	0.770348	FDR > 0.5	FDR > 0.5	cluster20: prolif_cells	FALSE
CX3CR1	4.04649	1.14613	0.342483	3.34653	0.000818288	0.715367	0.104753	0.377685	0.277355	0.781507	0.997202	FDR > 0.5	FDR > 0.5	cluster20: prolif_cells	FALSE
SPON2	17.7712	0.906992	0.306333	2.96081	0.00306834	0.715367	0.584196	0.338379	1.72645	0.084266	0.835124	FDR > 0.5	FDR > 0.5	cluster20: prolif_cells	FALSE
MARCH6	3.33981	-0.781992	0.246512	-3.17223	0.00151274	0.715367	0.321147	0.25669	1.25111	0.210896	0.894021	FDR > 0.5	FDR > 0.5	cluster20: prolif_cells	FALSE
AMD1	9.09622	0.416378	0.144818	2.87518	0.00403798	0.715367	0.0441376	0.156918	0.281279	0.778496	0.997202	FDR > 0.5	FDR > 0.5	cluster20: prolif_cells	FALSE
HIVEP2	2.22954	1.04684	0.329665	3.17548	0.00149589	0.715367	0.39806	0.349839	1.13784	0.255188	0.912464	FDR > 0.5	FDR > 0.5	cluster20: prolif_cells	FALSE
COX19	5.40698	-0.565563	0.191345	-2.95573	0.00311929	0.715367	0.101949	0.204359	0.498873	0.617869	0.980588	FDR > 0.5	FDR > 0.5	cluster20: prolif_cells	FALSE
ARL4A	7.29681	0.583144	0.201396	2.89551	0.00378537	0.715367	-0.0100407	0.222482	-0.0451302	0.964004	0.999114	FDR > 0.5	FDR > 0.5	cluster20: prolif_cells	FALSE
GARS-DT	1.49541	1.02479	0.339226	3.02096	0.00251972	0.715367	-0.136891	0.364923	-0.375123	0.707569	NA	FDR > 0.5	NA	cluster20: prolif_cells	FALSE
ESYT2	5.9769	0.522898	0.174658	2.99384	0.0027549	0.715367	0.0332455	0.188763	0.176123	0.860197	0.999114	FDR > 0.5	FDR > 0.5	cluster20: prolif_cells	FALSE
IKBKB	2.89347	0.766011	0.24741	3.09612	0.00196073	0.715367	0.176407	0.261858	0.673674	0.500518	0.968775	FDR > 0.5	FDR > 0.5	cluster20: prolif_cells	FALSE
CCDC107	7.65558	0.528039	0.178605	2.95646	0.0031119	0.715367	-0.0644773	0.196436	-0.328235	0.742734	0.994499	FDR > 0.5	FDR > 0.5	cluster20: prolif_cells	FALSE
SETX	4.55495	0.593736	0.206092	2.88093	0.00396506	0.715367	0.476855	0.216809	2.19943	0.0278474	0.658446	FDR > 0.5	FDR > 0.5	cluster20: prolif_cells	FALSE
FAM89B	7.79607	0.488182	0.163892	2.97868	0.00289496	0.715367	-0.430404	0.184655	-2.33086	0.0197607	0.606032	FDR > 0.5	FDR > 0.5	cluster20: prolif_cells	FALSE
C2CD5	1.99343	0.937622	0.304669	3.07751	0.0020874	0.715367	-0.458246	0.337197	-1.35898	0.174152	0.86686	FDR > 0.5	FDR > 0.5	cluster20: prolif_cells	FALSE
ERP29	28.9169	-0.262589	0.090103	-2.91432	0.00356465	0.715367	-0.0169741	0.0985893	-0.172169	0.863304	0.999114	FDR > 0.5	FDR > 0.5	cluster20: prolif_cells	FALSE
WDFY2	2.50623	0.817077	0.272485	2.99862	0.00271208	0.715367	0.117573	0.291175	0.403788	0.686369	0.989237	FDR > 0.5	FDR > 0.5	cluster20: prolif_cells	FALSE
POLE2	2.23626	-0.913185	0.284694	-3.2076	0.00133847	0.715367	-0.0515032	0.301622	-0.170754	0.864417	0.999114	FDR > 0.5	FDR > 0.5	cluster20: prolif_cells	FALSE
NDUFAB1	18.9639	-0.311138	0.103433	-3.00812	0.00262869	0.715367	0.215975	0.111163	1.94286	0.0520326	0.784776	FDR > 0.5	FDR > 0.5	cluster20: prolif_cells	FALSE
PSMB6	22.397	-0.279167	0.0864051	-3.23091	0.00123395	0.715367	0.142362	0.09226	1.54305	0.122819	0.853877	FDR > 0.5	FDR > 0.5	cluster20: prolif_cells	FALSE
SLC39A3	2.4547	-0.713762	0.246414	-2.8966	0.00377234	0.715367	0.104716	0.258847	0.404548	0.68581	0.988933	FDR > 0.5	FDR > 0.5	cluster20: prolif_cells	FALSE
DPP9	2.91042	0.770873	0.247049	3.12032	0.00180653	0.715367	0.247063	0.261985	0.943044	0.345659	0.941881	FDR > 0.5	FDR > 0.5	cluster20: prolif_cells	FALSE
PLIN3	2.44535	0.789825	0.26892	2.93702	0.0033138	0.715367	0.256058	0.28368	0.90263	0.366722	0.941881	FDR > 0.5	FDR > 0.5	cluster20: prolif_cells	FALSE
TMX4	8.68245	0.499913	0.167518	2.98423	0.00284289	0.715367	-0.171061	0.185311	-0.9231	0.355955	0.941881	FDR > 0.5	FDR > 0.5	cluster20: prolif_cells	FALSE
DTD1	3.28969	-0.60706	0.21166	-2.86809	0.00412963	0.715367	0.471545	0.217412	2.1689	0.0300903	0.673978	FDR > 0.5	FDR > 0.5	cluster20: prolif_cells	FALSE
SMDT1	16.5648	-0.310844	0.106005	-2.93235	0.00336404	0.715367	-0.105268	0.116161	-0.906231	0.364813	0.941881	FDR > 0.5	FDR > 0.5	cluster20: prolif_cells	FALSE
UTS2	13.2431	-0.976543	0.392801	-2.4861	0.0129152	0.715396	-0.230191	0.436095	-0.527845	0.597607	0.989076	FDR > 0.5	FDR > 0.5	cluster3: cytox_nk	FALSE
DCTN1	29.2579	-0.221038	0.0885199	-2.49704	0.0125233	0.715396	0.233478	0.0969831	2.40741	0.016066	0.552294	FDR > 0.5	FDR > 0.5	cluster3: cytox_nk	FALSE
SBDS	165.069	-0.242804	0.097239	-2.49698	0.0125256	0.715396	-0.0203803	0.107861	-0.188949	0.850133	0.994716	FDR > 0.5	FDR > 0.5	cluster3: cytox_nk	FALSE
DCAF12	8.98094	0.402685	0.161857	2.4879	0.01285	0.715396	-0.0780241	0.18276	-0.426922	0.669436	0.989076	FDR > 0.5	FDR > 0.5	cluster3: cytox_nk	FALSE
ARHGAP12	24.2193	-0.258782	0.103697	-2.49555	0.0125762	0.715396	-0.278824	0.117144	-2.38018	0.017304	0.565719	FDR > 0.5	FDR > 0.5	cluster3: cytox_nk	FALSE
LGALS3	24.6264	-0.628821	0.252505	-2.49034	0.0127622	0.715396	-0.584198	0.281799	-2.0731	0.0381629	0.707931	FDR > 0.5	FDR > 0.5	cluster3: cytox_nk	FALSE
ANKDD1A	7.53786	0.438567	0.175598	2.49756	0.0125052	0.715396	-0.114849	0.19886	-0.577537	0.563576	0.988058	FDR > 0.5	FDR > 0.5	cluster3: cytox_nk	FALSE
UNK	22.0878	0.235377	0.0945918	2.48835	0.0128338	0.715396	0.0713371	0.105656	0.675185	0.499558	0.981969	FDR > 0.5	FDR > 0.5	cluster3: cytox_nk	FALSE
TRAPPC6A	86.6867	0.168667	0.0678365	2.48638	0.012905	0.715396	0.0216985	0.0755777	0.287103	0.774034	0.994387	FDR > 0.5	FDR > 0.5	cluster3: cytox_nk	FALSE
FO393401.1	34.6134	0.251525	0.101194	2.48557	0.0129346	0.715396	0.140902	0.112194	1.25588	0.209159	0.905897	FDR > 0.5	FDR > 0.5	cluster3: cytox_nk	FALSE
MT-CO2	17659.8	0.175666	0.0705981	2.48825	0.0128373	0.715396	-0.0502596	0.0783331	-0.641614	0.521124	0.984184	FDR > 0.5	FDR > 0.5	cluster3: cytox_nk	FALSE
SF1	8.0653	0.148481	0.261982	0.56676	0.570877	0.715894	-0.161827	0.295903	-0.546892	0.584453	0.992674	FDR > 0.5	FDR > 0.5	cluster19: platelet	FALSE
CDC42SE2	224.22	-0.17268	0.0695452	-2.48299	0.0130286	0.716331	-0.0794127	0.0772307	-1.02825	0.303831	0.942028	FDR > 0.5	FDR > 0.5	cluster3: cytox_nk	FALSE
CYB5R4	34.7987	-0.199362	0.0804497	-2.4781	0.0132084	0.716331	0.0210986	0.0894318	0.235918	0.813496	0.994387	FDR > 0.5	FDR > 0.5	cluster3: cytox_nk	FALSE
POLR2G	133.375	0.16421	0.0662617	2.4782	0.0132049	0.716331	0.00820137	0.0736159	0.111408	0.911293	0.998939	FDR > 0.5	FDR > 0.5	cluster3: cytox_nk	FALSE
N4BP2L1	76.6977	-0.191338	0.0772307	-2.47748	0.0132313	0.716331	0.108434	0.0853848	1.26995	0.204103	0.904143	FDR > 0.5	FDR > 0.5	cluster3: cytox_nk	FALSE
PPP2R5C	604.664	-0.174744	0.070593	-2.47538	0.0133096	0.716331	-0.0438132	0.0783347	-0.559308	0.575952	0.989076	FDR > 0.5	FDR > 0.5	cluster3: cytox_nk	FALSE
MRPL28	63.3277	0.164673	0.0664854	2.47683	0.0132555	0.716331	0.0564287	0.073993	0.762622	0.445689	0.972587	FDR > 0.5	FDR > 0.5	cluster3: cytox_nk	FALSE
HNRNPU	7.93655	0.1484	0.266139	0.557604	0.577115	0.716551	-0.160773	0.301795	-0.532722	0.594226	0.992674	FDR > 0.5	FDR > 0.5	cluster19: platelet	FALSE
CNST	8.30471	-0.158758	0.283908	-0.559189	0.576033	0.716551	-0.0310779	0.319645	-0.0972264	0.922547	0.992674	FDR > 0.5	FDR > 0.5	cluster19: platelet	FALSE
PPIA	10.7489	0.0910893	0.162574	0.560293	0.57528	0.716551	0.0656443	0.184202	0.356371	0.721563	0.992674	FDR > 0.5	FDR > 0.5	cluster19: platelet	FALSE
TSC22D4	5.13871	-0.120564	0.216457	-0.556991	0.577534	0.716551	0.0971348	0.244067	0.397984	0.690642	0.992674	FDR > 0.5	FDR > 0.5	cluster19: platelet	FALSE
SUMO2	10.7126	-0.0869012	0.15477	-0.561485	0.574467	0.716551	0.0600513	0.174687	0.343764	0.731023	0.992674	FDR > 0.5	FDR > 0.5	cluster19: platelet	FALSE
PPP1R15A	8.46049	-0.10562	0.187734	-0.562604	0.573705	0.716551	0.202483	0.210723	0.960896	0.336605	0.992674	FDR > 0.5	FDR > 0.5	cluster19: platelet	FALSE
PSMA3-AS1	2.28876	0.747635	0.281221	2.65853	0.00784815	0.717201	0.166283	0.301222	0.552027	0.58093	NA	FDR > 0.5	NA	cluster25: gdT_2	FALSE
ENO1	7.6876	0.0922155	0.167303	0.551187	0.581505	0.717668	-0.103753	0.191703	-0.541215	0.588359	0.992674	FDR > 0.5	FDR > 0.5	cluster19: platelet	FALSE
ISCA1	6.2967	-0.1256	0.226861	-0.55364	0.579825	0.717668	-0.0193328	0.255999	-0.0755191	0.939802	0.992674	FDR > 0.5	FDR > 0.5	cluster19: platelet	FALSE
LDHB	8.68517	0.17074	0.309239	0.552131	0.580858	0.717668	-0.689071	0.352838	-1.95294	0.0508268	0.922113	FDR > 0.5	FDR > 0.5	cluster19: platelet	FALSE
SYTL1	208.226	0.151154	0.0612427	2.46811	0.0135828	0.718754	0.0533939	0.0679542	0.785733	0.432024	0.968355	FDR > 0.5	FDR > 0.5	cluster3: cytox_nk	FALSE
CIR1	103.93	-0.219738	0.0890403	-2.46785	0.0135927	0.718754	-0.0908215	0.0989502	-0.91785	0.358697	0.955756	FDR > 0.5	FDR > 0.5	cluster3: cytox_nk	FALSE
SOCS2-AS1	2.97621	0.615915	0.249579	2.46781	0.0135942	0.718754	0.0570092	0.28003	0.203583	0.83868	0.994716	FDR > 0.5	FDR > 0.5	cluster3: cytox_nk	FALSE
NEK5	2.092	-0.786358	0.318275	-2.47069	0.0134853	0.718754	0.092214	0.341469	0.270051	0.787121	0.994387	FDR > 0.5	FDR > 0.5	cluster3: cytox_nk	FALSE
JUN	29.5514	-0.172386	0.314929	-0.547381	0.584117	0.719079	-0.100527	0.350965	-0.286429	0.774549	0.992674	FDR > 0.5	FDR > 0.5	cluster19: platelet	FALSE
PPP2R5C	7.04815	-0.181047	0.331265	-0.546532	0.5847	0.719079	0.358763	0.367876	0.975228	0.329447	0.992674	FDR > 0.5	FDR > 0.5	cluster19: platelet	FALSE
ZFAS1	11.1646	0.125506	0.230355	0.544838	0.585865	0.719249	-0.383266	0.262363	-1.46082	0.144065	0.992674	FDR > 0.5	FDR > 0.5	cluster19: platelet	FALSE
CLSPN	5.49025	-0.469782	0.194876	-2.41067	0.0159231	0.720623	-0.238935	0.218594	-1.09306	0.27437	0.936543	FDR > 0.5	FDR > 0.5	cluster3: cytox_nk	FALSE
FHL3	57.2633	0.34318	0.139803	2.45475	0.0140984	0.720623	-0.0873371	0.155516	-0.561596	0.574392	0.988704	FDR > 0.5	FDR > 0.5	cluster3: cytox_nk	FALSE
ZYG11B	11.9478	-0.362421	0.15049	-2.40827	0.0160283	0.720623	-0.0333517	0.167006	-0.199703	0.841713	0.994716	FDR > 0.5	FDR > 0.5	cluster3: cytox_nk	FALSE
CSDE1	166.907	-0.115717	0.0471336	-2.45508	0.0140854	0.720623	-0.00942722	0.0524101	-0.179874	0.857251	0.995091	FDR > 0.5	FDR > 0.5	cluster3: cytox_nk	FALSE
MRPL24	21.0947	0.276906	0.11427	2.42326	0.0153821	0.720623	-0.203206	0.129152	-1.57339	0.115629	0.831875	FDR > 0.5	FDR > 0.5	cluster3: cytox_nk	FALSE
PYCR2	37.1559	0.283821	0.116422	2.43787	0.0147742	0.720623	-0.105546	0.130008	-0.811841	0.416883	0.967201	FDR > 0.5	FDR > 0.5	cluster3: cytox_nk	FALSE
DNMT3A	19.5066	0.27104	0.112014	2.41971	0.015533	0.720623	-0.0367063	0.125815	-0.291747	0.77048	0.994387	FDR > 0.5	FDR > 0.5	cluster3: cytox_nk	FALSE
SPATS2L	4.31422	-0.641502	0.26425	-2.42764	0.0151975	0.720623	-0.514568	0.299797	-1.71639	0.0860906	0.804266	FDR > 0.5	FDR > 0.5	cluster3: cytox_nk	FALSE
ZDHHC3	36.6991	0.1899	0.0770974	2.46311	0.0137736	0.720623	-0.0158863	0.086631	-0.183379	0.854501	0.994716	FDR > 0.5	FDR > 0.5	cluster3: cytox_nk	FALSE
PIK3CB	5.87068	0.435174	0.179918	2.41873	0.0155747	0.720623	-0.0230082	0.203312	-0.113167	0.909898	0.998939	FDR > 0.5	FDR > 0.5	cluster3: cytox_nk	FALSE
GRPEL1	43.4069	-0.178181	0.072766	-2.44869	0.0143378	0.720623	-0.124494	0.0816037	-1.52559	0.127112	0.838371	FDR > 0.5	FDR > 0.5	cluster3: cytox_nk	FALSE
ANXA5	32.2091	-0.608209	0.250778	-2.42529	0.0152962	0.720623	-0.110257	0.278465	-0.395947	0.692144	0.989076	FDR > 0.5	FDR > 0.5	cluster3: cytox_nk	FALSE
HIST1H2AG	3.54946	-0.614751	0.25568	-2.40438	0.0162	0.720623	-0.20784	0.284359	-0.730908	0.464835	0.973701	FDR > 0.5	FDR > 0.5	cluster3: cytox_nk	FALSE
HLA-DPB1	159.384	-0.525622	0.216597	-2.42673	0.0152356	0.720623	0.354756	0.240117	1.47743	0.139562	0.852991	FDR > 0.5	FDR > 0.5	cluster3: cytox_nk	FALSE
DEF6	82.5794	0.241295	0.100203	2.40806	0.0160376	0.720623	0.0800566	0.111167	0.720147	0.471435	0.973701	FDR > 0.5	FDR > 0.5	cluster3: cytox_nk	FALSE
HBS1L	41.2994	-0.211695	0.0874543	-2.42063	0.0154934	0.720623	0.0147143	0.0971568	0.151449	0.879621	0.99763	FDR > 0.5	FDR > 0.5	cluster3: cytox_nk	FALSE
WASL	14.3313	-0.30517	0.126752	-2.40762	0.016057	0.720623	0.0227244	0.140592	0.161634	0.871594	0.996518	FDR > 0.5	FDR > 0.5	cluster3: cytox_nk	FALSE
SND1	36.4656	0.184374	0.0762816	2.41701	0.0156485	0.720623	0.11822	0.0848245	1.3937	0.163408	0.876659	FDR > 0.5	FDR > 0.5	cluster3: cytox_nk	FALSE
ABCF2	16.1473	0.353063	0.145006	2.43481	0.0148996	0.720623	-0.0608972	0.162391	-0.375005	0.707657	0.991872	FDR > 0.5	FDR > 0.5	cluster3: cytox_nk	FALSE
MICU3	7.14061	0.549311	0.228323	2.40585	0.0161348	0.720623	0.295582	0.251899	1.17342	0.240629	0.925656	FDR > 0.5	FDR > 0.5	cluster3: cytox_nk	FALSE
ADCK5	7.11247	0.403079	0.167462	2.40699	0.0160846	0.720623	0.0259067	0.188037	0.137775	0.890418	0.99763	FDR > 0.5	FDR > 0.5	cluster3: cytox_nk	FALSE
BLOC1S2	70.7798	-0.145145	0.060002	-2.41901	0.0155629	0.720623	0.0653566	0.0665015	0.982783	0.325714	0.946746	FDR > 0.5	FDR > 0.5	cluster3: cytox_nk	FALSE
MYRF	2.30008	-1.08172	0.447509	-2.41721	0.0156401	0.720623	-0.245276	0.498263	-0.492262	0.622534	0.989076	FDR > 0.5	FDR > 0.5	cluster3: cytox_nk	FALSE
CPT1A	31.6486	-0.335574	0.136387	-2.46045	0.0138761	0.720623	0.0628788	0.150841	0.416855	0.676785	0.989076	FDR > 0.5	FDR > 0.5	cluster3: cytox_nk	FALSE
CD3G	89.2192	-0.829953	0.345221	-2.40412	0.0162113	0.720623	-0.392667	0.383271	-1.02451	0.305593	0.942028	FDR > 0.5	FDR > 0.5	cluster3: cytox_nk	FALSE
LAG3	12.1194	-1.40636	0.574833	-2.44655	0.0144229	0.720623	-1.18536	0.641409	-1.84805	0.0645945	0.78707	FDR > 0.5	FDR > 0.5	cluster3: cytox_nk	FALSE
AC008115.3	7.19722	-0.408903	0.170023	-2.405	0.0161727	0.720623	0.0906758	0.186713	0.485643	0.627221	0.989076	FDR > 0.5	FDR > 0.5	cluster3: cytox_nk	FALSE
MED13L	73.1831	-0.184193	0.0760488	-2.42204	0.0154337	0.720623	0.0319486	0.0842984	0.378994	0.704692	0.991872	FDR > 0.5	FDR > 0.5	cluster3: cytox_nk	FALSE
BAZ1A	113.602	0.130686	0.0538394	2.42733	0.0152105	0.720623	0.00263884	0.0600503	0.0439437	0.964949	0.998951	FDR > 0.5	FDR > 0.5	cluster3: cytox_nk	FALSE
PCNX1	64.5774	-0.202558	0.0839623	-2.41249	0.015844	0.720623	-0.0747067	0.0934231	-0.79966	0.423908	0.967252	FDR > 0.5	FDR > 0.5	cluster3: cytox_nk	FALSE
CRIP1	582.628	-0.224491	0.0916033	-2.45069	0.0142583	0.720623	-0.272047	0.101742	-2.6739	0.00749757	0.436197	FDR > 0.5	Up in females; 0.5 < FDR < 0.3	cluster3: cytox_nk	FALSE
TSPAN3	34.0741	0.200218	0.0829067	2.41498	0.0157362	0.720623	-0.161199	0.0938728	-1.7172	0.0859422	0.804266	FDR > 0.5	FDR > 0.5	cluster3: cytox_nk	FALSE
IL16	74.3396	0.231701	0.0947323	2.44585	0.0144512	0.720623	-0.0333763	0.105414	-0.316622	0.751531	0.994387	FDR > 0.5	FDR > 0.5	cluster3: cytox_nk	FALSE
E4F1	14.0639	0.287574	0.119617	2.40413	0.0162111	0.720623	0.110234	0.133352	0.826639	0.408442	0.967201	FDR > 0.5	FDR > 0.5	cluster3: cytox_nk	FALSE
AC092718.1	1.60403	-0.940827	0.385619	-2.43978	0.0146961	0.720623	0.204026	0.410879	0.496561	0.619499	0.989076	FDR > 0.5	FDR > 0.5	cluster3: cytox_nk	FALSE
COA3	43.5891	0.279181	0.113339	2.46324	0.0137687	0.720623	-0.00114828	0.126165	-0.00910139	0.992738	0.998951	FDR > 0.5	FDR > 0.5	cluster3: cytox_nk	FALSE
SP2	14.2006	-0.291759	0.11949	-2.44169	0.0146186	0.720623	-0.000640985	0.132598	-0.00483403	0.996143	0.998951	FDR > 0.5	FDR > 0.5	cluster3: cytox_nk	FALSE
ESCO1	68.2394	-0.169627	0.0693489	-2.446	0.0144452	0.720623	0.0637995	0.0767491	0.831274	0.405819	0.966588	FDR > 0.5	FDR > 0.5	cluster3: cytox_nk	FALSE
MRI1	18.1256	0.275581	0.114544	2.4059	0.0161325	0.720623	0.0143857	0.128242	0.112176	0.910684	0.998939	FDR > 0.5	FDR > 0.5	cluster3: cytox_nk	FALSE
TMEM91	14.3343	0.334428	0.136152	2.45628	0.0140385	0.720623	0.0696305	0.151489	0.45964	0.645774	0.989076	FDR > 0.5	FDR > 0.5	cluster3: cytox_nk	FALSE
SAMSN1	29.039	-0.381518	0.156522	-2.43747	0.0147903	0.720623	-0.105175	0.173897	-0.604809	0.545306	0.985749	FDR > 0.5	FDR > 0.5	cluster3: cytox_nk	FALSE
BTG3	41.5523	-0.299303	0.122144	-2.45041	0.0142694	0.720623	0.0398149	0.135285	0.294304	0.768525	0.994387	FDR > 0.5	FDR > 0.5	cluster3: cytox_nk	FALSE
PPM1F	9.93812	0.334218	0.138472	2.41362	0.0157949	0.720623	-0.00485216	0.156265	-0.0310509	0.975229	0.998951	FDR > 0.5	FDR > 0.5	cluster3: cytox_nk	FALSE
RSRP1	5.77045	0.513354	0.229955	2.23242	0.0255875	0.722782	-0.158909	0.253706	-0.626351	0.531085	0.913539	FDR > 0.5	FDR > 0.5	cluster25: gdT_2	FALSE
SRSF11	2.83285	0.533009	0.256031	2.08182	0.0373591	0.722782	0.125678	0.274345	0.458104	0.646878	0.927829	FDR > 0.5	FDR > 0.5	cluster25: gdT_2	FALSE
CDC14A	3.06413	0.553656	0.258996	2.1377	0.0325411	0.722782	-0.266059	0.286352	-0.929133	0.35282	0.86388	FDR > 0.5	FDR > 0.5	cluster25: gdT_2	FALSE
CD53	2.63118	0.567224	0.261198	2.17162	0.0298841	0.722782	-0.513261	0.296861	-1.72896	0.0838156	NA	FDR > 0.5	NA	cluster25: gdT_2	FALSE
MCL1	5.14529	0.476183	0.226076	2.10629	0.0351787	0.722782	0.246788	0.24195	1.02	0.307729	0.86388	FDR > 0.5	FDR > 0.5	cluster25: gdT_2	FALSE
H3F3A	17.5899	0.289762	0.126293	2.29436	0.0217699	0.722782	0.161995	0.136404	1.18761	0.234986	0.86388	FDR > 0.5	FDR > 0.5	cluster25: gdT_2	FALSE
LBH	1.88981	0.738429	0.32776	2.25296	0.0242616	0.722782	-0.0482371	0.358857	-0.134419	0.893071	NA	FDR > 0.5	NA	cluster25: gdT_2	FALSE
CALM2	6.80619	0.386349	0.185935	2.07787	0.0377209	0.722782	0.209362	0.20037	1.04487	0.296081	0.86388	FDR > 0.5	FDR > 0.5	cluster25: gdT_2	FALSE
TMSB10	83.8554	0.263373	0.108917	2.41809	0.015602	0.722782	0.0334134	0.119931	0.278604	0.780549	0.966995	FDR > 0.5	FDR > 0.5	cluster25: gdT_2	FALSE
AP2M1	2.0985	0.741947	0.319849	2.31968	0.0203582	0.722782	-0.257623	0.352883	-0.730051	0.465359	NA	FDR > 0.5	NA	cluster25: gdT_2	FALSE
TAF7	2.33479	0.5971	0.274814	2.17274	0.0298	0.722782	-0.103986	0.299536	-0.347158	0.728473	NA	FDR > 0.5	NA	cluster25: gdT_2	FALSE
GRK6	2.242	0.585604	0.281177	2.08269	0.0372797	0.722782	0.201809	0.301525	0.669295	0.503307	NA	FDR > 0.5	NA	cluster25: gdT_2	FALSE
PSMB9	3.02731	0.517454	0.229205	2.2576	0.0239705	0.722782	0.180534	0.245274	0.736051	0.4617	0.906975	FDR > 0.5	FDR > 0.5	cluster25: gdT_2	FALSE
IKZF1	3.48635	0.512525	0.234347	2.18704	0.0287398	0.722782	0.205537	0.25037	0.820932	0.411685	0.877234	FDR > 0.5	FDR > 0.5	cluster25: gdT_2	FALSE
MTRNR2L6	2.38459	0.684174	0.270927	2.52531	0.0115597	0.722782	0.0424536	0.294353	0.144227	0.885321	NA	FDR > 0.5	NA	cluster25: gdT_2	FALSE
TRBC1	6.34868	0.68298	0.292642	2.33385	0.0196038	0.722782	0.118271	0.318399	0.371454	0.710299	0.945401	FDR > 0.5	FDR > 0.5	cluster25: gdT_2	FALSE
GIMAP4	1.36332	0.934533	0.435178	2.14747	0.0317556	0.722782	-0.187491	0.476989	-0.393072	0.694267	NA	FDR > 0.5	NA	cluster25: gdT_2	FALSE
RPS20	35.9212	-0.196233	0.093154	-2.10654	0.0351573	0.722782	-0.0970962	0.101826	-0.953546	0.340314	0.86388	FDR > 0.5	FDR > 0.5	cluster25: gdT_2	FALSE
LINC00861	1.89126	0.804464	0.312011	2.57832	0.00992822	0.722782	-0.0757855	0.339855	-0.222994	0.823541	NA	FDR > 0.5	NA	cluster25: gdT_2	FALSE
TLE4	2.30327	0.707029	0.313747	2.2535	0.0242278	0.722782	-0.986912	0.368774	-2.6762	0.00744629	NA	FDR > 0.5	NA	cluster25: gdT_2	FALSE
ANP32B	5.79905	0.397685	0.178323	2.23013	0.0257385	0.722782	0.160067	0.192079	0.833343	0.404651	0.877234	FDR > 0.5	FDR > 0.5	cluster25: gdT_2	FALSE
C9orf16	3.97798	0.523986	0.22557	2.32294	0.0201824	0.722782	-0.166763	0.247793	-0.672994	0.500951	0.906975	FDR > 0.5	FDR > 0.5	cluster25: gdT_2	FALSE
EPC1	4.68226	0.424927	0.192249	2.21029	0.0270847	0.722782	0.125034	0.207374	0.602939	0.54655	0.922931	FDR > 0.5	FDR > 0.5	cluster25: gdT_2	FALSE
PPA1	2.19602	-0.599357	0.2759	-2.17237	0.0298276	0.722782	-0.0508583	0.295294	-0.172229	0.863257	NA	FDR > 0.5	NA	cluster25: gdT_2	FALSE
RPS24	91.2804	0.188306	0.0878943	2.14242	0.0321601	0.722782	0.0041789	0.096661	0.0432325	0.965516	0.994884	FDR > 0.5	FDR > 0.5	cluster25: gdT_2	FALSE
PDE3B	2.37925	-0.567615	0.271256	-2.09254	0.0363899	0.722782	0.514805	0.277961	1.85208	0.0640147	NA	FDR > 0.5	NA	cluster25: gdT_2	FALSE
CD3G	6.60659	0.367319	0.159676	2.30041	0.021425	0.722782	0.251829	0.171369	1.46951	0.141693	0.86388	FDR > 0.5	FDR > 0.5	cluster25: gdT_2	FALSE
CD27	3.5205	0.604683	0.242144	2.4972	0.0125178	0.722782	-0.155474	0.266769	-0.582805	0.560024	0.922931	FDR > 0.5	FDR > 0.5	cluster25: gdT_2	FALSE
PSME2	4.35822	0.486749	0.208088	2.33915	0.0193278	0.722782	0.344007	0.221245	1.55487	0.119977	0.829318	FDR > 0.5	FDR > 0.5	cluster25: gdT_2	FALSE
SNX6	1.48779	0.893663	0.366506	2.43834	0.0147551	0.722782	-0.312602	0.409728	-0.76295	0.445493	NA	FDR > 0.5	NA	cluster25: gdT_2	FALSE
CHURC1	3.06263	0.638358	0.254166	2.51158	0.0120192	0.722782	0.112033	0.274577	0.408019	0.68326	0.9325	FDR > 0.5	FDR > 0.5	cluster25: gdT_2	FALSE
ZFP36L1	2.47024	0.867309	0.397805	2.18024	0.0292397	0.722782	-0.266432	0.438108	-0.608141	0.543094	NA	FDR > 0.5	NA	cluster25: gdT_2	FALSE
PAPOLA	3.15825	0.60203	0.247205	2.43534	0.0148776	0.722782	-0.164878	0.274326	-0.60103	0.54782	0.922931	FDR > 0.5	FDR > 0.5	cluster25: gdT_2	FALSE
CRIP1	4.97969	-0.781663	0.328403	-2.38019	0.0173036	0.722782	-0.0339373	0.358224	-0.0947376	0.924523	0.994884	FDR > 0.5	FDR > 0.5	cluster25: gdT_2	FALSE
EXOSC6	1.64866	-0.745276	0.329784	-2.25989	0.023828	0.722782	0.83565	0.331834	2.51828	0.0117931	NA	FDR > 0.5	NA	cluster25: gdT_2	FALSE
TERF2IP	2.41293	0.658301	0.307529	2.14061	0.0323052	0.722782	-0.570637	0.355597	-1.60473	0.108554	NA	FDR > 0.5	NA	cluster25: gdT_2	FALSE
SLFN5	2.66331	0.713995	0.304425	2.34539	0.0190072	0.722782	0.333391	0.323121	1.03178	0.302174	NA	FDR > 0.5	NA	cluster25: gdT_2	FALSE
CCL5	5.0877	-1.23377	0.533814	-2.31123	0.0208201	0.722782	-1.42317	0.607318	-2.34337	0.0191103	0.370824	FDR > 0.5	Up in females; 0.5 < FDR < 0.3	cluster25: gdT_2	FALSE
CYTH1	2.38568	0.63244	0.292028	2.16569	0.0303352	0.722782	0.267104	0.311836	0.856552	0.391693	NA	FDR > 0.5	NA	cluster25: gdT_2	FALSE
RPL17	87.1683	-0.123353	0.0585343	-2.10736	0.0350861	0.722782	0.0332104	0.0635398	0.52267	0.601204	0.922931	FDR > 0.5	FDR > 0.5	cluster25: gdT_2	FALSE
UQCR11	4.24413	0.431863	0.205375	2.1028	0.0354834	0.722782	-0.18362	0.227407	-0.807453	0.419406	0.877234	FDR > 0.5	FDR > 0.5	cluster25: gdT_2	FALSE
TLE5	13.1152	0.329084	0.142625	2.30734	0.0210361	0.722782	0.117367	0.154206	0.761106	0.446594	0.890594	FDR > 0.5	FDR > 0.5	cluster25: gdT_2	FALSE
HNRNPM	3.64309	-0.48108	0.216496	-2.22212	0.0262752	0.722782	-0.102374	0.23685	-0.432232	0.665573	0.927829	FDR > 0.5	FDR > 0.5	cluster25: gdT_2	FALSE
ILF3	1.90274	0.750242	0.306391	2.44865	0.0143394	0.722782	0.410539	0.325955	1.2595	0.207851	NA	FDR > 0.5	NA	cluster25: gdT_2	FALSE
JUND	52.3269	0.244454	0.114965	2.12633	0.0334757	0.722782	-0.00737235	0.126409	-0.0583212	0.953493	0.994884	FDR > 0.5	FDR > 0.5	cluster25: gdT_2	FALSE
NOSIP	7.16462	0.415982	0.191661	2.17041	0.0299761	0.722782	-0.378229	0.213303	-1.7732	0.0761953	0.772183	FDR > 0.5	FDR > 0.5	cluster25: gdT_2	FALSE
TMEM230	1.73679	0.724397	0.333752	2.17046	0.0299717	0.722782	0.293173	0.356172	0.823123	0.410438	NA	FDR > 0.5	NA	cluster25: gdT_2	FALSE
GNAS	12.9228	0.308695	0.136783	2.25683	0.0240187	0.722782	0.278171	0.146716	1.89598	0.0579621	0.702664	FDR > 0.5	FDR > 0.5	cluster25: gdT_2	FALSE
MT-ND3	103.714	0.227189	0.106755	2.12815	0.033325	0.722782	-0.522959	0.119017	-4.39398	1.11291551399766e-05	0.00170276	FDR > 0.5	Up in females; FDR < 0.1	cluster25: gdT_2	FALSE
HNRNPA3	5.69685	0.129516	0.24575	0.527024	0.598177	0.72404	0.296414	0.274992	1.0779	0.281077	0.992674	FDR > 0.5	FDR > 0.5	cluster19: platelet	FALSE
HLA-F	6.82103	-0.106906	0.203917	-0.524262	0.600096	0.72404	0.198296	0.229472	0.864139	0.387511	0.992674	FDR > 0.5	FDR > 0.5	cluster19: platelet	FALSE
SNX3	13.0863	-0.0918018	0.17456	-0.525903	0.598956	0.72404	-0.340201	0.199001	-1.70954	0.0873509	0.955122	FDR > 0.5	FDR > 0.5	cluster19: platelet	FALSE
PCED1B-AS1	6.25605	0.16245	0.306156	0.530611	0.595688	0.72404	-0.294604	0.347873	-0.846873	0.397066	0.992674	FDR > 0.5	FDR > 0.5	cluster19: platelet	FALSE
NFKBIA	9.87545	0.213735	0.400362	0.533854	0.593442	0.72404	0.359602	0.445577	0.807049	0.419638	0.992674	FDR > 0.5	FDR > 0.5	cluster19: platelet	FALSE
MLH3	8.32512	-0.147695	0.281601	-0.524482	0.599943	0.72404	-0.00302306	0.316259	-0.00955882	0.992373	0.998318	FDR > 0.5	FDR > 0.5	cluster19: platelet	FALSE
MTRNR2L1	17.5635	-0.224338	0.420627	-0.533341	0.593797	0.72404	-1.78939	0.478046	-3.74314	0.000181738	0.198368	FDR > 0.5	Up in females; 0.3 < FDR < 0.1	cluster19: platelet	FALSE
ABHD17A	9.22934	-0.0931101	0.177057	-0.525877	0.598974	0.72404	0.074271	0.199721	0.371875	0.709986	0.992674	FDR > 0.5	FDR > 0.5	cluster19: platelet	FALSE
ATP5F1E	19.0541	0.0804239	0.151958	0.529252	0.59663	0.72404	-0.19054	0.172456	-1.10486	0.269221	0.992674	FDR > 0.5	FDR > 0.5	cluster19: platelet	FALSE
SSR4	13.5343	0.0748145	0.140646	0.531934	0.594772	0.72404	-0.115451	0.160778	-0.718078	0.472709	0.992674	FDR > 0.5	FDR > 0.5	cluster19: platelet	FALSE
ATP5MPL	7.82611	-0.103919	0.198982	-0.522252	0.601495	0.724481	-0.096984	0.226157	-0.428835	0.668044	0.992674	FDR > 0.5	FDR > 0.5	cluster19: platelet	FALSE
HLA-DPA1	125.857	-0.403831	0.168287	-2.39965	0.0164107	0.725088	0.182982	0.186571	0.980763	0.32671	0.947672	FDR > 0.5	FDR > 0.5	cluster3: cytox_nk	FALSE
ORAI2	45.29	0.242923	0.101253	2.39916	0.0164326	0.725088	0.0286727	0.112872	0.254028	0.799474	0.994387	FDR > 0.5	FDR > 0.5	cluster3: cytox_nk	FALSE
CD52	718.765	-0.435435	0.181649	-2.39713	0.016524	0.726452	-0.493944	0.201623	-2.44984	0.0142918	0.537711	FDR > 0.5	FDR > 0.5	cluster3: cytox_nk	FALSE
RAC1	12.5082	0.0821365	0.160024	0.513277	0.607757	0.7296	-0.0593177	0.181765	-0.326343	0.744165	0.992674	FDR > 0.5	FDR > 0.5	cluster19: platelet	FALSE
FOS	29.6061	0.190679	0.371565	0.513179	0.607826	0.7296	0.203836	0.412993	0.493557	0.621619	0.992674	FDR > 0.5	FDR > 0.5	cluster19: platelet	FALSE
ARPC1B	52.1359	-0.0834467	0.163323	-0.510931	0.609399	0.730237	0.0939417	0.182145	0.515753	0.606027	0.992674	FDR > 0.5	FDR > 0.5	cluster19: platelet	FALSE
YWHAB	6.03425	-0.119082	0.233813	-0.509303	0.61054	0.730356	0.0741783	0.263454	0.281561	0.77828	0.992674	FDR > 0.5	FDR > 0.5	cluster19: platelet	FALSE
TAF10	5.5309	-0.0935221	0.184173	-0.507796	0.611596	0.730373	0.322686	0.205282	1.57192	0.11597	0.992674	FDR > 0.5	FDR > 0.5	cluster19: platelet	FALSE
LAP3	14.954	-0.617807	0.182329	-3.38842	0.000702954	0.730872	0.426977	0.197325	2.16382	0.0304781	0.999634	FDR > 0.5	FDR > 0.5	cluster17: monocytes	FALSE
EVL	7.58291	0.107384	0.212511	0.505309	0.613342	0.731212	-0.068836	0.241371	-0.285187	0.775501	0.992674	FDR > 0.5	FDR > 0.5	cluster19: platelet	FALSE
ZNF517	2.81487	0.624698	0.261029	2.39321	0.0167016	0.731579	0.500119	0.28294	1.76758	0.0771313	0.804266	FDR > 0.5	FDR > 0.5	cluster3: cytox_nk	FALSE
PCBP1	5.78666	0.109223	0.217148	0.502989	0.614972	0.731911	-0.115099	0.247782	-0.464516	0.642278	0.992674	FDR > 0.5	FDR > 0.5	cluster19: platelet	FALSE
STXBP3	42.7295	-0.196346	0.0822844	-2.38619	0.017024	0.732324	-0.0159777	0.091542	-0.17454	0.861441	0.995675	FDR > 0.5	FDR > 0.5	cluster3: cytox_nk	FALSE
SUMF1	11.7526	0.308578	0.129389	2.38488	0.0170847	0.732324	0.175832	0.143685	1.22373	0.221054	0.913377	FDR > 0.5	FDR > 0.5	cluster3: cytox_nk	FALSE
LMOD3	6.22609	-0.471758	0.197611	-2.38731	0.0169723	0.732324	-0.0165349	0.217726	-0.0759435	0.939464	0.998951	FDR > 0.5	FDR > 0.5	cluster3: cytox_nk	FALSE
SLC25A30	4.05976	-0.519438	0.217597	-2.38716	0.0169792	0.732324	-0.550078	0.252135	-2.18168	0.0291333	0.654388	FDR > 0.5	FDR > 0.5	cluster3: cytox_nk	FALSE
C19orf25	75.6457	0.154616	0.0647741	2.387	0.0169867	0.732324	0.00338808	0.0722262	0.0469093	0.962586	0.998951	FDR > 0.5	FDR > 0.5	cluster3: cytox_nk	FALSE
SPATA2	11.1142	0.405726	0.169855	2.38866	0.0169101	0.732324	-0.347971	0.193006	-1.8029	0.0714043	0.79725	FDR > 0.5	FDR > 0.5	cluster3: cytox_nk	FALSE
JAK1	789.923	0.160509	0.0675232	2.3771	0.0174496	0.733026	0.0751223	0.0749034	1.00292	0.315898	0.943606	FDR > 0.5	FDR > 0.5	cluster3: cytox_nk	FALSE
TPRKB	54.4237	-0.170411	0.0717756	-2.37422	0.0175862	0.733026	-0.106765	0.0802587	-1.33026	0.183433	0.897266	FDR > 0.5	FDR > 0.5	cluster3: cytox_nk	FALSE
GRK6	115.379	0.172742	0.0726279	2.37845	0.0173855	0.733026	0.0768007	0.0806278	0.952534	0.340826	0.948036	FDR > 0.5	FDR > 0.5	cluster3: cytox_nk	FALSE
HLA-DQA1	6.75737	-1.11618	0.470133	-2.37418	0.017588	0.733026	-0.815953	0.526043	-1.55111	0.120874	0.837122	FDR > 0.5	FDR > 0.5	cluster3: cytox_nk	FALSE
RFX3	11.2264	-0.335169	0.141148	-2.37458	0.0175688	0.733026	-0.00392179	0.156191	-0.025109	0.979968	0.998951	FDR > 0.5	FDR > 0.5	cluster3: cytox_nk	FALSE
GBA2	17.4601	0.273681	0.115276	2.37414	0.0175897	0.733026	0.0134518	0.128669	0.104546	0.916736	0.998939	FDR > 0.5	FDR > 0.5	cluster3: cytox_nk	FALSE
WSB1	149.24	0.184772	0.0775896	2.38141	0.0172467	0.733026	-0.162514	0.086519	-1.87837	0.060331	0.771137	FDR > 0.5	FDR > 0.5	cluster3: cytox_nk	FALSE
LSM12	52.1117	-0.200494	0.084405	-2.37539	0.0175305	0.733026	-0.103798	0.0941074	-1.10297	0.270039	0.936503	FDR > 0.5	FDR > 0.5	cluster3: cytox_nk	FALSE
LDLRAP1	6.47161	-0.126744	0.254422	-0.498164	0.618368	0.734705	0.0738651	0.285913	0.258348	0.796138	0.992674	FDR > 0.5	FDR > 0.5	cluster19: platelet	FALSE
VAPB	8.79126	0.526916	0.160145	3.29025	0.00100098	0.735262	-0.366307	0.170854	-2.14398	0.0320343	0.728927	FDR > 0.5	FDR > 0.5	cluster12: mait	FALSE
TOMM5	1.85779	0.613798	0.297398	2.0639	0.0390276	0.735949	0.103027	0.323944	0.318039	0.750455	NA	FDR > 0.5	NA	cluster25: gdT_2	FALSE
FOSB	7.9331	0.194856	0.394756	0.49361	0.621582	0.737274	-0.10511	0.4415	-0.238076	0.811822	0.992674	FDR > 0.5	FDR > 0.5	cluster19: platelet	FALSE
PSAP	5.43426	0.126046	0.256135	0.492108	0.622643	0.737285	0.850325	0.27957	3.04155	0.00235363	0.467089	FDR > 0.5	Up in males; 0.5 < FDR < 0.3	cluster19: platelet	FALSE
TSPAN2	32.7833	-0.254703	0.107553	-2.36817	0.0178765	0.737296	0.0172728	0.119112	0.145014	0.8847	0.99763	FDR > 0.5	FDR > 0.5	cluster3: cytox_nk	FALSE
CRADD	12.4906	-0.290149	0.122506	-2.36844	0.0178632	0.737296	0.148441	0.134927	1.10016	0.271262	0.936543	FDR > 0.5	FDR > 0.5	cluster3: cytox_nk	FALSE
EMILIN2	4.3393	0.49023	0.206844	2.37004	0.0177861	0.737296	-0.0570314	0.233709	-0.244028	0.80721	0.994387	FDR > 0.5	FDR > 0.5	cluster3: cytox_nk	FALSE
AC083798.2	3.77642	0.531373	0.224665	2.36518	0.0180213	0.739253	0.286393	0.248312	1.15336	0.248764	0.928307	FDR > 0.5	FDR > 0.5	cluster3: cytox_nk	FALSE
DBN1	5.70776	-0.754983	0.319355	-2.36409	0.0180746	0.739253	-0.0680562	0.352762	-0.192924	0.847019	0.994716	FDR > 0.5	FDR > 0.5	cluster3: cytox_nk	FALSE
LAIR1	83.2856	0.261336	0.110577	2.36339	0.0181087	0.739253	0.167394	0.122486	1.36663	0.171741	0.88844	FDR > 0.5	FDR > 0.5	cluster3: cytox_nk	FALSE
SYF2	3.78449	0.45319	0.244606	1.85273	0.0639208	0.739632	-0.277027	0.272059	-1.01826	0.308554	0.86388	FDR > 0.5	FDR > 0.5	cluster25: gdT_2	FALSE
LDLRAP1	1.81029	0.572728	0.312752	1.83125	0.0670631	0.739632	0.558058	0.329483	1.69374	0.0903149	NA	FDR > 0.5	NA	cluster25: gdT_2	FALSE
CD52	22.614	0.235643	0.126432	1.8638	0.06235	0.739632	-0.201981	0.139301	-1.44996	0.147071	0.86388	FDR > 0.5	FDR > 0.5	cluster25: gdT_2	FALSE
LCK	5.21343	0.354181	0.186206	1.90209	0.0571594	0.739632	0.0858949	0.200473	0.428461	0.668316	0.927829	FDR > 0.5	FDR > 0.5	cluster25: gdT_2	FALSE
GNG5	1.50278	0.640136	0.333431	1.91985	0.0548774	0.739632	-0.408421	0.375299	-1.08826	0.276482	NA	FDR > 0.5	NA	cluster25: gdT_2	FALSE
TPR	4.46122	0.521635	0.289178	1.80386	0.0712539	0.739632	0.701979	0.305461	2.29809	0.0215565	0.388017	FDR > 0.5	Up in males; 0.5 < FDR < 0.3	cluster25: gdT_2	FALSE
MDM4	2.02454	0.533224	0.282536	1.88728	0.059123	0.739632	-0.160519	0.314009	-0.511192	0.609217	NA	FDR > 0.5	NA	cluster25: gdT_2	FALSE
FCMR	1.65789	0.642336	0.333586	1.92554	0.0541613	0.739632	-0.401273	0.375682	-1.06812	0.285466	NA	FDR > 0.5	NA	cluster25: gdT_2	FALSE
ARF1	3.57207	0.456901	0.237582	1.92313	0.0544638	0.739632	0.261745	0.253559	1.03228	0.301939	0.86388	FDR > 0.5	FDR > 0.5	cluster25: gdT_2	FALSE
TOMM20	5.06796	-0.346062	0.191027	-1.81158	0.0700507	0.739632	0.138947	0.202729	0.685384	0.493102	0.906975	FDR > 0.5	FDR > 0.5	cluster25: gdT_2	FALSE
COX7A2L	2.90396	0.458073	0.242558	1.88851	0.0589571	0.739632	0.0641568	0.263249	0.243711	0.807454	0.979955	FDR > 0.5	FDR > 0.5	cluster25: gdT_2	FALSE
ACTR2	3.95812	0.443985	0.244177	1.8183	0.069019	0.739632	0.0674354	0.265238	0.254244	0.799307	0.979955	FDR > 0.5	FDR > 0.5	cluster25: gdT_2	FALSE
ATP5MC3	2.98183	0.426793	0.232094	1.83888	0.0659327	0.739632	0.12805	0.250734	0.510701	0.60956	0.925685	FDR > 0.5	FDR > 0.5	cluster25: gdT_2	FALSE
NKTR	3.78489	0.4638	0.255421	1.81582	0.0693976	0.739632	0.229596	0.274476	0.83649	0.402879	0.877234	FDR > 0.5	FDR > 0.5	cluster25: gdT_2	FALSE
CCNL1	8.97189	0.318958	0.17169	1.85775	0.0632041	0.739632	-0.163519	0.188544	-0.867271	0.385793	0.873707	FDR > 0.5	FDR > 0.5	cluster25: gdT_2	FALSE
ACAP2	1.59999	0.637047	0.346593	1.83803	0.0660584	0.739632	0.00855059	0.376076	0.0227363	0.981861	NA	FDR > 0.5	NA	cluster25: gdT_2	FALSE
RHOH	3.80423	0.419116	0.222881	1.88045	0.0600464	0.739632	-0.223294	0.246789	-0.904799	0.365572	0.865344	FDR > 0.5	FDR > 0.5	cluster25: gdT_2	FALSE
SOX4	3.89052	1.30259	0.664843	1.95924	0.0500842	0.739632	1.14325	0.718993	1.59007	0.111818	0.829318	FDR > 0.5	FDR > 0.5	cluster25: gdT_2	FALSE
TOMM6	3.39068	0.431176	0.218964	1.96917	0.0489341	0.739632	-0.161841	0.243822	-0.663767	0.506839	0.906975	FDR > 0.5	FDR > 0.5	cluster25: gdT_2	FALSE
BCLAF1	5.42903	0.392519	0.199673	1.96581	0.0493211	0.739632	-0.46796	0.225615	-2.07416	0.0380648	0.582392	FDR > 0.5	FDR > 0.5	cluster25: gdT_2	FALSE
UTRN	1.96626	0.610942	0.326724	1.8699	0.0614973	0.739632	-0.47668	0.370379	-1.28701	0.198092	NA	FDR > 0.5	NA	cluster25: gdT_2	FALSE
HNRNPA2B1	12.3211	0.276264	0.141979	1.94581	0.0516777	0.739632	0.158833	0.153107	1.0374	0.299551	0.86388	FDR > 0.5	FDR > 0.5	cluster25: gdT_2	FALSE
LAMTOR4	3.69827	0.447874	0.240407	1.86298	0.0624645	0.739632	-0.0546166	0.262383	-0.208156	0.835107	0.988748	FDR > 0.5	FDR > 0.5	cluster25: gdT_2	FALSE
RPL7	41.7641	-0.140543	0.073871	-1.90254	0.0571002	0.739632	0.0340132	0.0798757	0.425827	0.670234	0.927829	FDR > 0.5	FDR > 0.5	cluster25: gdT_2	FALSE
RPL30	147.764	-0.0866099	0.0482189	-1.79618	0.0724655	0.739632	-0.0363739	0.0525912	-0.691636	0.489166	0.906975	FDR > 0.5	FDR > 0.5	cluster25: gdT_2	FALSE
PABPC1	19.6387	0.24574	0.130247	1.88673	0.0591966	0.739632	0.141184	0.141187	0.999977	0.317322	0.86388	FDR > 0.5	FDR > 0.5	cluster25: gdT_2	FALSE
SIGIRR	2.14995	0.594493	0.29315	2.02795	0.0425655	0.739632	0.398677	0.310364	1.28455	0.198951	NA	FDR > 0.5	NA	cluster25: gdT_2	FALSE
RPL27A	44.8952	-0.261542	0.141412	-1.84951	0.0643842	0.739632	-0.085568	0.156069	-0.54827	0.583506	0.922931	FDR > 0.5	FDR > 0.5	cluster25: gdT_2	FALSE
YBX3	2.02507	0.59249	0.324307	1.82694	0.0677091	0.739632	-0.49565	0.364597	-1.35945	0.174005	NA	FDR > 0.5	NA	cluster25: gdT_2	FALSE
SCAF11	3.01314	0.478944	0.252513	1.89671	0.0578664	0.739632	0.272593	0.269699	1.01073	0.312145	0.86388	FDR > 0.5	FDR > 0.5	cluster25: gdT_2	FALSE
TUBA1A	11.8971	0.346816	0.174571	1.98667	0.046959	0.739632	0.0842992	0.189225	0.445497	0.655961	0.927829	FDR > 0.5	FDR > 0.5	cluster25: gdT_2	FALSE
RPS26	19.7485	0.649122	0.351578	1.84631	0.064847	0.739632	-0.0357689	0.388323	-0.0921112	0.92661	0.994884	FDR > 0.5	FDR > 0.5	cluster25: gdT_2	FALSE
PEBP1	3.95141	0.428172	0.213749	2.00316	0.0451604	0.739632	0.296749	0.228127	1.30081	0.193324	0.86388	FDR > 0.5	FDR > 0.5	cluster25: gdT_2	FALSE
SRSF9	2.68144	-0.514856	0.268813	-1.9153	0.0554544	0.739632	0.384961	0.281603	1.36703	0.171615	NA	FDR > 0.5	NA	cluster25: gdT_2	FALSE
DAD1	2.97885	-0.462453	0.235541	-1.96337	0.0496036	0.739632	0.0219269	0.254827	0.0860462	0.93143	0.994884	FDR > 0.5	FDR > 0.5	cluster25: gdT_2	FALSE
KTN1	2.29881	-0.504953	0.269006	-1.87711	0.060503	0.739632	0.29243	0.281864	1.03749	0.299509	NA	FDR > 0.5	NA	cluster25: gdT_2	FALSE
ERH	1.75446	-0.550798	0.304414	-1.80937	0.0703937	0.739632	-0.187599	0.330731	-0.567227	0.57056	NA	FDR > 0.5	NA	cluster25: gdT_2	FALSE
SRSF5	12.404	0.268257	0.134959	1.9877	0.046845	0.739632	0.0572486	0.145985	0.392154	0.694944	0.940942	FDR > 0.5	FDR > 0.5	cluster25: gdT_2	FALSE
SRP14	7.47522	0.291755	0.152107	1.91809	0.0550999	0.739632	0.142929	0.164047	0.871272	0.383606	0.873707	FDR > 0.5	FDR > 0.5	cluster25: gdT_2	FALSE
SERF2	13.035	0.246025	0.121825	2.01949	0.0434363	0.739632	-0.194343	0.134663	-1.44318	0.148968	0.86388	FDR > 0.5	FDR > 0.5	cluster25: gdT_2	FALSE
LITAF	4.00574	-0.477989	0.246745	-1.93718	0.0527235	0.739632	-0.0475792	0.268798	-0.177007	0.859503	0.988748	FDR > 0.5	FDR > 0.5	cluster25: gdT_2	FALSE
GGNBP2	1.74683	0.550342	0.294383	1.86948	0.0615563	0.739632	0.440413	0.311492	1.41388	0.157396	NA	FDR > 0.5	NA	cluster25: gdT_2	FALSE
RPL19	113.746	-0.0975008	0.0520154	-1.87446	0.0608667	0.739632	0.073297	0.0563105	1.30166	0.193033	0.86388	FDR > 0.5	FDR > 0.5	cluster25: gdT_2	FALSE
GPX4	4.24452	0.387616	0.216084	1.79382	0.0728425	0.739632	-0.210886	0.239379	-0.880973	0.378333	0.873707	FDR > 0.5	FDR > 0.5	cluster25: gdT_2	FALSE
UBL5	4.6982	0.374094	0.190721	1.96147	0.049824	0.739632	-0.0258959	0.208505	-0.124198	0.901159	0.994884	FDR > 0.5	FDR > 0.5	cluster25: gdT_2	FALSE
TRIR	5.75415	0.351081	0.175009	2.00607	0.0448483	0.739632	-0.124153	0.192121	-0.646225	0.518134	0.911737	FDR > 0.5	FDR > 0.5	cluster25: gdT_2	FALSE
ARHGEF1	2.79672	0.436507	0.235838	1.85087	0.0641877	0.739632	0.504825	0.248723	2.02966	0.0423907	NA	FDR > 0.5	NA	cluster25: gdT_2	FALSE
FOSB	11.3769	0.344879	0.191946	1.79675	0.0723755	0.739632	-0.0873056	0.210055	-0.415632	0.677679	0.927829	FDR > 0.5	FDR > 0.5	cluster25: gdT_2	FALSE
CALM3	2.88127	0.486344	0.252082	1.92931	0.0536923	0.739632	-0.335939	0.283198	-1.18623	0.235531	0.86388	FDR > 0.5	FDR > 0.5	cluster25: gdT_2	FALSE
SNRPB	3.34778	0.392621	0.217197	1.80767	0.0706576	0.739632	0.0370632	0.236509	0.156709	0.875474	0.994045	FDR > 0.5	FDR > 0.5	cluster25: gdT_2	FALSE
TMSB4X	160.35	0.20627	0.109402	1.88542	0.0593725	0.739632	0.0822537	0.120795	0.680937	0.495912	0.906975	FDR > 0.5	FDR > 0.5	cluster25: gdT_2	FALSE
MT-CO2	241.498	0.194992	0.0976688	1.99646	0.0458834	0.739632	-0.0604258	0.108019	-0.5594	0.575889	0.922931	FDR > 0.5	FDR > 0.5	cluster25: gdT_2	FALSE
MT-ATP6	250.34	0.189137	0.103928	1.81989	0.0687762	0.739632	0.036032	0.114832	0.313779	0.753689	0.953012	FDR > 0.5	FDR > 0.5	cluster25: gdT_2	FALSE
MT-CO3	262.491	0.178424	0.0943856	1.89037	0.0587082	0.739632	0.0456139	0.104285	0.437397	0.661824	0.927829	FDR > 0.5	FDR > 0.5	cluster25: gdT_2	FALSE
UBXN7	37.3265	-0.214832	0.0909743	-2.36145	0.0182034	0.740602	-0.0412928	0.10121	-0.407992	0.683279	0.989076	FDR > 0.5	FDR > 0.5	cluster3: cytox_nk	FALSE
HACD4	7.7115	-0.117877	0.244148	-0.48281	0.629231	0.743829	-0.123955	0.276143	-0.44888	0.653519	0.992674	FDR > 0.5	FDR > 0.5	cluster19: platelet	FALSE
GBP4	9.85297	0.576028	0.151699	3.79716	0.000146361	0.746222	-0.135088	0.176995	-0.763233	0.445324	0.998664	FDR > 0.5	FDR > 0.5	cluster8: B_2	FALSE
AC058791.1	19.7654	-0.52637	0.171031	-3.07762	0.00208659	0.748069	-0.0725333	0.190514	-0.380725	0.703408	0.977582	FDR > 0.5	FDR > 0.5	cluster2: class_monocyte	FALSE
MAP1LC3B	5.54292	-0.0842229	0.177556	-0.474346	0.635253	0.749684	0.0204291	0.202281	0.100994	0.919556	0.992674	FDR > 0.5	FDR > 0.5	cluster19: platelet	FALSE
TXNIP	26.9321	-0.128229	0.273192	-0.469374	0.638803	0.752606	0.149912	0.304445	0.492409	0.62243	0.992674	FDR > 0.5	FDR > 0.5	cluster19: platelet	FALSE
SLC25A3	6.72715	0.0850027	0.181722	0.467762	0.639955	0.752698	0.0822214	0.205887	0.399352	0.689634	0.992674	FDR > 0.5	FDR > 0.5	cluster19: platelet	FALSE
ISCU	5.55302	-0.0802791	0.172736	-0.46475	0.64211	0.752708	-0.204376	0.19973	-1.02327	0.306182	0.992674	FDR > 0.5	FDR > 0.5	cluster19: platelet	FALSE
HCST	10.9318	0.106951	0.22991	0.465185	0.641799	0.752708	0.184559	0.256963	0.718231	0.472615	0.992674	FDR > 0.5	FDR > 0.5	cluster19: platelet	FALSE
ABCC3	6.29398	-0.10314	0.223121	-0.462262	0.643893	0.753538	0.103644	0.251512	0.412082	0.680279	0.992674	FDR > 0.5	FDR > 0.5	cluster19: platelet	FALSE
ARL4C	8.19419	0.121654	0.264502	0.459937	0.645561	0.754231	-0.321148	0.300239	-1.06964	0.284781	0.992674	FDR > 0.5	FDR > 0.5	cluster19: platelet	FALSE
UBE2D3	7.48396	0.0924737	0.202837	0.455901	0.648461	0.756358	-0.275634	0.233357	-1.18117	0.237536	0.992674	FDR > 0.5	FDR > 0.5	cluster19: platelet	FALSE
CAVIN2	1.66492	1.07082	0.455939	2.3486	0.018844	0.756407	0.137312	0.507894	0.270355	0.786887	0.994387	FDR > 0.5	FDR > 0.5	cluster3: cytox_nk	FALSE
ETV5	2.82161	0.683393	0.290936	2.34895	0.0188266	0.756407	-0.363249	0.334154	-1.08707	0.277006	0.936543	FDR > 0.5	FDR > 0.5	cluster3: cytox_nk	FALSE
SDHAF2	57.9965	0.188715	0.0803059	2.34996	0.0187756	0.756407	-0.096356	0.0897776	-1.07328	0.283148	0.936543	FDR > 0.5	FDR > 0.5	cluster3: cytox_nk	FALSE
MYH9	238.625	-0.119389	0.0507808	-2.35107	0.0187194	0.756407	0.0729676	0.0562277	1.29772	0.194385	0.897266	FDR > 0.5	FDR > 0.5	cluster3: cytox_nk	FALSE
MRPL20-AS1	18.2037	0.244033	0.109721	2.22413	0.0261395	0.757605	0.106797	0.122004	0.875359	0.381379	0.962165	FDR > 0.5	FDR > 0.5	cluster3: cytox_nk	FALSE
CEP104	22.7889	0.204306	0.0960445	2.1272	0.0334035	0.757605	0.0110889	0.107787	0.102878	0.91806	0.998939	FDR > 0.5	FDR > 0.5	cluster3: cytox_nk	FALSE
RERE	29.0347	0.228945	0.103304	2.21623	0.0266755	0.757605	0.225297	0.114145	1.97378	0.0484064	0.737277	FDR > 0.5	FDR > 0.5	cluster3: cytox_nk	FALSE
DHRS3	64.9861	0.240566	0.104994	2.29123	0.02195	0.757605	0.0721204	0.116438	0.619391	0.535659	0.984418	FDR > 0.5	FDR > 0.5	cluster3: cytox_nk	FALSE
S100PBP	35.752	0.210957	0.0902977	2.33624	0.0194789	0.757605	-0.0909513	0.101267	-0.89813	0.369116	0.959931	FDR > 0.5	FDR > 0.5	cluster3: cytox_nk	FALSE
SNIP1	15.81	-0.307695	0.144011	-2.13661	0.0326298	0.757605	-0.0657645	0.159674	-0.411867	0.680437	0.989076	FDR > 0.5	FDR > 0.5	cluster3: cytox_nk	FALSE
PLK3	18.0615	-0.316343	0.14844	-2.13112	0.0330796	0.757605	-0.173795	0.166505	-1.04379	0.296585	0.941447	FDR > 0.5	FDR > 0.5	cluster3: cytox_nk	FALSE
SLC1A7	14.3899	-0.504856	0.223093	-2.26298	0.0236366	0.757605	0.12907	0.245739	0.525234	0.59942	0.989076	FDR > 0.5	FDR > 0.5	cluster3: cytox_nk	FALSE
OMA1	18.0853	0.276335	0.121428	2.27571	0.0228635	0.757605	-0.0312496	0.136308	-0.229257	0.818669	0.994387	FDR > 0.5	FDR > 0.5	cluster3: cytox_nk	FALSE
PKN2	48.3191	-0.179644	0.078333	-2.29334	0.0218284	0.757605	-0.0654605	0.0873025	-0.749812	0.453368	0.973701	FDR > 0.5	FDR > 0.5	cluster3: cytox_nk	FALSE
LRRC8C-DT	9.30588	-0.32056	0.138795	-2.3096	0.0209105	0.757605	0.104981	0.153864	0.682295	0.495052	0.981777	FDR > 0.5	FDR > 0.5	cluster3: cytox_nk	FALSE
DIPK1A	5.17546	0.431535	0.190531	2.2649	0.0235187	0.757605	-0.00663607	0.215316	-0.0308202	0.975413	0.998951	FDR > 0.5	FDR > 0.5	cluster3: cytox_nk	FALSE
DBT	12.3673	0.289351	0.132669	2.181	0.0291835	0.757605	0.0435843	0.147852	0.294783	0.76816	0.994387	FDR > 0.5	FDR > 0.5	cluster3: cytox_nk	FALSE
VAV3	99.1873	0.157443	0.0673584	2.3374	0.0194184	0.757605	0.00463309	0.0749349	0.0618282	0.9507	0.998951	FDR > 0.5	FDR > 0.5	cluster3: cytox_nk	FALSE
DENND2D	125.723	0.298095	0.136266	2.18759	0.0286996	0.757605	-0.172412	0.151462	-1.13832	0.254989	0.929228	FDR > 0.5	FDR > 0.5	cluster3: cytox_nk	FALSE
CHI3L2	44.229	0.735122	0.326077	2.25444	0.0241683	0.757605	-0.0156945	0.361934	-0.0433628	0.965412	0.998951	FDR > 0.5	FDR > 0.5	cluster3: cytox_nk	FALSE
CTSK	2.58544	-0.577549	0.269131	-2.14598	0.0318747	0.757605	-0.111951	0.299374	-0.37395	0.708442	0.991872	FDR > 0.5	FDR > 0.5	cluster3: cytox_nk	FALSE
AL353807.5	10.7399	0.339505	0.154779	2.19348	0.0282726	0.757605	0.183469	0.171652	1.06884	0.28514	0.936543	FDR > 0.5	FDR > 0.5	cluster3: cytox_nk	FALSE
ACBD6	52.8912	-0.163243	0.0764512	-2.13526	0.03274	0.757605	0.0377196	0.0848557	0.444515	0.656671	0.989076	FDR > 0.5	FDR > 0.5	cluster3: cytox_nk	FALSE
RCOR3	27.7633	0.210107	0.0924483	2.27269	0.0230447	0.757605	0.0398504	0.103178	0.38623	0.699326	0.991083	FDR > 0.5	FDR > 0.5	cluster3: cytox_nk	FALSE
WDR26	70.3924	-0.140367	0.0642676	-2.1841	0.0289551	0.757605	0.116989	0.0709618	1.64862	0.099225	0.819753	FDR > 0.5	FDR > 0.5	cluster3: cytox_nk	FALSE
EGLN1	33.5705	-0.170303	0.0786706	-2.16476	0.0304057	0.757605	-0.0747371	0.0881282	-0.84805	0.39641	0.963438	FDR > 0.5	FDR > 0.5	cluster3: cytox_nk	FALSE
SF3B6	180.051	-0.109817	0.0500953	-2.19216	0.0283682	0.757605	-0.00409185	0.0556471	-0.0735322	0.941383	0.998951	FDR > 0.5	FDR > 0.5	cluster3: cytox_nk	FALSE
SERTAD2	22.8182	-0.251448	0.108084	-2.32641	0.0199964	0.757605	0.0115082	0.119861	0.0960129	0.92351	0.998939	FDR > 0.5	FDR > 0.5	cluster3: cytox_nk	FALSE
C2orf42	5.69221	0.432643	0.195724	2.21047	0.0270722	0.757605	-0.0615516	0.220772	-0.278802	0.780397	0.994387	FDR > 0.5	FDR > 0.5	cluster3: cytox_nk	FALSE
AC007881.3	2.79696	-0.653679	0.295565	-2.21163	0.0269924	0.757605	0.182692	0.322143	0.567114	0.570637	0.988058	FDR > 0.5	FDR > 0.5	cluster3: cytox_nk	FALSE
MCEE	11.6571	0.291548	0.129681	2.24819	0.024564	0.757605	0.183565	0.144283	1.27226	0.203281	0.903766	FDR > 0.5	FDR > 0.5	cluster3: cytox_nk	FALSE
DUSP11	41.4362	-0.18663	0.0852966	-2.18802	0.0286685	0.757605	0.0699984	0.0942083	0.743017	0.457471	0.973701	FDR > 0.5	FDR > 0.5	cluster3: cytox_nk	FALSE
IGKC	16.9655	-1.0063	0.460202	-2.18664	0.0287689	0.757605	0.238672	0.509331	0.468599	0.639356	0.989076	FDR > 0.5	FDR > 0.5	cluster3: cytox_nk	FALSE
AC159540.2	2.26718	-0.62364	0.2873	-2.17069	0.0299545	0.757605	0.236705	0.311208	0.760602	0.446895	0.972587	FDR > 0.5	FDR > 0.5	cluster3: cytox_nk	FALSE
ZAP70	233.039	0.158506	0.0676111	2.34438	0.019059	0.757605	0.0688902	0.0749829	0.918745	0.358229	0.955756	FDR > 0.5	FDR > 0.5	cluster3: cytox_nk	FALSE
TANK	48.0055	-0.179693	0.080736	-2.22568	0.0260356	0.757605	-0.00187228	0.0897063	-0.0208712	0.983348	0.998951	FDR > 0.5	FDR > 0.5	cluster3: cytox_nk	FALSE
CERS6	12.8211	-0.367034	0.164991	-2.22457	0.0261098	0.757605	0.190934	0.181186	1.0538	0.291976	0.936543	FDR > 0.5	FDR > 0.5	cluster3: cytox_nk	FALSE
CYBRD1	11.8005	0.521111	0.223169	2.33505	0.0195406	0.757605	0.290677	0.246838	1.1776	0.238956	0.925656	FDR > 0.5	FDR > 0.5	cluster3: cytox_nk	FALSE
DNAJC10	30.589	-0.183336	0.080117	-2.28835	0.0221169	0.757605	0.0824722	0.0887233	0.929543	0.352608	0.954597	FDR > 0.5	FDR > 0.5	cluster3: cytox_nk	FALSE
OSGEPL1	7.89289	0.356961	0.164537	2.16949	0.0300452	0.757605	-0.169895	0.186295	-0.911969	0.361785	0.95724	FDR > 0.5	FDR > 0.5	cluster3: cytox_nk	FALSE
INPP1	10.288	0.365306	0.159641	2.2883	0.0221201	0.757605	-0.15033	0.180297	-0.833788	0.4044	0.965535	FDR > 0.5	FDR > 0.5	cluster3: cytox_nk	FALSE
AC114760.2	36.7608	-0.34857	0.160527	-2.17141	0.0299003	0.757605	-0.379717	0.178809	-2.12359	0.0337047	0.687673	FDR > 0.5	FDR > 0.5	cluster3: cytox_nk	FALSE
CCNYL1	7.22243	-0.367978	0.172916	-2.12807	0.033331	0.757605	-0.13413	0.194041	-0.691246	0.489411	0.981586	FDR > 0.5	FDR > 0.5	cluster3: cytox_nk	FALSE
ERFE	2.04153	0.808664	0.364445	2.21889	0.0264943	0.757605	0.0688179	0.406888	0.169132	0.865693	0.996518	FDR > 0.5	FDR > 0.5	cluster3: cytox_nk	FALSE
OXSM	5.06052	0.427276	0.189635	2.25316	0.0242493	0.757605	-0.167594	0.217312	-0.771215	0.440579	0.96988	FDR > 0.5	FDR > 0.5	cluster3: cytox_nk	FALSE
WDR48	42.832	-0.180139	0.0794245	-2.26805	0.0233259	0.757605	-0.0234168	0.0883641	-0.265004	0.791006	0.994387	FDR > 0.5	FDR > 0.5	cluster3: cytox_nk	FALSE
SLC25A38	34.4801	0.19824	0.0903081	2.19516	0.0281524	0.757605	-0.199376	0.102217	-1.95052	0.0511142	0.741343	FDR > 0.5	FDR > 0.5	cluster3: cytox_nk	FALSE
SACM1L	65.1248	0.205428	0.0953654	2.15412	0.0312309	0.757605	-0.45245	0.107512	-4.20835	2.57244335586749e-05	0.00834445	FDR > 0.5	Up in females; FDR < 0.1	cluster3: cytox_nk	FALSE
NCKIPSD	2.31097	0.612018	0.28249	2.16651	0.0302721	0.757605	-0.285026	0.322717	-0.883207	0.377125	0.960964	FDR > 0.5	FDR > 0.5	cluster3: cytox_nk	FALSE
CACNA2D2	19.4526	-0.269991	0.118321	-2.28185	0.0224985	0.757605	0.146729	0.130548	1.12394	0.261037	0.930445	FDR > 0.5	FDR > 0.5	cluster3: cytox_nk	FALSE
GLYCTK	11.3746	0.285124	0.130833	2.17931	0.029309	0.757605	-0.160544	0.148945	-1.07788	0.281089	0.936543	FDR > 0.5	FDR > 0.5	cluster3: cytox_nk	FALSE
NAA50	39.4441	-0.222547	0.0973658	-2.28568	0.0222728	0.757605	-0.181346	0.108898	-1.66529	0.0958551	0.818192	FDR > 0.5	FDR > 0.5	cluster3: cytox_nk	FALSE
H1FX	253.471	-0.206325	0.0962171	-2.14437	0.0320033	0.757605	0.0649909	0.10672	0.608985	0.542535	0.985749	FDR > 0.5	FDR > 0.5	cluster3: cytox_nk	FALSE
SRPRB	21.2119	0.235429	0.110048	2.13933	0.0324093	0.757605	-0.226011	0.125065	-1.80715	0.0707393	0.79725	FDR > 0.5	FDR > 0.5	cluster3: cytox_nk	FALSE
ZBTB38	65.3359	-0.252448	0.116597	-2.16513	0.0303777	0.757605	-0.243777	0.1298	-1.8781	0.0603679	0.771137	FDR > 0.5	FDR > 0.5	cluster3: cytox_nk	FALSE
U2SURP	131.999	-0.122437	0.0544428	-2.24892	0.0245176	0.757605	-0.0225395	0.060513	-0.372474	0.70954	0.99206	FDR > 0.5	FDR > 0.5	cluster3: cytox_nk	FALSE
C3orf33	5.23936	-0.393403	0.184336	-2.13417	0.0328292	0.757605	-0.184394	0.209102	-0.881838	0.377865	0.960964	FDR > 0.5	FDR > 0.5	cluster3: cytox_nk	FALSE
TIPARP-AS1	5.77418	0.461857	0.214445	2.15373	0.0312611	0.757605	-0.343521	0.245718	-1.39803	0.162104	0.876194	FDR > 0.5	FDR > 0.5	cluster3: cytox_nk	FALSE
NMD3	23.144	-0.203819	0.0889233	-2.29208	0.0219012	0.757605	0.12745	0.0984597	1.29444	0.195515	0.897266	FDR > 0.5	FDR > 0.5	cluster3: cytox_nk	FALSE
ZMAT3	28.4237	0.190205	0.0894794	2.12569	0.0335295	0.757605	-0.00214976	0.100227	-0.021449	0.982887	0.998951	FDR > 0.5	FDR > 0.5	cluster3: cytox_nk	FALSE
SLC49A3	4.70172	0.426444	0.200829	2.12342	0.0337186	0.757605	0.255471	0.220807	1.15699	0.247276	0.928307	FDR > 0.5	FDR > 0.5	cluster3: cytox_nk	FALSE
MFSD10	105.71	-0.138419	0.0644434	-2.14792	0.0317202	0.757605	-0.0857074	0.0717146	-1.19512	0.232041	0.922299	FDR > 0.5	FDR > 0.5	cluster3: cytox_nk	FALSE
HNRNPD	188.992	0.0874388	0.0403253	2.16833	0.0301332	0.757605	0.0139652	0.0449272	0.31084	0.755922	0.994387	FDR > 0.5	FDR > 0.5	cluster3: cytox_nk	FALSE
CENPE	3.31544	-0.539582	0.240889	-2.23996	0.0250934	0.757605	-0.367736	0.273744	-1.34336	0.179156	0.894575	FDR > 0.5	FDR > 0.5	cluster3: cytox_nk	FALSE
ABHD18	16.0328	0.244151	0.106132	2.30045	0.0214227	0.757605	0.0185892	0.119727	0.155262	0.876614	0.997519	FDR > 0.5	FDR > 0.5	cluster3: cytox_nk	FALSE
GUCY1B1	2.14529	0.73095	0.314965	2.32074	0.0203011	0.757605	-0.25659	0.362283	-0.708257	0.478786	0.976125	FDR > 0.5	FDR > 0.5	cluster3: cytox_nk	FALSE
AC010359.3	10.6239	0.321531	0.144376	2.22704	0.0259449	0.757605	-0.27275	0.165517	-1.64787	0.0993796	0.819753	FDR > 0.5	FDR > 0.5	cluster3: cytox_nk	FALSE
AC146944.4	1.64654	0.832633	0.386594	2.15377	0.0312585	0.757605	0.888051	0.414699	2.14143	0.0322391	0.681029	FDR > 0.5	FDR > 0.5	cluster3: cytox_nk	FALSE
ARHGEF28	2.61621	-0.721294	0.309607	-2.32971	0.0198214	0.757605	-0.566003	0.35166	-1.60952	0.107503	0.823577	FDR > 0.5	FDR > 0.5	cluster3: cytox_nk	FALSE
MBLAC2	3.61412	0.517559	0.22711	2.27889	0.0226739	0.757605	0.107202	0.25331	0.423204	0.672146	0.989076	FDR > 0.5	FDR > 0.5	cluster3: cytox_nk	FALSE
WDR36	16.1474	-0.235217	0.106925	-2.19983	0.0278187	0.757605	-0.174452	0.121339	-1.43773	0.150511	0.869012	FDR > 0.5	FDR > 0.5	cluster3: cytox_nk	FALSE
PCBD2	9.13832	-0.310156	0.145476	-2.13202	0.0330053	0.757605	-0.0830981	0.162741	-0.510615	0.609621	0.989076	FDR > 0.5	FDR > 0.5	cluster3: cytox_nk	FALSE
WDR55	27.4277	0.190988	0.0884512	2.15925	0.0308308	0.757605	-0.208836	0.100703	-2.07378	0.0380999	0.707931	FDR > 0.5	FDR > 0.5	cluster3: cytox_nk	FALSE
G3BP1	70.5418	-0.127663	0.0587026	-2.17474	0.0296499	0.757605	-0.108707	0.0658139	-1.65174	0.0985879	0.819008	FDR > 0.5	FDR > 0.5	cluster3: cytox_nk	FALSE
IRF4	3.54854	-0.724315	0.328386	-2.20568	0.0274061	0.757605	0.150626	0.359016	0.419552	0.674813	0.989076	FDR > 0.5	FDR > 0.5	cluster3: cytox_nk	FALSE
LYRM4	19.9548	-0.24373	0.112602	-2.16452	0.0304245	0.757605	0.229478	0.123155	1.86333	0.0624153	0.775475	FDR > 0.5	FDR > 0.5	cluster3: cytox_nk	FALSE
ATXN1	46.7706	-0.221353	0.101684	-2.17688	0.0294893	0.757605	-0.231955	0.11361	-2.04168	0.0411836	0.711202	FDR > 0.5	FDR > 0.5	cluster3: cytox_nk	FALSE
TRIM27	20.906	0.274869	0.118513	2.31932	0.0203776	0.757605	-0.0144445	0.132553	-0.108972	0.913225	0.998939	FDR > 0.5	FDR > 0.5	cluster3: cytox_nk	FALSE
DDAH2	50.7986	0.308233	0.136462	2.25874	0.0238994	0.757605	-0.0399647	0.151829	-0.263222	0.792379	0.994387	FDR > 0.5	FDR > 0.5	cluster3: cytox_nk	FALSE
PBX2	28.8861	0.205626	0.088175	2.33202	0.0196995	0.757605	0.0284914	0.0983521	0.289687	0.772055	0.994387	FDR > 0.5	FDR > 0.5	cluster3: cytox_nk	FALSE
HLA-DRA	32.358	-0.607423	0.28048	-2.16566	0.0303375	0.757605	0.169776	0.310803	0.546248	0.584895	0.989076	FDR > 0.5	FDR > 0.5	cluster3: cytox_nk	FALSE
HLA-DQA2	4.96405	-2.50886	1.10617	-2.26805	0.0233259	0.757605	1.01729	1.22209	0.832415	0.405175	0.966069	FDR > 0.5	FDR > 0.5	cluster3: cytox_nk	FALSE
KCTD20	31.0318	-0.176854	0.0803417	-2.20127	0.0277168	0.757605	0.188535	0.0882486	2.1364	0.0326466	0.681029	FDR > 0.5	FDR > 0.5	cluster3: cytox_nk	FALSE
MED20	3.80279	0.463041	0.207806	2.22824	0.0258645	0.757605	-0.106753	0.237276	-0.44991	0.652776	0.989076	FDR > 0.5	FDR > 0.5	cluster3: cytox_nk	FALSE
RWDD2A	2.81169	-0.611336	0.268745	-2.27478	0.022919	0.757605	-0.129492	0.29822	-0.434215	0.664132	0.989076	FDR > 0.5	FDR > 0.5	cluster3: cytox_nk	FALSE
RWDD1	186.842	-0.125194	0.0588315	-2.12801	0.0333366	0.757605	-0.132569	0.065536	-2.02284	0.0430896	0.717283	FDR > 0.5	FDR > 0.5	cluster3: cytox_nk	FALSE
SERINC1	66.0503	-0.158484	0.0716909	-2.21066	0.0270596	0.757605	0.182868	0.0789493	2.31628	0.0205432	0.594782	FDR > 0.5	FDR > 0.5	cluster3: cytox_nk	FALSE
PHACTR2	45.3907	0.217264	0.0974857	2.22867	0.0258356	0.757605	-0.104666	0.109028	-0.959994	0.337058	0.948036	FDR > 0.5	FDR > 0.5	cluster3: cytox_nk	FALSE
STARD3NL	71.0597	0.260518	0.117509	2.217	0.0266228	0.757605	0.0235888	0.130388	0.180912	0.856436	0.994865	FDR > 0.5	FDR > 0.5	cluster3: cytox_nk	FALSE
TRGV10	5.95111	-0.62101	0.27343	-2.27118	0.023136	0.757605	0.212712	0.299648	0.709871	0.477784	0.976125	FDR > 0.5	FDR > 0.5	cluster3: cytox_nk	FALSE
ERV3-1	37.5617	0.185416	0.082355	2.25143	0.0243585	0.757605	-0.101244	0.092534	-1.09413	0.273899	0.936543	FDR > 0.5	FDR > 0.5	cluster3: cytox_nk	FALSE
RSBN1L	114.299	0.166634	0.0768476	2.16838	0.03013	0.757605	-0.0447029	0.0855128	-0.522763	0.601139	0.989076	FDR > 0.5	FDR > 0.5	cluster3: cytox_nk	FALSE
KIAA1324L	2.63412	-0.737434	0.324267	-2.27415	0.0229567	0.757605	-0.0431684	0.355095	-0.121569	0.90324	0.998939	FDR > 0.5	FDR > 0.5	cluster3: cytox_nk	FALSE
GATAD1	50.2601	0.182682	0.0798009	2.28922	0.0220667	0.757605	-0.00912447	0.0891059	-0.1024	0.918439	0.998939	FDR > 0.5	FDR > 0.5	cluster3: cytox_nk	FALSE
TSPAN33	4.32301	0.716005	0.333728	2.14548	0.0319148	0.757605	-0.0447496	0.375832	-0.119068	0.905222	0.998939	FDR > 0.5	FDR > 0.5	cluster3: cytox_nk	FALSE
SSBP1	184.612	-0.106151	0.0492639	-2.15475	0.0311816	0.757605	0.0136384	0.0546677	0.249479	0.802991	0.994387	FDR > 0.5	FDR > 0.5	cluster3: cytox_nk	FALSE
SLC25A37	15.394	-0.29126	0.133117	-2.188	0.0286697	0.757605	-0.286405	0.150183	-1.90704	0.0565152	0.765524	FDR > 0.5	FDR > 0.5	cluster3: cytox_nk	FALSE
RAB11FIP1	103.862	0.194689	0.0860049	2.26369	0.023593	0.757605	0.0596821	0.0954228	0.625449	0.531676	0.984184	FDR > 0.5	FDR > 0.5	cluster3: cytox_nk	FALSE
CEBPD	124.694	0.347629	0.149031	2.33259	0.0196696	0.757605	0.0458002	0.165377	0.276944	0.781823	0.994387	FDR > 0.5	FDR > 0.5	cluster3: cytox_nk	FALSE
AC103769.1	6.76901	0.40569	0.182141	2.22734	0.0259243	0.757605	-0.0992338	0.204544	-0.485147	0.627572	0.989076	FDR > 0.5	FDR > 0.5	cluster3: cytox_nk	FALSE
AZIN1-AS1	4.27101	0.487657	0.213738	2.28156	0.0225153	0.757605	-0.0394216	0.240264	-0.164076	0.869671	0.996518	FDR > 0.5	FDR > 0.5	cluster3: cytox_nk	FALSE
FBXO32	28.1087	-0.248535	0.112189	-2.21532	0.0267382	0.757605	0.100429	0.123854	0.810865	0.417443	0.967201	FDR > 0.5	FDR > 0.5	cluster3: cytox_nk	FALSE
AC108925.1	5.4442	0.506689	0.237193	2.13619	0.0326637	0.757605	0.34456	0.261459	1.31783	0.187559	0.897266	FDR > 0.5	FDR > 0.5	cluster3: cytox_nk	FALSE
AC103706.1	3.36878	-0.616812	0.281038	-2.19477	0.0281803	0.757605	0.0745798	0.30594	0.243772	0.807407	0.994387	FDR > 0.5	FDR > 0.5	cluster3: cytox_nk	FALSE
THEM6	14.6694	0.341065	0.150293	2.26934	0.0232475	0.757605	-0.0249397	0.168212	-0.148264	0.882135	0.99763	FDR > 0.5	FDR > 0.5	cluster3: cytox_nk	FALSE
AC067930.8	4.99066	-0.456423	0.200249	-2.27927	0.0226508	0.757605	0.0406441	0.221333	0.183634	0.854301	0.994716	FDR > 0.5	FDR > 0.5	cluster3: cytox_nk	FALSE
PYCR3	4.07612	0.485546	0.226312	2.14547	0.0319155	0.757605	0.085955	0.252545	0.340355	0.733589	0.994387	FDR > 0.5	FDR > 0.5	cluster3: cytox_nk	FALSE
PLGRKT	50.6975	-0.163605	0.073297	-2.23209	0.0256089	0.757605	0.0130812	0.0814884	0.160529	0.872465	0.996518	FDR > 0.5	FDR > 0.5	cluster3: cytox_nk	FALSE
SIGMAR1	17.0878	0.264242	0.119152	2.2177	0.0265755	0.757605	0.00938754	0.133336	0.0704054	0.943871	0.998951	FDR > 0.5	FDR > 0.5	cluster3: cytox_nk	FALSE
GCNT1	7.88136	0.419658	0.191613	2.19013	0.0285145	0.757605	0.0289569	0.214297	0.135125	0.892513	0.997935	FDR > 0.5	FDR > 0.5	cluster3: cytox_nk	FALSE
AOPEP	7.10872	0.366411	0.168619	2.17301	0.0297797	0.757605	-0.0668707	0.190615	-0.350816	0.725727	0.994387	FDR > 0.5	FDR > 0.5	cluster3: cytox_nk	FALSE
CORO2A	3.65896	-0.558246	0.238286	-2.34275	0.0191421	0.757605	0.0476685	0.262357	0.181694	0.855823	0.994716	FDR > 0.5	FDR > 0.5	cluster3: cytox_nk	FALSE
RGS3	60.1281	0.204982	0.0926547	2.21233	0.0269441	0.757605	0.0410187	0.102821	0.398934	0.689942	0.989076	FDR > 0.5	FDR > 0.5	cluster3: cytox_nk	FALSE
PBX3	14.2094	-0.237882	0.111379	-2.13579	0.0326963	0.757605	0.105896	0.123103	0.860226	0.389665	0.962988	FDR > 0.5	FDR > 0.5	cluster3: cytox_nk	FALSE
TTC16	19.3667	-0.534774	0.240614	-2.22254	0.0262466	0.757605	-0.227776	0.267289	-0.852172	0.394119	0.963438	FDR > 0.5	FDR > 0.5	cluster3: cytox_nk	FALSE
AL157392.3	6.95654	0.375146	0.175162	2.14172	0.0322164	0.757605	-0.373836	0.202606	-1.84513	0.0650183	0.787458	FDR > 0.5	FDR > 0.5	cluster3: cytox_nk	FALSE
MTPAP	14.6389	-0.263669	0.120534	-2.1875	0.028706	0.757605	0.034724	0.133795	0.259531	0.795226	0.994387	FDR > 0.5	FDR > 0.5	cluster3: cytox_nk	FALSE
PARG	16.8826	0.26819	0.116956	2.29309	0.0218431	0.757605	-0.0340701	0.131653	-0.258786	0.7958	0.994387	FDR > 0.5	FDR > 0.5	cluster3: cytox_nk	FALSE
PRXL2A	4.15286	-0.464112	0.210795	-2.20172	0.0276848	0.757605	-0.130807	0.237503	-0.550761	0.581798	0.989076	FDR > 0.5	FDR > 0.5	cluster3: cytox_nk	FALSE
FAS	9.18538	-0.455038	0.212844	-2.1379	0.0325251	0.757605	-0.183126	0.23713	-0.772261	0.43996	0.96988	FDR > 0.5	FDR > 0.5	cluster3: cytox_nk	FALSE
IFIT1	3.95759	-0.867367	0.401658	-2.15946	0.0308143	0.757605	0.121259	0.443317	0.273528	0.784447	0.994387	FDR > 0.5	FDR > 0.5	cluster3: cytox_nk	FALSE
ACADSB	13.8139	-0.277704	0.124277	-2.23456	0.0254461	0.757605	-0.188876	0.140257	-1.34664	0.178095	0.894143	FDR > 0.5	FDR > 0.5	cluster3: cytox_nk	FALSE
SLC25A22	11.5851	0.312421	0.1369	2.28211	0.022483	0.757605	-0.037376	0.153915	-0.242835	0.808133	0.994387	FDR > 0.5	FDR > 0.5	cluster3: cytox_nk	FALSE
PIDD1	11.1108	0.304645	0.142147	2.14316	0.0321002	0.757605	0.0877763	0.158203	0.554834	0.579008	0.989076	FDR > 0.5	FDR > 0.5	cluster3: cytox_nk	FALSE
TOLLIP	31.0825	0.203967	0.0871487	2.34045	0.0192605	0.757605	0.051055	0.0970866	0.52587	0.598978	0.989076	FDR > 0.5	FDR > 0.5	cluster3: cytox_nk	FALSE
DENND5A	4.30928	0.507777	0.22364	2.27051	0.0231765	0.757605	0.162182	0.248802	0.651849	0.514498	0.984184	FDR > 0.5	FDR > 0.5	cluster3: cytox_nk	FALSE
NR1H3	5.00662	0.491478	0.231051	2.12714	0.0334083	0.757605	-0.0291515	0.259019	-0.112546	0.910391	0.998939	FDR > 0.5	FDR > 0.5	cluster3: cytox_nk	FALSE
UBE2L6	111.251	0.169265	0.0752854	2.24831	0.0245562	0.757605	0.0238008	0.0837351	0.284239	0.776227	0.994387	FDR > 0.5	FDR > 0.5	cluster3: cytox_nk	FALSE
TMEM216	17.7576	0.25565	0.110436	2.31491	0.020618	0.757605	-0.00786305	0.123677	-0.0635775	0.949307	0.998951	FDR > 0.5	FDR > 0.5	cluster3: cytox_nk	FALSE
TTC9C	13.916	0.311647	0.13654	2.28246	0.0224619	0.757605	-0.135356	0.153808	-0.880027	0.378845	0.960964	FDR > 0.5	FDR > 0.5	cluster3: cytox_nk	FALSE
TRPT1	16.1839	0.279702	0.120859	2.31428	0.0206525	0.757605	0.122609	0.134436	0.912022	0.361757	0.95724	FDR > 0.5	FDR > 0.5	cluster3: cytox_nk	FALSE
SIPA1	178.795	0.132378	0.0623602	2.1228	0.0337709	0.757605	0.0406167	0.0692205	0.586772	0.557357	0.986801	FDR > 0.5	FDR > 0.5	cluster3: cytox_nk	FALSE
CATSPER1	31.8557	0.331473	0.151377	2.18971	0.028545	0.757605	0.216897	0.167267	1.29671	0.19473	0.897266	FDR > 0.5	FDR > 0.5	cluster3: cytox_nk	FALSE
NUDT8	10.9058	0.343428	0.161521	2.12621	0.0334861	0.757605	0.0500311	0.180381	0.277363	0.781501	0.994387	FDR > 0.5	FDR > 0.5	cluster3: cytox_nk	FALSE
INPPL1	19.3042	-0.225869	0.105079	-2.14952	0.0315932	0.757605	0.0685895	0.116456	0.588973	0.55588	0.986787	FDR > 0.5	FDR > 0.5	cluster3: cytox_nk	FALSE
GDPD5	5.62886	-0.672927	0.310435	-2.16769	0.0301825	0.757605	-0.45049	0.34838	-1.2931	0.195976	0.897604	FDR > 0.5	FDR > 0.5	cluster3: cytox_nk	FALSE
THAP12	50.0236	-0.184514	0.0815477	-2.26266	0.0236569	0.757605	0.0593176	0.0903687	0.656396	0.511569	0.984184	FDR > 0.5	FDR > 0.5	cluster3: cytox_nk	FALSE
RSF1	136.642	-0.0988956	0.0457893	-2.1598	0.0307883	0.757605	-0.0202293	0.0509388	-0.397129	0.691273	0.989076	FDR > 0.5	FDR > 0.5	cluster3: cytox_nk	FALSE
CWC15	103.29	-0.201134	0.0887996	-2.26503	0.023511	0.757605	-0.0250412	0.098512	-0.254194	0.799346	0.994387	FDR > 0.5	FDR > 0.5	cluster3: cytox_nk	FALSE
CEP126	21.8272	0.317482	0.141004	2.25158	0.0243488	0.757605	0.0331677	0.156852	0.211459	0.832529	0.994419	FDR > 0.5	FDR > 0.5	cluster3: cytox_nk	FALSE
MSANTD4	4.89326	0.439681	0.200893	2.18864	0.0286233	0.757605	-0.3593	0.234067	-1.53503	0.124776	0.837648	FDR > 0.5	FDR > 0.5	cluster3: cytox_nk	FALSE
ZBTB16	148.247	0.266796	0.11602	2.29956	0.0214732	0.757605	-0.00136417	0.128787	-0.0105925	0.991549	0.998951	FDR > 0.5	FDR > 0.5	cluster3: cytox_nk	FALSE
FOXRED1	12.0962	0.283727	0.124717	2.27496	0.0229082	0.757605	0.067813	0.139999	0.484383	0.628114	0.989076	FDR > 0.5	FDR > 0.5	cluster3: cytox_nk	FALSE
GLB1L2	1.93277	-0.829033	0.371602	-2.23097	0.0256831	0.757605	-0.487159	0.418035	-1.16535	0.243876	0.927733	FDR > 0.5	FDR > 0.5	cluster3: cytox_nk	FALSE
PTPN6	103.457	0.228982	0.104553	2.19009	0.0285174	0.757605	0.0984238	0.115977	0.84865	0.396076	0.963438	FDR > 0.5	FDR > 0.5	cluster3: cytox_nk	FALSE
KLRC3	104.65	-0.585466	0.258277	-2.26681	0.0234018	0.757605	0.318774	0.286336	1.11329	0.265585	0.934852	FDR > 0.5	FDR > 0.5	cluster3: cytox_nk	FALSE
AC004241.1	3.2688	0.566525	0.246348	2.2997	0.0214655	0.757605	-0.270964	0.28352	-0.955715	0.339216	0.948036	FDR > 0.5	FDR > 0.5	cluster3: cytox_nk	FALSE
PYM1	27.2823	0.196125	0.0922077	2.12699	0.0334206	0.757605	-0.084816	0.103902	-0.816308	0.414324	0.967201	FDR > 0.5	FDR > 0.5	cluster3: cytox_nk	FALSE
RNF41	18.2054	0.246483	0.114707	2.1488	0.0316501	0.757605	-0.381217	0.131581	-2.8972	0.00376509	0.304143	FDR > 0.5	Up in females; 0.5 < FDR < 0.3	cluster3: cytox_nk	FALSE
NUDT4	27.8871	-0.179132	0.0817992	-2.1899	0.0285315	0.757605	-0.118075	0.0921872	-1.28082	0.200257	0.903766	FDR > 0.5	FDR > 0.5	cluster3: cytox_nk	FALSE
SART3	28.0226	-0.189653	0.0815038	-2.32692	0.0199695	0.757605	-0.00968382	0.091	-0.106416	0.915253	0.998939	FDR > 0.5	FDR > 0.5	cluster3: cytox_nk	FALSE
ERP29	216.587	-0.136302	0.0608991	-2.23816	0.0252107	0.757605	-0.0899414	0.0676885	-1.32875	0.183929	0.897266	FDR > 0.5	FDR > 0.5	cluster3: cytox_nk	FALSE
FOXO1	16.6541	-0.24467	0.108159	-2.26214	0.0236887	0.757605	-0.160529	0.122187	-1.3138	0.188913	0.897266	FDR > 0.5	FDR > 0.5	cluster3: cytox_nk	FALSE
MIR17HG	2.66626	-0.595569	0.280134	-2.12602	0.033502	0.757605	-0.311004	0.315047	-0.987168	0.32356	0.944629	FDR > 0.5	FDR > 0.5	cluster3: cytox_nk	FALSE
PNP	29.8545	0.349513	0.150205	2.32691	0.01997	0.757605	-0.234785	0.168393	-1.39427	0.163237	0.876194	FDR > 0.5	FDR > 0.5	cluster3: cytox_nk	FALSE
ACIN1	64.7868	-0.143379	0.0645062	-2.22272	0.0262346	0.757605	0.0835364	0.071461	1.16898	0.242412	0.925656	FDR > 0.5	FDR > 0.5	cluster3: cytox_nk	FALSE
MBIP	16.3735	-0.290408	0.135164	-2.14857	0.0316687	0.757605	-0.22894	0.151595	-1.51021	0.13099	0.840716	FDR > 0.5	FDR > 0.5	cluster3: cytox_nk	FALSE
FBXO33	59.7487	-0.199682	0.0924841	-2.15909	0.0308429	0.757605	0.0224336	0.102644	0.218557	0.826995	0.994387	FDR > 0.5	FDR > 0.5	cluster3: cytox_nk	FALSE
ZNF410	45.0241	-0.17668	0.0797342	-2.21586	0.0267007	0.757605	0.106618	0.0880072	1.21147	0.225715	0.918004	FDR > 0.5	FDR > 0.5	cluster3: cytox_nk	FALSE
TRMT61A	11.253	0.29833	0.136801	2.18075	0.0292018	0.757605	0.0394185	0.152673	0.258188	0.796262	0.994387	FDR > 0.5	FDR > 0.5	cluster3: cytox_nk	FALSE
HERC2	45.1268	0.161997	0.0743623	2.17848	0.0293701	0.757605	0.124734	0.0827161	1.50797	0.131561	0.842133	FDR > 0.5	FDR > 0.5	cluster3: cytox_nk	FALSE
NSMCE3	135.079	-0.156314	0.0704402	-2.2191	0.0264801	0.757605	0.0477424	0.0780819	0.61144	0.540908	0.985749	FDR > 0.5	FDR > 0.5	cluster3: cytox_nk	FALSE
TMEM62	10.3167	-0.311853	0.14069	-2.21659	0.0266511	0.757605	0.111995	0.15505	0.722315	0.470101	0.973701	FDR > 0.5	FDR > 0.5	cluster3: cytox_nk	FALSE
DUOX1	4.50646	0.451063	0.205151	2.19869	0.0279002	0.757605	-0.144617	0.232996	-0.620684	0.534808	0.984267	FDR > 0.5	FDR > 0.5	cluster3: cytox_nk	FALSE
ICE2	26.4761	0.236984	0.106499	2.22522	0.0260665	0.757605	-0.0666618	0.119698	-0.556915	0.577586	0.989076	FDR > 0.5	FDR > 0.5	cluster3: cytox_nk	FALSE
CIB2	1.77047	0.66032	0.30978	2.13158	0.0330414	0.757605	-0.395474	0.363052	-1.0893	0.276021	0.936543	FDR > 0.5	FDR > 0.5	cluster3: cytox_nk	FALSE
MORF4L1	251.226	-0.112779	0.0530919	-2.12422	0.033652	0.757605	-0.0489786	0.0589697	-0.830572	0.406216	0.966766	FDR > 0.5	FDR > 0.5	cluster3: cytox_nk	FALSE
CTSH	3.3118	-0.741473	0.33568	-2.20887	0.0271839	0.757605	-0.413406	0.377435	-1.09531	0.273383	0.936543	FDR > 0.5	FDR > 0.5	cluster3: cytox_nk	FALSE
TMED3	40.7102	0.163134	0.0763999	2.13527	0.0327388	0.757605	0.0855613	0.0849875	1.00675	0.314054	0.942621	FDR > 0.5	FDR > 0.5	cluster3: cytox_nk	FALSE
AEN	9.42877	-0.312095	0.138522	-2.25303	0.0242572	0.757605	-0.10983	0.155305	-0.70719	0.479448	0.976125	FDR > 0.5	FDR > 0.5	cluster3: cytox_nk	FALSE
SYNGR3	2.9912	0.564866	0.245173	2.30395	0.0212255	0.757605	-0.47084	0.291311	-1.61628	0.106034	0.823577	FDR > 0.5	FDR > 0.5	cluster3: cytox_nk	FALSE
LINC00921	7.80364	0.389283	0.172399	2.25803	0.0239439	0.757605	0.156374	0.190196	0.822173	0.410979	0.967201	FDR > 0.5	FDR > 0.5	cluster3: cytox_nk	FALSE
DNASE1	21.2841	0.271775	0.119257	2.27889	0.0226735	0.757605	0.0826021	0.132798	0.622013	0.533934	0.984267	FDR > 0.5	FDR > 0.5	cluster3: cytox_nk	FALSE
METTL22	7.48921	0.361487	0.154664	2.33724	0.0194267	0.757605	-0.0432273	0.17461	-0.247565	0.804471	0.994387	FDR > 0.5	FDR > 0.5	cluster3: cytox_nk	FALSE
BMERB1	5.06701	-0.564531	0.25385	-2.22388	0.0261565	0.757605	0.62346	0.271904	2.29294	0.0218516	0.603195	FDR > 0.5	FDR > 0.5	cluster3: cytox_nk	FALSE
AC002310.1	3.50196	0.535248	0.235085	2.27682	0.0227967	0.757605	-0.0193723	0.265161	-0.0730588	0.941759	0.998951	FDR > 0.5	FDR > 0.5	cluster3: cytox_nk	FALSE
TANGO6	7.60037	0.351945	0.162573	2.16484	0.0304	0.757605	-0.173859	0.184923	-0.940169	0.347131	0.951862	FDR > 0.5	FDR > 0.5	cluster3: cytox_nk	FALSE
CYB5B	59.8936	0.215363	0.094356	2.28245	0.022463	0.757605	0.0283278	0.104867	0.27013	0.78706	0.994387	FDR > 0.5	FDR > 0.5	cluster3: cytox_nk	FALSE
ST3GAL2	18.8069	0.228035	0.105709	2.1572	0.03099	0.757605	-0.0965484	0.119376	-0.808773	0.418646	0.967201	FDR > 0.5	FDR > 0.5	cluster3: cytox_nk	FALSE
CMIP	60.2385	-0.176725	0.0822553	-2.14849	0.0316749	0.757605	-0.157119	0.0918123	-1.7113	0.0870252	0.804355	FDR > 0.5	FDR > 0.5	cluster3: cytox_nk	FALSE
USP10	19.4615	-0.22261	0.1016	-2.19104	0.0284491	0.757605	0.0573384	0.112689	0.508821	0.610877	0.989076	FDR > 0.5	FDR > 0.5	cluster3: cytox_nk	FALSE
HIC1	15.552	0.35596	0.152817	2.32932	0.0198419	0.757605	-0.0103317	0.17019	-0.0607067	0.951593	0.998951	FDR > 0.5	FDR > 0.5	cluster3: cytox_nk	FALSE
MYBBP1A	7.51068	0.33245	0.15352	2.16552	0.0303477	0.757605	0.155193	0.170599	0.909691	0.362986	0.958538	FDR > 0.5	FDR > 0.5	cluster3: cytox_nk	FALSE
CNTROB	6.53621	-0.372048	0.171824	-2.16528	0.0303662	0.757605	0.20567	0.187091	1.0993	0.271635	0.936543	FDR > 0.5	FDR > 0.5	cluster3: cytox_nk	FALSE
LRRC75A	10.3329	-0.437321	0.188309	-2.32236	0.0202133	0.757605	-0.287486	0.210686	-1.36452	0.172403	0.88844	FDR > 0.5	FDR > 0.5	cluster3: cytox_nk	FALSE
SMCR5	2.25562	0.673882	0.313543	2.14925	0.0316148	0.757605	-0.596014	0.371371	-1.6049	0.108515	0.823577	FDR > 0.5	FDR > 0.5	cluster3: cytox_nk	FALSE
LINC02076	2.75084	-0.698093	0.306322	-2.27895	0.02267	0.757605	-0.489617	0.347604	-1.40855	0.158969	0.8758	FDR > 0.5	FDR > 0.5	cluster3: cytox_nk	FALSE
AC107982.3	2.00345	0.68683	0.30301	2.26669	0.0234094	0.757605	0.472716	0.328844	1.43751	0.150573	0.869012	FDR > 0.5	FDR > 0.5	cluster3: cytox_nk	FALSE
GRAP	5.35665	0.444596	0.199597	2.22746	0.0259162	0.757605	0.144284	0.222018	0.649879	0.515771	0.984184	FDR > 0.5	FDR > 0.5	cluster3: cytox_nk	FALSE
LRRC37B	13.7934	-0.258731	0.121548	-2.12862	0.0332853	0.757605	0.0768486	0.13389	0.57397	0.565988	0.988058	FDR > 0.5	FDR > 0.5	cluster3: cytox_nk	FALSE
TUBG1	5.88021	0.397393	0.181016	2.19535	0.0281385	0.757605	-0.154526	0.20534	-0.752538	0.451727	0.973701	FDR > 0.5	FDR > 0.5	cluster3: cytox_nk	FALSE
MRPL10	61.7639	-0.219405	0.101168	-2.16872	0.0301041	0.757605	-0.171828	0.112639	-1.52548	0.127139	0.838371	FDR > 0.5	FDR > 0.5	cluster3: cytox_nk	FALSE
RAD51C	24.1022	-0.27554	0.121829	-2.26169	0.0237163	0.757605	-0.0446217	0.135216	-0.330002	0.741399	0.994387	FDR > 0.5	FDR > 0.5	cluster3: cytox_nk	FALSE
RGS9	35.0141	-0.234475	0.102482	-2.28796	0.0221401	0.757605	-0.151337	0.114535	-1.32132	0.186393	0.897266	FDR > 0.5	FDR > 0.5	cluster3: cytox_nk	FALSE
MXRA7	53.3681	-0.226757	0.102198	-2.2188	0.0265001	0.757605	0.0293426	0.113372	0.258817	0.795777	0.994387	FDR > 0.5	FDR > 0.5	cluster3: cytox_nk	FALSE
JMJD6	66.8501	-0.263896	0.12295	-2.14636	0.0318445	0.757605	0.0996058	0.136362	0.73045	0.465115	0.973701	FDR > 0.5	FDR > 0.5	cluster3: cytox_nk	FALSE
SLC26A11	10.0534	-0.345463	0.160462	-2.15293	0.0313241	0.757605	-0.0551868	0.178342	-0.309444	0.756984	0.994387	FDR > 0.5	FDR > 0.5	cluster3: cytox_nk	FALSE
ACTG1	1933.48	0.132779	0.0623721	2.12881	0.0332697	0.757605	0.051418	0.0692019	0.743014	0.457473	0.973701	FDR > 0.5	FDR > 0.5	cluster3: cytox_nk	FALSE
OXLD1	41.2189	0.206265	0.0896897	2.29976	0.0214618	0.757605	-0.00972288	0.0999561	-0.0972715	0.922511	0.998939	FDR > 0.5	FDR > 0.5	cluster3: cytox_nk	FALSE
COLEC12	8.93816	0.398079	0.176821	2.25132	0.0243655	0.757605	-0.327357	0.201652	-1.62338	0.104508	0.823577	FDR > 0.5	FDR > 0.5	cluster3: cytox_nk	FALSE
NDUFV2-AS1	18.3632	-0.262364	0.122368	-2.14407	0.0320276	0.757605	0.235494	0.134471	1.75126	0.0799017	0.804266	FDR > 0.5	FDR > 0.5	cluster3: cytox_nk	FALSE
NAPG	35.8169	-0.173147	0.0765828	-2.26091	0.0237646	0.757605	0.0963673	0.0848315	1.13598	0.255963	0.929228	FDR > 0.5	FDR > 0.5	cluster3: cytox_nk	FALSE
GNAL	16.683	-0.441696	0.192247	-2.29755	0.0215876	0.757605	0.405141	0.210122	1.92812	0.0538403	0.750356	FDR > 0.5	FDR > 0.5	cluster3: cytox_nk	FALSE
FAM210A	16.4788	0.243923	0.1071	2.27752	0.0227551	0.757605	-0.13416	0.121726	-1.10215	0.270397	0.936543	FDR > 0.5	FDR > 0.5	cluster3: cytox_nk	FALSE
AC017100.1	3.79991	0.490151	0.220086	2.22709	0.0259413	0.757605	-0.0641232	0.250202	-0.256286	0.79773	0.994387	FDR > 0.5	FDR > 0.5	cluster3: cytox_nk	FALSE
SETBP1	17.2756	-0.266759	0.121221	-2.20059	0.0277648	0.757605	0.142596	0.133332	1.06948	0.284852	0.936543	FDR > 0.5	FDR > 0.5	cluster3: cytox_nk	FALSE
HSBP1L1	18.6323	0.317012	0.14005	2.26356	0.0236012	0.757605	-0.0403794	0.156271	-0.258394	0.796103	0.994387	FDR > 0.5	FDR > 0.5	cluster3: cytox_nk	FALSE
MKNK2	71.102	0.175625	0.0820817	2.13964	0.0323837	0.757605	-0.107891	0.0917458	-1.17598	0.239604	0.925656	FDR > 0.5	FDR > 0.5	cluster3: cytox_nk	FALSE
MOB3A	74.4107	0.191595	0.0866801	2.21037	0.0270796	0.757605	-0.126365	0.0967407	-1.30622	0.191476	0.897266	FDR > 0.5	FDR > 0.5	cluster3: cytox_nk	FALSE
AC104530.1	4.78884	0.429501	0.196865	2.18171	0.0291311	0.757605	-0.123401	0.224282	-0.550207	0.582177	0.989076	FDR > 0.5	FDR > 0.5	cluster3: cytox_nk	FALSE
MATK	438.874	0.12439	0.0562839	2.21004	0.0271023	0.757605	0.0295	0.0624592	0.472309	0.636706	0.989076	FDR > 0.5	FDR > 0.5	cluster3: cytox_nk	FALSE
OLFM2	2.88915	0.63578	0.274342	2.31747	0.0204779	0.757605	-0.00658027	0.310289	-0.0212069	0.983081	0.998951	FDR > 0.5	FDR > 0.5	cluster3: cytox_nk	FALSE
HSH2D	126.841	0.278161	0.12837	2.16686	0.0302455	0.757605	0.0908394	0.142396	0.637935	0.523516	0.984184	FDR > 0.5	FDR > 0.5	cluster3: cytox_nk	FALSE
FAM32A	85.7154	0.125142	0.056951	2.19737	0.0279942	0.757605	-0.113306	0.0639026	-1.7731	0.0762115	0.804266	FDR > 0.5	FDR > 0.5	cluster3: cytox_nk	FALSE
SUGP2	81.4695	0.150139	0.067696	2.21785	0.0265653	0.757605	0.000361481	0.075442	0.00479151	0.996177	0.998951	FDR > 0.5	FDR > 0.5	cluster3: cytox_nk	FALSE
LINC00663	2.28206	0.623852	0.291777	2.13811	0.0325075	0.757605	-0.309069	0.33623	-0.919219	0.357981	0.955756	FDR > 0.5	FDR > 0.5	cluster3: cytox_nk	FALSE
ZNF708	33.5123	-0.223179	0.100187	-2.22764	0.0259048	0.757605	0.126877	0.110581	1.14737	0.25123	0.929228	FDR > 0.5	FDR > 0.5	cluster3: cytox_nk	FALSE
IGFLR1	58.4518	0.273946	0.120608	2.27138	0.0231242	0.757605	0.13004	0.133685	0.97274	0.330683	0.947714	FDR > 0.5	FDR > 0.5	cluster3: cytox_nk	FALSE
LINC00665	11.7242	0.295259	0.13904	2.12356	0.033707	0.757605	-0.0937359	0.156838	-0.597659	0.550067	0.98579	FDR > 0.5	FDR > 0.5	cluster3: cytox_nk	FALSE
KIR2DL1	25.8474	-0.781121	0.35209	-2.21853	0.0265189	0.757605	0.0173107	0.390449	0.0443353	0.964637	0.998951	FDR > 0.5	FDR > 0.5	cluster3: cytox_nk	FALSE
NLRP2	8.2448	0.421806	0.188798	2.23416	0.0254725	0.757605	-0.300416	0.214833	-1.39837	0.162002	0.876194	FDR > 0.5	FDR > 0.5	cluster3: cytox_nk	FALSE
IDH3B	74.375	0.128804	0.0560948	2.29618	0.0216654	0.757605	-0.066959	0.0630231	-1.06245	0.288031	0.936543	FDR > 0.5	FDR > 0.5	cluster3: cytox_nk	FALSE
CRLS1	17.715	0.281864	0.122533	2.30032	0.0214302	0.757605	-0.112107	0.137947	-0.812678	0.416403	0.967201	FDR > 0.5	FDR > 0.5	cluster3: cytox_nk	FALSE
DTD1	55.5623	-0.168887	0.0722837	-2.33645	0.0194678	0.757605	-0.063803	0.0805323	-0.792267	0.428205	0.968355	FDR > 0.5	FDR > 0.5	cluster3: cytox_nk	FALSE
PCIF1	56.3176	-0.217695	0.101175	-2.15166	0.0314239	0.757605	-0.00655805	0.112238	-0.0584297	0.953406	0.998951	FDR > 0.5	FDR > 0.5	cluster3: cytox_nk	FALSE
RUNX1	37.767	-0.193264	0.0899284	-2.14909	0.0316275	0.757605	-0.0641773	0.100167	-0.640705	0.521714	0.984184	FDR > 0.5	FDR > 0.5	cluster3: cytox_nk	FALSE
PRMT2	275.207	0.284897	0.133313	2.13705	0.0325937	0.757605	0.257198	0.147786	1.74034	0.0817985	0.804266	FDR > 0.5	FDR > 0.5	cluster3: cytox_nk	FALSE
UFD1	97.7422	-0.134836	0.0608875	-2.2145	0.0267942	0.757605	-0.021816	0.0676667	-0.322403	0.747147	0.994387	FDR > 0.5	FDR > 0.5	cluster3: cytox_nk	FALSE
DGCR8	19.7977	-0.215553	0.0991064	-2.17497	0.0296325	0.757605	0.120644	0.109481	1.10196	0.270479	0.936543	FDR > 0.5	FDR > 0.5	cluster3: cytox_nk	FALSE
YDJC	40.0155	0.173879	0.0816965	2.12835	0.0333078	0.757605	-0.00180978	0.0912388	-0.0198356	0.984174	0.998951	FDR > 0.5	FDR > 0.5	cluster3: cytox_nk	FALSE
DDT	128.289	0.129029	0.0592	2.17955	0.0292911	0.757605	-0.141574	0.0661907	-2.13889	0.032445	0.681029	FDR > 0.5	FDR > 0.5	cluster3: cytox_nk	FALSE
MCM5	22.9691	0.247226	0.113676	2.17482	0.0296433	0.757605	0.151678	0.125798	1.20572	0.227925	0.919885	FDR > 0.5	FDR > 0.5	cluster3: cytox_nk	FALSE
IL2RB	470.449	0.224573	0.103324	2.17349	0.0297436	0.757605	0.047007	0.114631	0.410073	0.681752	0.989076	FDR > 0.5	FDR > 0.5	cluster3: cytox_nk	FALSE
LGALS1	519.282	-0.252597	0.109371	-2.30954	0.0209136	0.757605	0.0316116	0.121323	0.260558	0.794434	0.994387	FDR > 0.5	FDR > 0.5	cluster3: cytox_nk	FALSE
SGSM3	36.0178	0.21347	0.0930495	2.29416	0.0217814	0.757605	-0.0197709	0.103866	-0.19035	0.849035	0.994716	FDR > 0.5	FDR > 0.5	cluster3: cytox_nk	FALSE
GPM6B	5.47872	0.494162	0.217953	2.26728	0.023373	0.757605	-0.475298	0.252937	-1.87912	0.0602286	0.771137	FDR > 0.5	FDR > 0.5	cluster3: cytox_nk	FALSE
MTRNR2L10	393.373	0.229202	0.10201	2.24686	0.0246492	0.757605	0.0477634	0.113185	0.421996	0.673028	0.989076	FDR > 0.5	FDR > 0.5	cluster3: cytox_nk	FALSE
PJA1	10.9494	-0.272476	0.127655	-2.13447	0.032804	0.757605	-0.055579	0.142616	-0.389712	0.69675	0.990335	FDR > 0.5	FDR > 0.5	cluster3: cytox_nk	FALSE
RENBP	7.89406	0.422195	0.193624	2.18049	0.029221	0.757605	-0.0633357	0.217137	-0.291686	0.770527	0.994387	FDR > 0.5	FDR > 0.5	cluster3: cytox_nk	FALSE
FLNA	491.685	-0.170679	0.0798865	-2.13652	0.032637	0.757605	0.165513	0.0885496	1.86916	0.0616009	0.771789	FDR > 0.5	FDR > 0.5	cluster3: cytox_nk	FALSE
TNIK	79.0243	-0.126985	0.0598475	-2.12181	0.033854	0.758052	0.0128484	0.0665521	0.193058	0.846914	0.994716	FDR > 0.5	FDR > 0.5	cluster3: cytox_nk	FALSE
AC133552.5	4.18939	-0.444122	0.2094	-2.12093	0.0339277	0.758286	0.375992	0.224994	1.67112	0.094698	0.818132	FDR > 0.5	FDR > 0.5	cluster3: cytox_nk	FALSE
EIF4A2	6.77917	-0.103901	0.230344	-0.45107	0.651939	0.759152	-0.0610221	0.261124	-0.23369	0.815225	0.992674	FDR > 0.5	FDR > 0.5	cluster19: platelet	FALSE
LINC01138	45.6553	0.206074	0.0972823	2.1183	0.0341493	0.760018	-0.0485784	0.108488	-0.447777	0.654314	0.989076	FDR > 0.5	FDR > 0.5	cluster3: cytox_nk	FALSE
TTC30A	2.70301	0.600607	0.283704	2.11702	0.0342584	0.760018	0.147205	0.315173	0.467061	0.640456	0.989076	FDR > 0.5	FDR > 0.5	cluster3: cytox_nk	FALSE
CMTM3	71.0688	0.153556	0.0725208	2.11741	0.0342254	0.760018	-0.0391037	0.0810063	-0.482724	0.629291	0.989076	FDR > 0.5	FDR > 0.5	cluster3: cytox_nk	FALSE
MT-CO1	19480.7	0.164664	0.0777506	2.11785	0.0341878	0.760018	0.0925875	0.0862678	1.07326	0.283156	0.936543	FDR > 0.5	FDR > 0.5	cluster3: cytox_nk	FALSE
MACF1	2.8652	0.452988	0.254934	1.77689	0.0755868	0.760039	0.571966	0.267736	2.1363	0.0326547	0.536996	FDR > 0.5	FDR > 0.5	cluster25: gdT_2	FALSE
PTEN	1.22046	0.610655	0.344787	1.77111	0.0765431	0.760039	-0.239424	0.386283	-0.619813	0.535381	NA	FDR > 0.5	NA	cluster25: gdT_2	FALSE
DDX6	4.19263	0.401227	0.226716	1.76973	0.0767716	0.760039	0.134772	0.243401	0.553701	0.579783	0.922931	FDR > 0.5	FDR > 0.5	cluster25: gdT_2	FALSE
C1orf162	246.268	0.195754	0.0925081	2.11608	0.0343382	0.760383	0.0930325	0.102624	0.906541	0.36465	0.959334	FDR > 0.5	FDR > 0.5	cluster3: cytox_nk	FALSE
VLDLR	2.16978	0.681133	0.322107	2.11462	0.0344627	0.761733	-0.048498	0.364304	-0.133125	0.894095	0.997962	FDR > 0.5	FDR > 0.5	cluster3: cytox_nk	FALSE
SGTB	9.50357	-0.336514	0.159375	-2.11145	0.0347332	0.763495	0.0294075	0.177278	0.165883	0.868249	0.996518	FDR > 0.5	FDR > 0.5	cluster3: cytox_nk	FALSE
GALT	26.8139	0.215887	0.102228	2.11181	0.0347024	0.763495	0.0803214	0.113699	0.706441	0.479914	0.976259	FDR > 0.5	FDR > 0.5	cluster3: cytox_nk	FALSE
C11orf71	9.55988	0.345516	0.163613	2.11178	0.0347051	0.763495	0.234892	0.180813	1.29908	0.193915	0.897266	FDR > 0.5	FDR > 0.5	cluster3: cytox_nk	FALSE
AL050341.2	5.10097	0.4054	0.192465	2.10636	0.0351728	0.763634	-0.300403	0.223491	-1.34414	0.178903	0.894575	FDR > 0.5	FDR > 0.5	cluster3: cytox_nk	FALSE
ANKRD35	3.11901	-0.602492	0.287929	-2.09251	0.0363933	0.763634	-0.320642	0.323109	-0.992365	0.32102	0.943774	FDR > 0.5	FDR > 0.5	cluster3: cytox_nk	FALSE
IGSF8	28.1773	0.201977	0.0960505	2.10282	0.0354819	0.763634	0.15218	0.106515	1.42872	0.153085	0.870757	FDR > 0.5	FDR > 0.5	cluster3: cytox_nk	FALSE
TBX19	3.1981	0.509992	0.244585	2.08514	0.0370568	0.763634	-0.176304	0.279528	-0.630721	0.528223	0.984184	FDR > 0.5	FDR > 0.5	cluster3: cytox_nk	FALSE
TRAF5	35.1851	0.184562	0.0880445	2.09623	0.0360615	0.763634	0.10515	0.0978627	1.07446	0.282615	0.936543	FDR > 0.5	FDR > 0.5	cluster3: cytox_nk	FALSE
SOCS5	9.94487	-0.285834	0.135963	-2.10228	0.0355284	0.763634	0.093516	0.150724	0.620445	0.534965	0.984267	FDR > 0.5	FDR > 0.5	cluster3: cytox_nk	FALSE
RPE	19.0641	0.249793	0.1197	2.08683	0.0369036	0.763634	0.1533	0.132866	1.15379	0.248585	0.928307	FDR > 0.5	FDR > 0.5	cluster3: cytox_nk	FALSE
NHEJ1	8.41933	0.305253	0.14662	2.08194	0.0373482	0.763634	-0.156459	0.167836	-0.932217	0.351224	0.954597	FDR > 0.5	FDR > 0.5	cluster3: cytox_nk	FALSE
ILKAP	66.4862	0.160268	0.0765575	2.09343	0.036311	0.763634	-0.00215343	0.0852429	-0.0252623	0.979846	0.998951	FDR > 0.5	FDR > 0.5	cluster3: cytox_nk	FALSE
ZNF654	15.9831	-0.239956	0.114584	-2.09415	0.0362466	0.763634	0.0968136	0.126233	0.766944	0.443115	0.970211	FDR > 0.5	FDR > 0.5	cluster3: cytox_nk	FALSE
ERICH6-AS1	26.3815	0.207365	0.0992477	2.08937	0.0366747	0.763634	0.238615	0.109492	2.17928	0.0293107	0.654388	FDR > 0.5	FDR > 0.5	cluster3: cytox_nk	FALSE
CCDC112	12.6895	-0.380607	0.1819	-2.0924	0.0364031	0.763634	-0.17094	0.202975	-0.842171	0.399692	0.963867	FDR > 0.5	FDR > 0.5	cluster3: cytox_nk	FALSE
CXXC5	158.609	0.256955	0.123305	2.0839	0.0371697	0.763634	0.00291241	0.136868	0.021279	0.983023	0.998951	FDR > 0.5	FDR > 0.5	cluster3: cytox_nk	FALSE
ATOX1	75.1768	0.161616	0.077041	2.09779	0.0359238	0.763634	0.0578852	0.0856072	0.676172	0.498932	0.981777	FDR > 0.5	FDR > 0.5	cluster3: cytox_nk	FALSE
SIRT5	10.306	0.28709	0.136327	2.1059	0.0352133	0.763634	0.00992302	0.152982	0.0648639	0.948282	0.998951	FDR > 0.5	FDR > 0.5	cluster3: cytox_nk	FALSE
CD83	18.7803	-0.41291	0.198059	-2.08478	0.0370889	0.763634	0.419149	0.218272	1.9203	0.0548197	0.753144	FDR > 0.5	FDR > 0.5	cluster3: cytox_nk	FALSE
ZC3H12D	1.7652	-0.713833	0.339056	-2.10535	0.0352607	0.763634	0.0286802	0.37134	0.0772344	0.938437	0.998951	FDR > 0.5	FDR > 0.5	cluster3: cytox_nk	FALSE
SOD2	51.1825	-0.153525	0.0737303	-2.08226	0.0373192	0.763634	-0.0369681	0.0822439	-0.449494	0.653075	0.989076	FDR > 0.5	FDR > 0.5	cluster3: cytox_nk	FALSE
BET1	12.935	0.311869	0.149497	2.08613	0.0369673	0.763634	-0.0870367	0.167808	-0.518668	0.603992	0.989076	FDR > 0.5	FDR > 0.5	cluster3: cytox_nk	FALSE
TSC22D4	132.739	0.145811	0.0696176	2.09445	0.0362195	0.763634	0.0111892	0.0773175	0.144718	0.884933	0.99763	FDR > 0.5	FDR > 0.5	cluster3: cytox_nk	FALSE
BMT2	8.68884	-0.304647	0.145105	-2.09949	0.0357736	0.763634	-0.1633	0.163897	-0.996355	0.319078	0.943774	FDR > 0.5	FDR > 0.5	cluster3: cytox_nk	FALSE
ANGPT2	7.81124	-0.383839	0.18384	-2.0879	0.0368065	0.763634	0.00482432	0.2039	0.0236602	0.981124	0.998951	FDR > 0.5	FDR > 0.5	cluster3: cytox_nk	FALSE
DDHD2	22.5926	-0.211452	0.101203	-2.08937	0.0366741	0.763634	-0.00940499	0.112436	-0.0836478	0.933336	0.998951	FDR > 0.5	FDR > 0.5	cluster3: cytox_nk	FALSE
VCPIP1	43.1262	-0.149474	0.0712946	-2.09657	0.0360314	0.763634	0.110174	0.0788386	1.39747	0.162273	0.876194	FDR > 0.5	FDR > 0.5	cluster3: cytox_nk	FALSE
LINC00092	6.76279	0.397511	0.190236	2.08957	0.0366568	0.763634	0.257964	0.209397	1.23193	0.217974	0.909411	FDR > 0.5	FDR > 0.5	cluster3: cytox_nk	FALSE
TOR4A	11.9941	0.372602	0.178776	2.08419	0.0371433	0.763634	0.21918	0.197994	1.107	0.268293	0.936166	FDR > 0.5	FDR > 0.5	cluster3: cytox_nk	FALSE
ANKRD26	19.2485	0.269467	0.128335	2.09972	0.0357536	0.763634	-0.0758571	0.144331	-0.525576	0.599183	0.989076	FDR > 0.5	FDR > 0.5	cluster3: cytox_nk	FALSE
BUB3	102.864	-0.131762	0.0627909	-2.09842	0.0358681	0.763634	-0.0850652	0.0699821	-1.21553	0.224165	0.916154	FDR > 0.5	FDR > 0.5	cluster3: cytox_nk	FALSE
LTBP3	39.8292	0.178519	0.0853765	2.09096	0.0365315	0.763634	0.0119241	0.0953647	0.125036	0.900495	0.998939	FDR > 0.5	FDR > 0.5	cluster3: cytox_nk	FALSE
PPHLN1	102.238	-0.114018	0.0545125	-2.09159	0.0364749	0.763634	0.02827	0.0605235	0.467091	0.640435	0.989076	FDR > 0.5	FDR > 0.5	cluster3: cytox_nk	FALSE
HOXC4	3.26634	-0.622954	0.297693	-2.0926	0.0363844	0.763634	-1.03228	0.351945	-2.93307	0.00335632	0.287732	FDR > 0.5	Up in females; 0.3 < FDR < 0.1	cluster3: cytox_nk	FALSE
RPS26	894.33	0.419183	0.200902	2.0865	0.0369332	0.763634	-0.309388	0.222948	-1.38771	0.165225	0.878139	FDR > 0.5	FDR > 0.5	cluster3: cytox_nk	FALSE
MLXIP	38.1545	0.171754	0.082142	2.09094	0.036533	0.763634	-0.157888	0.0927243	-1.70277	0.0886109	0.808539	FDR > 0.5	FDR > 0.5	cluster3: cytox_nk	FALSE
ANKLE2	45.5863	-0.146073	0.0697284	-2.09489	0.0361809	0.763634	-0.0245587	0.0779288	-0.315143	0.752653	0.994387	FDR > 0.5	FDR > 0.5	cluster3: cytox_nk	FALSE
SAP18	332.387	-0.0983762	0.0471227	-2.08766	0.0368287	0.763634	-0.0323899	0.0523276	-0.618983	0.535927	0.984418	FDR > 0.5	FDR > 0.5	cluster3: cytox_nk	FALSE
EVL	598.403	0.117094	0.0557058	2.10201	0.0355521	0.763634	0.0191512	0.0618098	0.309841	0.756682	0.994387	FDR > 0.5	FDR > 0.5	cluster3: cytox_nk	FALSE
FCSK	6.39197	0.351196	0.168106	2.08913	0.036696	0.763634	0.212534	0.186512	1.13952	0.254487	0.929228	FDR > 0.5	FDR > 0.5	cluster3: cytox_nk	FALSE
AC099811.5	2.77284	-0.640614	0.304702	-2.10243	0.0355159	0.763634	-0.196302	0.339237	-0.578656	0.562821	0.988058	FDR > 0.5	FDR > 0.5	cluster3: cytox_nk	FALSE
EXOC7	57.1259	0.135678	0.065146	2.08268	0.0372805	0.763634	0.0183134	0.0728102	0.251522	0.80141	0.994387	FDR > 0.5	FDR > 0.5	cluster3: cytox_nk	FALSE
AP2A1	65.5848	0.188637	0.0899018	2.09825	0.0358828	0.763634	0.0961573	0.0996759	0.964699	0.334695	0.947856	FDR > 0.5	FDR > 0.5	cluster3: cytox_nk	FALSE
APMAP	331.899	0.132417	0.0628123	2.10814	0.035019	0.763634	0.00303204	0.0697182	0.0434899	0.965311	0.998951	FDR > 0.5	FDR > 0.5	cluster3: cytox_nk	FALSE
EIF1	70.0212	0.0592518	0.133563	0.443625	0.657313	0.764141	-0.168207	0.149777	-1.12305	0.261417	0.992674	FDR > 0.5	FDR > 0.5	cluster19: platelet	FALSE
ATP1A1	2.36834	0.555996	0.316701	1.75559	0.0791592	0.765005	0.0600473	0.343807	0.174654	0.861351	NA	FDR > 0.5	NA	cluster25: gdT_2	FALSE
LAT	4.38358	0.527396	0.300456	1.75532	0.079205	0.765005	0.580809	0.320366	1.81296	0.0698384	0.745182	FDR > 0.5	FDR > 0.5	cluster25: gdT_2	FALSE
MT-ND4	164.457	0.195959	0.111498	1.75751	0.0788304	0.765005	-0.0112663	0.123202	-0.0914459	0.927138	0.994884	FDR > 0.5	FDR > 0.5	cluster25: gdT_2	FALSE
OSGIN2	18.2034	-0.303142	0.145775	-2.07952	0.0375692	0.766526	0.0855546	0.160948	0.531565	0.595027	0.989076	FDR > 0.5	FDR > 0.5	cluster3: cytox_nk	FALSE
PHYH	12.5991	-0.327149	0.157359	-2.079	0.0376174	0.766526	-0.0671483	0.175107	-0.38347	0.701372	0.991503	FDR > 0.5	FDR > 0.5	cluster3: cytox_nk	FALSE
UVSSA	17.8079	-0.222167	0.106909	-2.0781	0.0376999	0.766742	0.145564	0.117915	1.23448	0.217025	0.909411	FDR > 0.5	FDR > 0.5	cluster3: cytox_nk	FALSE
NECTIN1	3.99053	-0.680987	0.327849	-2.07714	0.0377889	0.766742	-0.175767	0.361866	-0.485724	0.627163	0.989076	FDR > 0.5	FDR > 0.5	cluster3: cytox_nk	FALSE
CHST11	66.4185	-0.15862	0.0764026	-2.07611	0.0378835	0.766742	-0.02108	0.0849489	-0.24815	0.804018	0.994387	FDR > 0.5	FDR > 0.5	cluster3: cytox_nk	FALSE
PIGH	24.5842	0.199106	0.0958899	2.0764	0.0378568	0.766742	-0.00796593	0.107332	-0.0742179	0.940837	0.998951	FDR > 0.5	FDR > 0.5	cluster3: cytox_nk	FALSE
PHC2	3.0635	0.644949	0.227345	2.83688	0.00455569	0.76708	-0.18373	0.248116	-0.740503	0.458995	0.963867	FDR > 0.5	FDR > 0.5	cluster20: prolif_cells	FALSE
UCP2	5.65845	-0.110815	0.252757	-0.438423	0.66108	0.767246	-0.304377	0.288656	-1.05447	0.29167	0.992674	FDR > 0.5	FDR > 0.5	cluster19: platelet	FALSE
ELOB	5.63141	0.0896247	0.205295	0.436566	0.662426	0.767538	-0.059127	0.233947	-0.252737	0.800471	0.992674	FDR > 0.5	FDR > 0.5	cluster19: platelet	FALSE
CDKAL1	16.1962	-0.253916	0.122443	-2.07375	0.0381026	0.767629	-0.0722351	0.136565	-0.528941	0.596846	0.989076	FDR > 0.5	FDR > 0.5	cluster3: cytox_nk	FALSE
CARD19	29.1091	-0.234494	0.113017	-2.07485	0.038	0.767629	-0.155046	0.126271	-1.22788	0.21949	0.911846	FDR > 0.5	FDR > 0.5	cluster3: cytox_nk	FALSE
EID3	18.7902	-0.223948	0.108073	-2.0722	0.0382471	0.767629	-0.0288265	0.120465	-0.239294	0.810878	0.994387	FDR > 0.5	FDR > 0.5	cluster3: cytox_nk	FALSE
TRAPPC1	236.814	0.112651	0.0543513	2.07264	0.0382056	0.767629	0.0641544	0.0602501	1.0648	0.286966	0.936543	FDR > 0.5	FDR > 0.5	cluster3: cytox_nk	FALSE
PER1	52.7955	-0.280728	0.135427	-2.07291	0.0381805	0.767629	0.272441	0.149515	1.82217	0.0684293	0.787458	FDR > 0.5	FDR > 0.5	cluster3: cytox_nk	FALSE
ARHGDIB	25.0195	0.0545708	0.125575	0.434566	0.663877	0.767951	0.035693	0.141434	0.252364	0.80076	0.992674	FDR > 0.5	FDR > 0.5	cluster19: platelet	FALSE
B3GALT6	27.6558	0.190035	0.0932761	2.03734	0.0416158	0.770042	0.11412	0.103624	1.10129	0.270773	0.936543	FDR > 0.5	FDR > 0.5	cluster3: cytox_nk	FALSE
AHDC1	17.7206	0.221373	0.107672	2.05599	0.0397835	0.770042	0.100104	0.119791	0.835654	0.40335	0.964309	FDR > 0.5	FDR > 0.5	cluster3: cytox_nk	FALSE
NDC1	3.53157	-0.463624	0.229672	-2.01863	0.0435253	0.770042	0.163701	0.25175	0.650253	0.515529	0.984184	FDR > 0.5	FDR > 0.5	cluster3: cytox_nk	FALSE
SSBP3	124.728	-0.129113	0.0637332	-2.02583	0.0427821	0.770042	0.0182379	0.0706925	0.257989	0.796415	0.994387	FDR > 0.5	FDR > 0.5	cluster3: cytox_nk	FALSE
CD53	411.28	0.12321	0.0608744	2.024	0.0429697	0.770042	-0.0204911	0.0675908	-0.303164	0.761765	0.994387	FDR > 0.5	FDR > 0.5	cluster3: cytox_nk	FALSE
ATP1A1-AS1	4.56792	-0.409148	0.199152	-2.05445	0.0399324	0.770042	0.170056	0.216955	0.78383	0.43314	0.968355	FDR > 0.5	FDR > 0.5	cluster3: cytox_nk	FALSE
ACP6	3.82789	0.451481	0.223114	2.02354	0.0430172	0.770042	-0.261534	0.25853	-1.01162	0.311719	0.942028	FDR > 0.5	FDR > 0.5	cluster3: cytox_nk	FALSE
S100A10	430.321	-0.170977	0.0834018	-2.05004	0.040361	0.770042	-0.167485	0.0926305	-1.8081	0.0705911	0.79725	FDR > 0.5	FDR > 0.5	cluster3: cytox_nk	FALSE
AL592295.5	19.6316	0.265363	0.129413	2.05051	0.0403147	0.770042	-0.0126541	0.144532	-0.0875526	0.930232	0.998951	FDR > 0.5	FDR > 0.5	cluster3: cytox_nk	FALSE
TTC32	22.595	-0.239375	0.117857	-2.03106	0.0422485	0.770042	-0.148127	0.131884	-1.12317	0.261367	0.930445	FDR > 0.5	FDR > 0.5	cluster3: cytox_nk	FALSE
CALM2	430.335	-0.107926	0.0531216	-2.03168	0.0421856	0.770042	-0.0802669	0.059022	-1.35995	0.173846	0.888806	FDR > 0.5	FDR > 0.5	cluster3: cytox_nk	FALSE
AC079807.1	2.54587	-0.551898	0.273169	-2.02036	0.0433464	0.770042	0.196873	0.295339	0.666601	0.505027	0.982696	FDR > 0.5	FDR > 0.5	cluster3: cytox_nk	FALSE
AC011246.1	1.99331	0.965039	0.471766	2.04559	0.0407968	0.770042	1.23125	0.506952	2.42874	0.0151516	0.545407	FDR > 0.5	FDR > 0.5	cluster3: cytox_nk	FALSE
STK39	40.6642	0.16916	0.0837116	2.02074	0.0433064	0.770042	0.0844502	0.0930152	0.907918	0.363921	0.958902	FDR > 0.5	FDR > 0.5	cluster3: cytox_nk	FALSE
AGAP1	20.8879	-0.267923	0.131885	-2.03149	0.0422049	0.770042	0.344514	0.144407	2.38572	0.0170456	0.565343	FDR > 0.5	FDR > 0.5	cluster3: cytox_nk	FALSE
CRBN	116.928	-0.105807	0.0523696	-2.02039	0.0433435	0.770042	-0.0263379	0.0583133	-0.451663	0.651512	0.989076	FDR > 0.5	FDR > 0.5	cluster3: cytox_nk	FALSE
ARPC4	268.051	0.116184	0.057256	2.02919	0.0424385	0.770042	-0.0134111	0.0636099	-0.210834	0.833017	0.994419	FDR > 0.5	FDR > 0.5	cluster3: cytox_nk	FALSE
GMPPB	14.5952	0.281066	0.138585	2.02812	0.0425482	0.770042	-0.193267	0.157073	-1.23043	0.218537	0.909411	FDR > 0.5	FDR > 0.5	cluster3: cytox_nk	FALSE
SLC35A5	5.16331	0.393565	0.193411	2.03487	0.0418643	0.770042	-0.16756	0.219931	-0.761874	0.446135	0.972587	FDR > 0.5	FDR > 0.5	cluster3: cytox_nk	FALSE
POGLUT1	19.2894	0.226851	0.111961	2.02616	0.0427479	0.770042	-0.0230344	0.125403	-0.183683	0.854262	0.994716	FDR > 0.5	FDR > 0.5	cluster3: cytox_nk	FALSE
STAG1	46.6554	-0.153586	0.0761549	-2.01676	0.0437208	0.770042	-0.0592333	0.084975	-0.697068	0.485761	0.979559	FDR > 0.5	FDR > 0.5	cluster3: cytox_nk	FALSE
TFDP2	174.895	-0.145592	0.0717258	-2.02983	0.0423734	0.770042	-0.005715	0.0795522	-0.0718397	0.94273	0.998951	FDR > 0.5	FDR > 0.5	cluster3: cytox_nk	FALSE
SIAH2	60.1594	-0.154592	0.0747514	-2.06808	0.0386321	0.770042	0.0324168	0.0828798	0.39113	0.695701	0.989783	FDR > 0.5	FDR > 0.5	cluster3: cytox_nk	FALSE
TPRG1	3.45795	-1.27671	0.634083	-2.01348	0.0440642	0.770042	-1.07472	0.713212	-1.50687	0.131843	0.843035	FDR > 0.5	FDR > 0.5	cluster3: cytox_nk	FALSE
ZBTB49	9.27727	-0.313186	0.151648	-2.06521	0.0389029	0.770042	-0.0298678	0.168476	-0.177283	0.859286	0.99522	FDR > 0.5	FDR > 0.5	cluster3: cytox_nk	FALSE
ANAPC4	19.5022	0.226643	0.111243	2.03736	0.0416136	0.770042	-0.291447	0.126928	-2.29615	0.0216671	0.603195	FDR > 0.5	FDR > 0.5	cluster3: cytox_nk	FALSE
KLF3-AS1	8.88926	0.297158	0.147557	2.01384	0.0440258	0.770042	-0.185447	0.168545	-1.10029	0.271208	0.936543	FDR > 0.5	FDR > 0.5	cluster3: cytox_nk	FALSE
HERC5	17.7313	-0.246738	0.120225	-2.0523	0.0401406	0.770042	0.00121863	0.133173	0.00915075	0.992699	0.998951	FDR > 0.5	FDR > 0.5	cluster3: cytox_nk	FALSE
FBXW7	65.0895	-0.156032	0.0762031	-2.04758	0.040601	0.770042	0.0426631	0.0845143	0.504803	0.613697	0.989076	FDR > 0.5	FDR > 0.5	cluster3: cytox_nk	FALSE
ANXA6	259.515	0.125899	0.062472	2.01529	0.043874	0.770042	-0.0295632	0.0694172	-0.425877	0.670197	0.989076	FDR > 0.5	FDR > 0.5	cluster3: cytox_nk	FALSE
PDLIM7	2.75928	-0.589092	0.285974	-2.05995	0.0394034	0.770042	0.124487	0.314114	0.396311	0.691876	0.989076	FDR > 0.5	FDR > 0.5	cluster3: cytox_nk	FALSE
GFOD1	61.5951	0.235122	0.114529	2.05294	0.0400788	0.770042	0.206884	0.126601	1.63414	0.102229	0.821764	FDR > 0.5	FDR > 0.5	cluster3: cytox_nk	FALSE
MPIG6B	3.41146	0.627529	0.310465	2.02126	0.0432533	0.770042	0.200667	0.34429	0.582843	0.559999	0.987578	FDR > 0.5	FDR > 0.5	cluster3: cytox_nk	FALSE
RGL2	23.2586	0.192254	0.0932964	2.06067	0.0393342	0.770042	-0.028092	0.104938	-0.267701	0.78893	0.994387	FDR > 0.5	FDR > 0.5	cluster3: cytox_nk	FALSE
CDC40	100.802	-0.146052	0.0722713	-2.02088	0.0432924	0.770042	0.00878614	0.0801583	0.10961	0.912719	0.998939	FDR > 0.5	FDR > 0.5	cluster3: cytox_nk	FALSE
PEX3	9.76024	0.310481	0.153746	2.01944	0.043442	0.770042	-0.107958	0.173879	-0.620882	0.534677	0.984267	FDR > 0.5	FDR > 0.5	cluster3: cytox_nk	FALSE
EZR	113.016	-0.14799	0.0720342	-2.05443	0.0399337	0.770042	-0.0633222	0.0801841	-0.78971	0.429697	0.968355	FDR > 0.5	FDR > 0.5	cluster3: cytox_nk	FALSE
ZNF727	2.70332	0.625351	0.305175	2.04915	0.0404471	0.770042	-0.75128	0.361396	-2.07883	0.0376332	0.707931	FDR > 0.5	FDR > 0.5	cluster3: cytox_nk	FALSE
NCAPG2	5.15712	0.740244	0.364589	2.03035	0.042321	0.770042	-0.483492	0.413061	-1.17051	0.241795	0.925656	FDR > 0.5	FDR > 0.5	cluster3: cytox_nk	FALSE
DOCK5	21.4363	-0.516411	0.250204	-2.06396	0.0390215	0.770042	0.103491	0.276973	0.373648	0.708666	0.991885	FDR > 0.5	FDR > 0.5	cluster3: cytox_nk	FALSE
SDCBP	94.3601	-0.187783	0.0919501	-2.04223	0.0411284	0.770042	0.191248	0.101516	1.88393	0.0595749	0.771137	FDR > 0.5	FDR > 0.5	cluster3: cytox_nk	FALSE
CDKN2A	4.90785	-0.598659	0.292069	-2.04972	0.0403918	0.770042	-0.386537	0.327783	-1.17925	0.238299	0.925656	FDR > 0.5	FDR > 0.5	cluster3: cytox_nk	FALSE
TRMT10B	15.258	0.22597	0.10963	2.0612	0.0392844	0.770042	-0.105232	0.125084	-0.841296	0.400182	0.963879	FDR > 0.5	FDR > 0.5	cluster3: cytox_nk	FALSE
AL158071.3	9.95543	-0.42366	0.210452	-2.0131	0.0441046	0.770042	0.259437	0.230668	1.12472	0.260707	0.930146	FDR > 0.5	FDR > 0.5	cluster3: cytox_nk	FALSE
AL138756.1	7.20255	0.320589	0.158647	2.02077	0.0433034	0.770042	0.00147244	0.179555	0.0082005	0.993457	0.998951	FDR > 0.5	FDR > 0.5	cluster3: cytox_nk	FALSE
TET1	4.11319	0.463911	0.227422	2.03987	0.0413636	0.770042	0.312795	0.25066	1.24789	0.212073	0.90725	FDR > 0.5	FDR > 0.5	cluster3: cytox_nk	FALSE
COMTD1	35.5335	0.193132	0.0947723	2.03785	0.0415646	0.770042	-0.04088	0.105942	-0.385872	0.699591	0.991088	FDR > 0.5	FDR > 0.5	cluster3: cytox_nk	FALSE
LCOR	65.6107	-0.131989	0.0655766	-2.01274	0.0441417	0.770042	-0.0444156	0.0731422	-0.60725	0.543685	0.985749	FDR > 0.5	FDR > 0.5	cluster3: cytox_nk	FALSE
RBM14	46.0937	0.190181	0.0940816	2.02144	0.0432338	0.770042	-0.178045	0.105553	-1.68678	0.0916458	0.814743	FDR > 0.5	FDR > 0.5	cluster3: cytox_nk	FALSE
DLG2	1.71134	0.668582	0.327042	2.04433	0.0409212	0.770042	0.36746	0.357883	1.02676	0.304533	0.942028	FDR > 0.5	FDR > 0.5	cluster3: cytox_nk	FALSE
STT3A	14.8786	0.229286	0.111486	2.05665	0.0397201	0.770042	-0.0991577	0.126575	-0.783391	0.433397	0.968355	FDR > 0.5	FDR > 0.5	cluster3: cytox_nk	FALSE
CAPRIN2	16.943	-0.223065	0.11009	-2.0262	0.0427441	0.770042	0.0747767	0.12191	0.613375	0.539628	0.985749	FDR > 0.5	FDR > 0.5	cluster3: cytox_nk	FALSE
TMEM117	6.90115	-0.327479	0.158362	-2.06792	0.038648	0.770042	-0.255069	0.178172	-1.43159	0.15226	0.870757	FDR > 0.5	FDR > 0.5	cluster3: cytox_nk	FALSE
FKBP11	195.221	0.146992	0.0723062	2.03292	0.0420609	0.770042	0.0936904	0.080159	1.16881	0.242482	0.925656	FDR > 0.5	FDR > 0.5	cluster3: cytox_nk	FALSE
LARP4	20.8641	0.197492	0.0975234	2.02507	0.04286	0.770042	-0.0817733	0.110368	-0.740913	0.458746	0.973701	FDR > 0.5	FDR > 0.5	cluster3: cytox_nk	FALSE
TESPA1	20.9245	0.220182	0.108263	2.03378	0.0419741	0.770042	0.13545	0.120647	1.1227	0.261566	0.930445	FDR > 0.5	FDR > 0.5	cluster3: cytox_nk	FALSE
AC048341.2	8.97164	-0.376557	0.184832	-2.03729	0.0416208	0.770042	0.26219	0.202574	1.29429	0.195565	0.897266	FDR > 0.5	FDR > 0.5	cluster3: cytox_nk	FALSE
XPO4	26.3522	-0.258361	0.127998	-2.01848	0.043541	0.770042	0.0919542	0.141709	0.648894	0.516407	0.984184	FDR > 0.5	FDR > 0.5	cluster3: cytox_nk	FALSE
L3HYPDH	5.52388	0.36031	0.17775	2.02706	0.0426563	0.770042	0.277636	0.19478	1.42538	0.154046	0.871695	FDR > 0.5	FDR > 0.5	cluster3: cytox_nk	FALSE
RIN3	87.3735	0.161009	0.0778763	2.06749	0.0386878	0.770042	0.125135	0.0862704	1.4505	0.14692	0.866744	FDR > 0.5	FDR > 0.5	cluster3: cytox_nk	FALSE
CCDC85C	5.83738	-0.432458	0.212662	-2.03354	0.041998	0.770042	0.184409	0.233429	0.789999	0.429528	0.968355	FDR > 0.5	FDR > 0.5	cluster3: cytox_nk	FALSE
AQR	28.6837	-0.180991	0.0891787	-2.02953	0.0424044	0.770042	-0.0648232	0.099604	-0.650809	0.51517	0.984184	FDR > 0.5	FDR > 0.5	cluster3: cytox_nk	FALSE
PIAS1	56.2506	-0.137587	0.0669171	-2.05608	0.0397745	0.770042	-0.0412806	0.0746569	-0.552937	0.580306	0.989076	FDR > 0.5	FDR > 0.5	cluster3: cytox_nk	FALSE
ANKS3	15.692	0.264607	0.128438	2.0602	0.0393799	0.770042	0.00410607	0.143789	0.0285563	0.977218	0.998951	FDR > 0.5	FDR > 0.5	cluster3: cytox_nk	FALSE
GFOD2	8.72517	0.31544	0.154278	2.04462	0.0408924	0.770042	-0.011111	0.173163	-0.0641651	0.948839	0.998951	FDR > 0.5	FDR > 0.5	cluster3: cytox_nk	FALSE
AC027279.1	8.22102	-0.33057	0.161519	-2.04663	0.0406948	0.770042	0.0491547	0.178998	0.27461	0.783616	0.994387	FDR > 0.5	FDR > 0.5	cluster3: cytox_nk	FALSE
SREBF1	12.8833	0.318357	0.158006	2.01485	0.0439207	0.770042	0.0677844	0.175907	0.385342	0.699984	0.991411	FDR > 0.5	FDR > 0.5	cluster3: cytox_nk	FALSE
CCL5	2519.17	-0.2085	0.10232	-2.03772	0.0415783	0.770042	-0.0717959	0.113532	-0.632386	0.527135	0.984184	FDR > 0.5	FDR > 0.5	cluster3: cytox_nk	FALSE
CNP	23.02	0.202865	0.0986718	2.05595	0.039787	0.770042	-0.165566	0.111924	-1.47927	0.139069	0.852991	FDR > 0.5	FDR > 0.5	cluster3: cytox_nk	FALSE
COPZ2	21.8359	0.2343	0.116187	2.01658	0.0437395	0.770042	0.133575	0.128397	1.04033	0.298187	0.942028	FDR > 0.5	FDR > 0.5	cluster3: cytox_nk	FALSE
SOCS3	23.5744	-0.434856	0.211309	-2.05792	0.0395979	0.770042	-0.0787034	0.235124	-0.334732	0.737828	0.994387	FDR > 0.5	FDR > 0.5	cluster3: cytox_nk	FALSE
TTC39C	49.1408	-0.176069	0.0853541	-2.06281	0.0391309	0.770042	-0.266569	0.0959655	-2.77776	0.00547345	0.381932	FDR > 0.5	Up in females; 0.5 < FDR < 0.3	cluster3: cytox_nk	FALSE
POLR2E	86.3443	0.127953	0.0621405	2.05909	0.0394856	0.770042	0.021398	0.069216	0.309149	0.757208	0.994387	FDR > 0.5	FDR > 0.5	cluster3: cytox_nk	FALSE
SSBP4	161.956	-0.144319	0.0708186	-2.03787	0.0415628	0.770042	-0.0863982	0.0787068	-1.09772	0.272326	0.936543	FDR > 0.5	FDR > 0.5	cluster3: cytox_nk	FALSE
CD3EAP	1.6957	0.655453	0.324434	2.0203	0.0433523	0.770042	-0.235768	0.371647	-0.634386	0.525829	0.984184	FDR > 0.5	FDR > 0.5	cluster3: cytox_nk	FALSE
CARD8	76.5223	0.132728	0.0642585	2.06554	0.0388723	0.770042	-0.0418399	0.0718731	-0.582136	0.560475	0.987578	FDR > 0.5	FDR > 0.5	cluster3: cytox_nk	FALSE
ZNF600	53.2581	0.210313	0.102606	2.04972	0.0403916	0.770042	-0.282183	0.114971	-2.45438	0.0141127	0.536033	FDR > 0.5	FDR > 0.5	cluster3: cytox_nk	FALSE
ZNF256	10.1517	0.365248	0.177974	2.05226	0.0401447	0.770042	0.259981	0.196291	1.32447	0.185346	0.897266	FDR > 0.5	FDR > 0.5	cluster3: cytox_nk	FALSE
DSTN	170.016	-0.156965	0.0770185	-2.03802	0.0415481	0.770042	-0.11606	0.085635	-1.35529	0.175325	0.891448	FDR > 0.5	FDR > 0.5	cluster3: cytox_nk	FALSE
CRNKL1	26.9837	-0.219137	0.106908	-2.04977	0.0403869	0.770042	0.0101098	0.118586	0.0852528	0.93206	0.998951	FDR > 0.5	FDR > 0.5	cluster3: cytox_nk	FALSE
SLA2	61.7533	-0.261004	0.126262	-2.06716	0.0387193	0.770042	-0.0605569	0.140133	-0.432138	0.665641	0.989076	FDR > 0.5	FDR > 0.5	cluster3: cytox_nk	FALSE
PPP1R16B	25.9545	-0.197177	0.0960711	-2.0524	0.0401306	0.770042	-0.00870439	0.106764	-0.0815289	0.935021	0.998951	FDR > 0.5	FDR > 0.5	cluster3: cytox_nk	FALSE
TCFL5	6.03876	0.345041	0.167545	2.05939	0.0394569	0.770042	0.175678	0.186361	0.942674	0.345848	0.951862	FDR > 0.5	FDR > 0.5	cluster3: cytox_nk	FALSE
GMEB2	9.34787	0.278304	0.137764	2.02015	0.0433673	0.770042	-0.0482659	0.155817	-0.30976	0.756743	0.994387	FDR > 0.5	FDR > 0.5	cluster3: cytox_nk	FALSE
LINC01684	24.5724	0.300337	0.14784	2.03151	0.0422035	0.770042	0.40088	0.162539	2.46636	0.0136495	0.533621	FDR > 0.5	FDR > 0.5	cluster3: cytox_nk	FALSE
FP325332.1	2.64666	-0.559362	0.277262	-2.01745	0.0436485	0.770042	-0.105204	0.308409	-0.341117	0.733015	0.994387	FDR > 0.5	FDR > 0.5	cluster3: cytox_nk	FALSE
ATP7A	17.3542	0.229735	0.112712	2.03824	0.0415257	0.770042	0.199997	0.125098	1.59872	0.109884	0.824177	FDR > 0.5	FDR > 0.5	cluster3: cytox_nk	FALSE
SEPTIN6	201.322	0.122839	0.0610268	2.01288	0.0441276	0.770042	-0.132023	0.068018	-1.941	0.0522579	0.744892	FDR > 0.5	FDR > 0.5	cluster3: cytox_nk	FALSE
XPNPEP2	2.32551	0.649617	0.315556	2.05864	0.0395283	0.770042	-0.0392326	0.354302	-0.110732	0.911829	0.998939	FDR > 0.5	FDR > 0.5	cluster3: cytox_nk	FALSE
ZNF449	2.8373	-0.497112	0.246033	-2.02051	0.0433305	0.770042	-0.00823272	0.273268	-0.0301269	0.975966	0.998951	FDR > 0.5	FDR > 0.5	cluster3: cytox_nk	FALSE
SRSF7	8.73829	0.129278	0.301912	0.428197	0.668508	0.770577	0.0700545	0.338913	0.206703	0.836241	0.992674	FDR > 0.5	FDR > 0.5	cluster19: platelet	FALSE
CYBA	14.3544	0.129676	0.303755	0.426908	0.669446	0.770577	0.275577	0.338529	0.814043	0.41562	0.992674	FDR > 0.5	FDR > 0.5	cluster19: platelet	FALSE
NOP53	10.7471	0.116076	0.270068	0.429804	0.667338	0.770577	-0.17985	0.304466	-0.590706	0.554718	0.992674	FDR > 0.5	FDR > 0.5	cluster19: platelet	FALSE
MT-ATP6	17843.2	0.149111	0.0741284	2.01152	0.0442705	0.771168	-0.0848093	0.0822509	-1.03111	0.302491	0.942028	FDR > 0.5	FDR > 0.5	cluster3: cytox_nk	FALSE
CRIP1	8.7841	-0.14238	0.3365	-0.423119	0.672209	0.772489	-0.244631	0.378669	-0.646028	0.518261	0.992674	FDR > 0.5	FDR > 0.5	cluster19: platelet	FALSE
UBB	18.2163	-0.0526153	0.125282	-0.419976	0.674503	0.773857	0.164046	0.140376	1.16862	0.242558	0.992674	FDR > 0.5	FDR > 0.5	cluster19: platelet	FALSE
ACTG1	62.6158	0.0574124	0.13723	0.418367	0.675679	0.77394	0.00870429	0.153402	0.0567417	0.954751	0.992674	FDR > 0.5	FDR > 0.5	cluster19: platelet	FALSE
VIM	17.9281	-0.328171	0.188	-1.74559	0.0808827	0.774908	0.264525	0.204215	1.29532	0.195209	0.86388	FDR > 0.5	FDR > 0.5	cluster25: gdT_2	FALSE
TSPAN5	2.32225	-1.02868	0.337039	-3.0521	0.00227245	0.774962	-0.172728	0.37263	-0.463537	0.64298	0.977582	FDR > 0.5	FDR > 0.5	cluster2: class_monocyte	FALSE
ZSCAN18	7.88752	0.535541	0.175233	3.05617	0.00224184	0.774962	-0.101652	0.196135	-0.518274	0.604267	0.977582	FDR > 0.5	FDR > 0.5	cluster2: class_monocyte	FALSE
HNRNPU	7.099	0.354599	0.203787	1.74005	0.0818505	0.775303	0.0300922	0.221571	0.135813	0.891969	0.994884	FDR > 0.5	FDR > 0.5	cluster25: gdT_2	FALSE
RANBP1	1.46016	0.568788	0.327285	1.7379	0.0822291	0.775303	-0.352854	0.369524	-0.954887	0.339635	NA	FDR > 0.5	NA	cluster25: gdT_2	FALSE
PDE3B	29.8123	-0.503241	0.250653	-2.00772	0.0446728	0.776705	0.0460659	0.277632	0.165924	0.868217	0.996518	FDR > 0.5	FDR > 0.5	cluster3: cytox_nk	FALSE
DNMT1	96.5747	0.145642	0.072556	2.0073	0.0447178	0.776705	0.113244	0.0804495	1.40764	0.159238	0.8758	FDR > 0.5	FDR > 0.5	cluster3: cytox_nk	FALSE
CD160	233.462	0.245787	0.122957	1.99896	0.0456124	0.777498	-0.0869769	0.136528	-0.637061	0.524085	0.984184	FDR > 0.5	FDR > 0.5	cluster3: cytox_nk	FALSE
CLCN3	26.8424	0.185151	0.0924401	2.00293	0.0451846	0.777498	0.129021	0.102966	1.25305	0.210189	0.906312	FDR > 0.5	FDR > 0.5	cluster3: cytox_nk	FALSE
GLCCI1	58.4675	0.16942	0.0846468	2.00149	0.0453394	0.777498	-0.166787	0.0949963	-1.75573	0.0791354	0.804266	FDR > 0.5	FDR > 0.5	cluster3: cytox_nk	FALSE
ACTR3C	5.37094	-0.359994	0.180182	-1.99795	0.0457221	0.777498	-0.127671	0.202074	-0.631804	0.527515	0.984184	FDR > 0.5	FDR > 0.5	cluster3: cytox_nk	FALSE
ZNF775	5.13442	0.41193	0.20582	2.00141	0.0453484	0.777498	-0.33722	0.236236	-1.42747	0.153445	0.870757	FDR > 0.5	FDR > 0.5	cluster3: cytox_nk	FALSE
PARP10	49.1919	0.169774	0.0848568	2.00072	0.0454229	0.777498	0.0700206	0.0943057	0.742486	0.457793	0.973701	FDR > 0.5	FDR > 0.5	cluster3: cytox_nk	FALSE
NOTCH1	48.9043	0.188678	0.0944069	1.99856	0.0456559	0.777498	0.237577	0.104404	2.27555	0.0228732	0.615949	FDR > 0.5	FDR > 0.5	cluster3: cytox_nk	FALSE
CTSD	365.808	0.175288	0.0877283	1.99808	0.0457085	0.777498	0.104086	0.0972959	1.06979	0.284715	0.936543	FDR > 0.5	FDR > 0.5	cluster3: cytox_nk	FALSE
SWAP70	9.2498	0.325894	0.16296	1.99984	0.045518	0.777498	0.153258	0.181376	0.844974	0.398126	0.963438	FDR > 0.5	FDR > 0.5	cluster3: cytox_nk	FALSE
TOX4	93.0701	-0.126529	0.0632743	-1.99968	0.0455347	0.777498	0.0807181	0.0700104	1.15294	0.248934	0.928307	FDR > 0.5	FDR > 0.5	cluster3: cytox_nk	FALSE
MDP1	23.6935	0.19082	0.0954366	1.99944	0.0455605	0.777498	0.146805	0.105752	1.3882	0.165075	0.878139	FDR > 0.5	FDR > 0.5	cluster3: cytox_nk	FALSE
AC008105.3	37.1803	0.185169	0.0924812	2.00223	0.0452598	0.777498	0.0879162	0.102807	0.85516	0.392463	0.963438	FDR > 0.5	FDR > 0.5	cluster3: cytox_nk	FALSE
ARMC7	12.1523	0.270543	0.135419	1.99783	0.0457352	0.777498	-0.0157206	0.152486	-0.103095	0.917887	0.998939	FDR > 0.5	FDR > 0.5	cluster3: cytox_nk	FALSE
ZNF582	3.68631	0.465836	0.232531	2.00333	0.045142	0.777498	0.241752	0.2559	0.944714	0.344805	0.950471	FDR > 0.5	FDR > 0.5	cluster3: cytox_nk	FALSE
TRMT2A	19.3105	0.218379	0.109051	2.00254	0.0452264	0.777498	0.0229869	0.121863	0.188629	0.850384	0.994716	FDR > 0.5	FDR > 0.5	cluster3: cytox_nk	FALSE
LRMP	2.72458	-0.683206	0.241951	-2.82373	0.00474679	0.778224	0.466315	0.246458	1.89207	0.0584819	0.79692	FDR > 0.5	FDR > 0.5	cluster20: prolif_cells	FALSE
CTSC	318.784	0.140161	0.0701986	1.99664	0.0458647	0.778596	-0.00414175	0.0779279	-0.0531484	0.957614	0.998951	FDR > 0.5	FDR > 0.5	cluster3: cytox_nk	FALSE
JTB	5.58924	0.078973	0.193101	0.408973	0.682559	0.779614	0.161286	0.21753	0.741441	0.458426	0.992674	FDR > 0.5	FDR > 0.5	cluster19: platelet	FALSE
ACTB	240.872	-0.0649789	0.159041	-0.408567	0.682858	0.779614	0.153927	0.176735	0.870945	0.383784	0.992674	FDR > 0.5	FDR > 0.5	cluster19: platelet	FALSE
TRAPPC5	2.1183	0.488314	0.28212	1.73087	0.0834743	0.780846	-0.0282564	0.30861	-0.0915602	0.927047	NA	FDR > 0.5	NA	cluster25: gdT_2	FALSE
MED10	198.866	-0.115558	0.0579318	-1.99473	0.0460724	0.781018	-0.0638614	0.0643751	-0.99202	0.321188	0.943774	FDR > 0.5	FDR > 0.5	cluster3: cytox_nk	FALSE
TNFAIP3	5.71288	0.150056	0.370206	0.40533	0.685235	0.781056	-0.0492689	0.415867	-0.118473	0.905693	0.992674	FDR > 0.5	FDR > 0.5	cluster19: platelet	FALSE
SNRPN	6.71398	-0.0682681	0.16977	-0.402122	0.687594	0.782474	-0.133404	0.194729	-0.685073	0.493298	0.992674	FDR > 0.5	FDR > 0.5	cluster19: platelet	FALSE
CCT3	2.74973	0.679949	0.241549	2.81495	0.0048785	0.782777	-0.570153	0.258635	-2.20447	0.0274914	0.680672	FDR > 0.5	FDR > 0.5	cluster21: monocytes_2	FALSE
RBBP4	86.5859	0.122253	0.0614395	1.98981	0.0466115	0.783518	-0.0539035	0.0686721	-0.784941	0.432488	0.968355	FDR > 0.5	FDR > 0.5	cluster3: cytox_nk	FALSE
ARHGAP10	24.4783	-0.268963	0.135005	-1.99225	0.0463437	0.783518	-0.201327	0.15086	-1.33452	0.182032	0.897266	FDR > 0.5	FDR > 0.5	cluster3: cytox_nk	FALSE
NSUN5	41.132	0.149092	0.0748872	1.99089	0.0464933	0.783518	0.0654468	0.0834052	0.784685	0.432638	0.968355	FDR > 0.5	FDR > 0.5	cluster3: cytox_nk	FALSE
TM2D2	16.3817	0.236287	0.118731	1.9901	0.0465798	0.783518	0.188157	0.131282	1.43322	0.151795	0.870757	FDR > 0.5	FDR > 0.5	cluster3: cytox_nk	FALSE
WDR20	21.5468	-0.190111	0.095484	-1.99103	0.046478	0.783518	-0.0563971	0.106916	-0.527491	0.597853	0.989076	FDR > 0.5	FDR > 0.5	cluster3: cytox_nk	FALSE
LILRB1	15.1281	-0.530033	0.26637	-1.98984	0.0466087	0.783518	0.204906	0.293976	0.697015	0.485793	0.979559	FDR > 0.5	FDR > 0.5	cluster3: cytox_nk	FALSE
POMGNT1	23.9351	0.190116	0.0955918	1.98883	0.0467201	0.784245	0.159383	0.105874	1.5054	0.132222	0.844326	FDR > 0.5	FDR > 0.5	cluster3: cytox_nk	FALSE
LINC00649	6.4715	-0.513942	0.258504	-1.98814	0.0467964	0.784428	-0.419726	0.290895	-1.44288	0.149055	0.868424	FDR > 0.5	FDR > 0.5	cluster3: cytox_nk	FALSE
SEMA4C	12.8351	0.279372	0.140728	1.98519	0.0471238	0.784526	-0.084721	0.158033	-0.536097	0.591891	0.989076	FDR > 0.5	FDR > 0.5	cluster3: cytox_nk	FALSE
NR1D2	51.0692	-0.186493	0.0941222	-1.9814	0.0475468	0.784526	0.0019699	0.104448	0.0188602	0.984953	0.998951	FDR > 0.5	FDR > 0.5	cluster3: cytox_nk	FALSE
YEATS2	11.4121	-0.261328	0.131906	-1.98116	0.0475731	0.784526	-0.00656709	0.147315	-0.0445786	0.964443	0.998951	FDR > 0.5	FDR > 0.5	cluster3: cytox_nk	FALSE
AC090018.2	4.56336	0.537135	0.270504	1.98569	0.0470682	0.784526	-1.33587	0.331486	-4.02995	5.57897921634847e-05	0.0155718	FDR > 0.5	Up in females; FDR < 0.1	cluster3: cytox_nk	FALSE
CCNJL	13.804	0.437917	0.221072	1.98088	0.0476045	0.784526	0.0762402	0.245617	0.310403	0.756255	0.994387	FDR > 0.5	FDR > 0.5	cluster3: cytox_nk	FALSE
GIMAP7	249.801	0.326383	0.164534	1.98368	0.0472915	0.784526	-0.154566	0.182672	-0.846143	0.397473	0.963438	FDR > 0.5	FDR > 0.5	cluster3: cytox_nk	FALSE
DMAC1	40.4037	0.175823	0.0887481	1.98115	0.0475742	0.784526	0.116985	0.0986423	1.18595	0.235642	0.925146	FDR > 0.5	FDR > 0.5	cluster3: cytox_nk	FALSE
ZNF143	21.9007	-0.203749	0.102793	-1.98212	0.0474656	0.784526	0.188396	0.113183	1.66452	0.0960079	0.818192	FDR > 0.5	FDR > 0.5	cluster3: cytox_nk	FALSE
CPNE8	5.84901	-0.39532	0.199176	-1.98478	0.0471692	0.784526	0.0108592	0.220493	0.0492497	0.96072	0.998951	FDR > 0.5	FDR > 0.5	cluster3: cytox_nk	FALSE
OGFOD3	24.65	0.176446	0.08905	1.98143	0.0475431	0.784526	0.196093	0.0984599	1.99161	0.0464142	0.72937	FDR > 0.5	FDR > 0.5	cluster3: cytox_nk	FALSE
BFSP1	6.62436	-0.378942	0.191166	-1.98226	0.0474496	0.784526	-0.110882	0.213798	-0.518629	0.60402	0.989076	FDR > 0.5	FDR > 0.5	cluster3: cytox_nk	FALSE
PES1	9.15938	0.317573	0.160029	1.98447	0.0472031	0.784526	-0.139206	0.180918	-0.769442	0.441631	0.96988	FDR > 0.5	FDR > 0.5	cluster3: cytox_nk	FALSE
TCEAL3	21.1764	0.207815	0.104933	1.98046	0.047652	0.784526	0.068469	0.117085	0.58478	0.558696	0.986801	FDR > 0.5	FDR > 0.5	cluster3: cytox_nk	FALSE
CD44	5.3497	-0.123744	0.311525	-0.397219	0.691206	0.785309	-0.287973	0.353578	-0.814456	0.415384	0.992674	FDR > 0.5	FDR > 0.5	cluster19: platelet	FALSE
NUDT16L1	67.2895	0.124066	0.0627222	1.97802	0.047926	0.786818	0.00418271	0.0700062	0.0597478	0.952357	0.998951	FDR > 0.5	FDR > 0.5	cluster3: cytox_nk	FALSE
ZNF154	6.37273	0.47215	0.238643	1.97848	0.0478748	0.786818	0.327239	0.263032	1.2441	0.213462	0.907855	FDR > 0.5	FDR > 0.5	cluster3: cytox_nk	FALSE
EFHC2	4.29772	0.455057	0.23012	1.97748	0.0479879	0.786818	0.720718	0.247474	2.9123	0.00358782	0.302514	FDR > 0.5	Up in males; 0.5 < FDR < 0.3	cluster3: cytox_nk	FALSE
RPS18	173.913	-0.132338	0.0767998	-1.72316	0.0848603	0.78761	0.00830241	0.0846284	0.0981043	0.921849	0.994884	FDR > 0.5	FDR > 0.5	cluster25: gdT_2	FALSE
LINC02762	3.95323	0.665649	0.336872	1.97597	0.048158	0.78853	0.0156968	0.377741	0.0415545	0.966854	0.998951	FDR > 0.5	FDR > 0.5	cluster3: cytox_nk	FALSE
CCT6B	2.93357	-0.518564	0.262513	-1.97538	0.0482245	0.788543	0.00671932	0.288977	0.0232521	0.981449	0.998951	FDR > 0.5	FDR > 0.5	cluster3: cytox_nk	FALSE
GAPDH	48.2929	0.0499936	0.127796	0.391198	0.695651	0.78908	-0.0739641	0.143285	-0.516204	0.605712	0.992674	FDR > 0.5	FDR > 0.5	cluster19: platelet	FALSE
MTF1	14.7047	-0.225968	0.114581	-1.97212	0.0485956	0.789091	0.0497371	0.127133	0.391221	0.695634	0.989783	FDR > 0.5	FDR > 0.5	cluster3: cytox_nk	FALSE
XCL1	24.7297	0.643066	0.326902	1.96715	0.0491657	0.789091	-0.0490551	0.362904	-0.135174	0.892474	0.997935	FDR > 0.5	FDR > 0.5	cluster3: cytox_nk	FALSE
LINC00852	4.76248	0.389389	0.197311	1.97348	0.048441	0.789091	0.0877593	0.221648	0.39594	0.692149	0.989076	FDR > 0.5	FDR > 0.5	cluster3: cytox_nk	FALSE
TNIP1	62.4981	0.130284	0.0660863	1.97142	0.0486754	0.789091	-0.0505868	0.0740216	-0.683406	0.49435	0.981777	FDR > 0.5	FDR > 0.5	cluster3: cytox_nk	FALSE
AL392086.3	3.12511	-0.568772	0.289096	-1.96741	0.0491354	0.789091	0.335136	0.312488	1.07248	0.283506	0.936543	FDR > 0.5	FDR > 0.5	cluster3: cytox_nk	FALSE
JMJD1C	87.5675	-0.132752	0.0674881	-1.96704	0.0491785	0.789091	-0.0192965	0.0750646	-0.257065	0.797129	0.994387	FDR > 0.5	FDR > 0.5	cluster3: cytox_nk	FALSE
TRIM34	9.85864	0.283763	0.14403	1.97017	0.0488187	0.789091	0.0875752	0.160524	0.545557	0.58537	0.989076	FDR > 0.5	FDR > 0.5	cluster3: cytox_nk	FALSE
SLC12A6	20.2392	0.214758	0.109112	1.96824	0.0490409	0.789091	-0.0195044	0.122521	-0.159191	0.873518	0.996518	FDR > 0.5	FDR > 0.5	cluster3: cytox_nk	FALSE
BLOC1S6	53.7411	-0.145807	0.073848	-1.97442	0.0483343	0.789091	0.00383703	0.08212	0.0467246	0.962733	0.998951	FDR > 0.5	FDR > 0.5	cluster3: cytox_nk	FALSE
FES	30.7804	0.392356	0.199129	1.97037	0.0487963	0.789091	0.205446	0.220885	0.930101	0.352319	0.954597	FDR > 0.5	FDR > 0.5	cluster3: cytox_nk	FALSE
PGS1	16.5808	0.214659	0.109062	1.96822	0.0490424	0.789091	-0.042312	0.123158	-0.343559	0.731178	0.994387	FDR > 0.5	FDR > 0.5	cluster3: cytox_nk	FALSE
SMAD2	57.9154	0.132022	0.0670097	1.97019	0.0488161	0.789091	-0.0345082	0.0749658	-0.460319	0.645287	0.989076	FDR > 0.5	FDR > 0.5	cluster3: cytox_nk	FALSE
KANK3	11.4219	0.390398	0.19823	1.96942	0.048905	0.789091	0.0410365	0.220927	0.185747	0.852643	0.994716	FDR > 0.5	FDR > 0.5	cluster3: cytox_nk	FALSE
ERCC1	42.6176	0.147274	0.0746669	1.97241	0.048563	0.789091	-0.09521	0.0841576	-1.13133	0.257916	0.929228	FDR > 0.5	FDR > 0.5	cluster3: cytox_nk	FALSE
CYTIP	187.886	-0.169746	0.0866239	-1.95958	0.0500453	0.789262	0.0917335	0.0960059	0.955499	0.339326	0.948036	FDR > 0.5	FDR > 0.5	cluster3: cytox_nk	FALSE
NBEAL2	59.6151	0.190571	0.0973363	1.95787	0.0502458	0.789262	0.0896005	0.108135	0.828598	0.407332	0.967201	FDR > 0.5	FDR > 0.5	cluster3: cytox_nk	FALSE
MCM2	2.48197	0.510046	0.26045	1.95833	0.0501917	0.789262	-0.00221476	0.292458	-0.00757293	0.993958	0.998951	FDR > 0.5	FDR > 0.5	cluster3: cytox_nk	FALSE
SERPINB9	42.785	-0.221966	0.113466	-1.95623	0.0504386	0.789262	-0.188054	0.126491	-1.48671	0.137092	0.85137	FDR > 0.5	FDR > 0.5	cluster3: cytox_nk	FALSE
AL138824.1	14.3596	0.279577	0.142496	1.96201	0.0497619	0.789262	-0.0697146	0.160046	-0.435592	0.663133	0.989076	FDR > 0.5	FDR > 0.5	cluster3: cytox_nk	FALSE
RB1CC1	101.129	-0.130483	0.0665785	-1.95983	0.0500152	0.789262	0.0492151	0.073848	0.666438	0.505131	0.982696	FDR > 0.5	FDR > 0.5	cluster3: cytox_nk	FALSE
MAN1B1-DT	7.35901	-0.331146	0.168865	-1.96101	0.0498776	0.789262	-0.0156618	0.187559	-0.0835034	0.933451	0.998951	FDR > 0.5	FDR > 0.5	cluster3: cytox_nk	FALSE
SLC25A28	23.4163	-0.193848	0.0989309	-1.95943	0.0500626	0.789262	-0.13317	0.110926	-1.20053	0.229934	0.922299	FDR > 0.5	FDR > 0.5	cluster3: cytox_nk	FALSE
FADD	8.30346	0.303131	0.15479	1.95834	0.0501905	0.789262	-0.248095	0.176835	-1.40297	0.160625	0.876194	FDR > 0.5	FDR > 0.5	cluster3: cytox_nk	FALSE
C12orf10	34.0858	0.157385	0.0803151	1.9596	0.050043	0.789262	-0.0898233	0.0906069	-0.991352	0.321514	0.943774	FDR > 0.5	FDR > 0.5	cluster3: cytox_nk	FALSE
RITA1	15.3794	0.234926	0.120072	1.95655	0.0504007	0.789262	0.243226	0.132185	1.84004	0.0657627	0.787458	FDR > 0.5	FDR > 0.5	cluster3: cytox_nk	FALSE
BICDL1	20.9424	-0.290046	0.148202	-1.9571	0.050336	0.789262	0.0368775	0.164195	0.224596	0.822294	0.994387	FDR > 0.5	FDR > 0.5	cluster3: cytox_nk	FALSE
ATG14	22.0467	-0.22005	0.112299	-1.9595	0.0500542	0.789262	0.0674703	0.12444	0.542193	0.587686	0.989076	FDR > 0.5	FDR > 0.5	cluster3: cytox_nk	FALSE
PLEKHG4	2.59183	0.550588	0.28093	1.95987	0.0500105	0.789262	0.0342546	0.3151	0.10871	0.913432	0.998939	FDR > 0.5	FDR > 0.5	cluster3: cytox_nk	FALSE
ZNF276	100.913	0.12261	0.0623782	1.96559	0.0493459	0.789262	0.0372397	0.0693925	0.536653	0.591507	0.989076	FDR > 0.5	FDR > 0.5	cluster3: cytox_nk	FALSE
CBX8	4.43067	-0.42626	0.217669	-1.9583	0.0501949	0.789262	0.435196	0.233284	1.86552	0.062108	0.774185	FDR > 0.5	FDR > 0.5	cluster3: cytox_nk	FALSE
CCBE1	1.79441	-0.700157	0.356313	-1.96501	0.0494134	0.789262	-0.607299	0.415541	-1.46147	0.143888	0.862799	FDR > 0.5	FDR > 0.5	cluster3: cytox_nk	FALSE
GZF1	19.3946	-0.271183	0.138403	-1.95938	0.0500683	0.789262	-0.0184972	0.15372	-0.12033	0.904222	0.998939	FDR > 0.5	FDR > 0.5	cluster3: cytox_nk	FALSE
PACSIN2	12.6037	0.24052	0.122848	1.95787	0.0502451	0.789262	0.00868137	0.137818	0.0629915	0.949773	0.998951	FDR > 0.5	FDR > 0.5	cluster3: cytox_nk	FALSE
PXYLP1	5.4287	0.369586	0.188986	1.95563	0.050509	0.789317	0.00608313	0.212999	0.0285595	0.977216	0.998951	FDR > 0.5	FDR > 0.5	cluster3: cytox_nk	FALSE
AL158071.4	9.7279	-0.380432	0.194586	-1.95508	0.0505736	0.789317	0.261375	0.212234	1.23155	0.218119	0.909411	FDR > 0.5	FDR > 0.5	cluster3: cytox_nk	FALSE
YWHAQ	6.36057	-0.0666305	0.17201	-0.387365	0.698486	0.791016	0.256652	0.192095	1.33606	0.181528	0.992674	FDR > 0.5	FDR > 0.5	cluster19: platelet	FALSE
SELL	2.80258	0.507407	0.298206	1.70153	0.088843	0.792502	-0.240974	0.331303	-0.727353	0.46701	NA	FDR > 0.5	NA	cluster25: gdT_2	FALSE
NDUFA2	1.61992	0.551929	0.325603	1.6951	0.0900571	0.792502	-0.356476	0.363597	-0.980416	0.326881	NA	FDR > 0.5	NA	cluster25: gdT_2	FALSE
DEK	2.5663	0.471489	0.276233	1.70686	0.0878487	0.792502	-0.132211	0.300641	-0.439765	0.660107	NA	FDR > 0.5	NA	cluster25: gdT_2	FALSE
KAT6A	1.43916	0.532418	0.312797	1.70212	0.0887326	0.792502	-0.0107085	0.342495	-0.031266	0.975057	NA	FDR > 0.5	NA	cluster25: gdT_2	FALSE
EIF3E	10.1243	0.240409	0.141783	1.69561	0.0899602	0.792502	0.0812287	0.153767	0.528258	0.59732	0.922931	FDR > 0.5	FDR > 0.5	cluster25: gdT_2	FALSE
MYCBP2	3.20389	0.399281	0.233942	1.70675	0.0878685	0.792502	-0.00891544	0.255143	-0.0349428	0.972125	0.994884	FDR > 0.5	FDR > 0.5	cluster25: gdT_2	FALSE
C18orf32	1.4903	0.59703	0.350002	1.70579	0.0880473	0.792502	-0.518723	0.396974	-1.30669	0.191317	NA	FDR > 0.5	NA	cluster25: gdT_2	FALSE
IRF2BP2	82.944	-0.160533	0.0825052	-1.94573	0.0516868	0.793653	0.0832266	0.0912913	0.91166	0.361948	0.95724	FDR > 0.5	FDR > 0.5	cluster3: cytox_nk	FALSE
TOMM20	185.209	-0.135773	0.0696483	-1.94941	0.0512464	0.793653	0.0182966	0.0772625	0.236811	0.812803	0.994387	FDR > 0.5	FDR > 0.5	cluster3: cytox_nk	FALSE
DESI2	26.398	-0.177373	0.0911446	-1.94607	0.0516468	0.793653	0.0147444	0.101465	0.145315	0.884462	0.99763	FDR > 0.5	FDR > 0.5	cluster3: cytox_nk	FALSE
AC026304.1	2.52918	-0.507531	0.260289	-1.94987	0.0511915	0.793653	0.0927813	0.286143	0.324248	0.74575	0.994387	FDR > 0.5	FDR > 0.5	cluster3: cytox_nk	FALSE
AC091978.1	4.73332	-0.375876	0.192659	-1.951	0.0510575	0.793653	0.162869	0.210775	0.772718	0.439689	0.96988	FDR > 0.5	FDR > 0.5	cluster3: cytox_nk	FALSE
NIPAL2	6.96886	0.401726	0.206406	1.94629	0.0516194	0.793653	0.546096	0.224959	2.42753	0.015202	0.545407	FDR > 0.5	FDR > 0.5	cluster3: cytox_nk	FALSE
GSN	69.6794	0.272713	0.139886	1.94954	0.0512309	0.793653	0.260211	0.154912	1.67974	0.0930085	0.817422	FDR > 0.5	FDR > 0.5	cluster3: cytox_nk	FALSE
HRAS	31.0285	0.179651	0.092211	1.94826	0.0513838	0.793653	-0.0296266	0.103134	-0.287264	0.77391	0.994387	FDR > 0.5	FDR > 0.5	cluster3: cytox_nk	FALSE
BANF1	151.116	0.145043	0.0743255	1.95145	0.0510035	0.793653	-0.0155351	0.0825758	-0.188131	0.850774	0.994716	FDR > 0.5	FDR > 0.5	cluster3: cytox_nk	FALSE
PAK1	7.27151	-0.315687	0.162263	-1.94553	0.0517111	0.793653	0.207307	0.177707	1.16657	0.243386	0.927045	FDR > 0.5	FDR > 0.5	cluster3: cytox_nk	FALSE
VWA5A	3.44608	0.474572	0.243485	1.94908	0.0512855	0.793653	0.46281	0.263416	1.75696	0.0789251	0.804266	FDR > 0.5	FDR > 0.5	cluster3: cytox_nk	FALSE
SPRY2	5.04188	0.591282	0.30365	1.94725	0.0515048	0.793653	-1.24419	0.359442	-3.46144	0.000537284	0.0811579	FDR > 0.5	Up in females; FDR < 0.1	cluster3: cytox_nk	FALSE
SHFL	92.9986	0.138302	0.0710315	1.94705	0.0515287	0.793653	0.0936696	0.0787655	1.18922	0.234352	0.92404	FDR > 0.5	FDR > 0.5	cluster3: cytox_nk	FALSE
GNAI2	7.70462	-0.0656567	0.17358	-0.378252	0.705244	0.796248	0.0275112	0.196606	0.139931	0.888715	0.992674	FDR > 0.5	FDR > 0.5	cluster19: platelet	FALSE
CD69	9.47925	0.118784	0.314184	0.378071	0.705378	0.796248	0.0997611	0.351355	0.283933	0.776462	0.992674	FDR > 0.5	FDR > 0.5	cluster19: platelet	FALSE
LST1	17.2595	0.248413	0.127821	1.94343	0.0519637	0.796511	0.150559	0.142302	1.05803	0.290043	0.936543	FDR > 0.5	FDR > 0.5	cluster3: cytox_nk	FALSE
LINC02446	2.40041	-1.6518	0.545509	-3.028	0.00246181	0.796583	0.598406	0.592115	1.01063	0.312196	0.927798	FDR > 0.5	FDR > 0.5	cluster2: class_monocyte	FALSE
LILRA4	5.04662	0.717156	0.237271	3.02252	0.00250677	0.796583	0.0282986	0.265798	0.106467	0.915212	0.998842	FDR > 0.5	FDR > 0.5	cluster2: class_monocyte	FALSE
JOSD1	182.608	-0.276135	0.0909448	-3.0363	0.00239503	0.796583	0.102575	0.100911	1.01649	0.309397	0.927798	FDR > 0.5	FDR > 0.5	cluster2: class_monocyte	FALSE
FCMR	88.9452	0.159441	0.0821012	1.94201	0.0521363	0.798137	-0.214378	0.0918301	-2.3345	0.0195693	0.588648	FDR > 0.5	FDR > 0.5	cluster3: cytox_nk	FALSE
TNFRSF9	5.2523	0.493124	0.254787	1.93544	0.0529361	0.798792	0.148871	0.282407	0.527149	0.59809	0.989076	FDR > 0.5	FDR > 0.5	cluster3: cytox_nk	FALSE
DRAXIN	12.6311	-0.349435	0.181229	-1.92815	0.053837	0.798792	0.236455	0.198933	1.18862	0.23459	0.92404	FDR > 0.5	FDR > 0.5	cluster3: cytox_nk	FALSE
ZCCHC17	71.2163	0.170609	0.0884711	1.92841	0.0538036	0.798792	0.128156	0.0979822	1.30795	0.190891	0.897266	FDR > 0.5	FDR > 0.5	cluster3: cytox_nk	FALSE
MRPL37	16.8478	0.217758	0.112797	1.93054	0.0535405	0.798792	-0.0233672	0.12631	-0.184999	0.85323	0.994716	FDR > 0.5	FDR > 0.5	cluster3: cytox_nk	FALSE
PYHIN1	238.427	0.134162	0.069685	1.92526	0.054197	0.798792	-0.137078	0.077523	-1.76823	0.0770231	0.804266	FDR > 0.5	FDR > 0.5	cluster3: cytox_nk	FALSE
FBXO41	3.4087	0.466758	0.241299	1.93436	0.053069	0.798792	-0.142069	0.27819	-0.510689	0.609568	0.989076	FDR > 0.5	FDR > 0.5	cluster3: cytox_nk	FALSE
TMEM87B	13.358	-0.22849	0.118871	-1.92217	0.054584	0.798792	0.00889843	0.132677	0.0670685	0.946527	0.998951	FDR > 0.5	FDR > 0.5	cluster3: cytox_nk	FALSE
ITPRID2	10.9347	-0.265876	0.137788	-1.92961	0.0536551	0.798792	-0.0329632	0.154125	-0.213874	0.830646	0.994387	FDR > 0.5	FDR > 0.5	cluster3: cytox_nk	FALSE
RPUSD3	33.0356	0.177612	0.0924241	1.9217	0.054643	0.798792	-0.0998822	0.103806	-0.962204	0.335947	0.948036	FDR > 0.5	FDR > 0.5	cluster3: cytox_nk	FALSE
ARIH2OS	26.1972	0.252656	0.130664	1.93363	0.0531589	0.798792	-0.0426425	0.145862	-0.292348	0.77002	0.994387	FDR > 0.5	FDR > 0.5	cluster3: cytox_nk	FALSE
PF4	2.95028	0.820637	0.426074	1.92604	0.0540991	0.798792	-0.471763	0.484441	-0.97383	0.330141	0.947714	FDR > 0.5	FDR > 0.5	cluster3: cytox_nk	FALSE
EXOSC9	40.3776	-0.151059	0.0786494	-1.92066	0.0547747	0.798792	-0.136009	0.0883502	-1.53943	0.123699	0.837359	FDR > 0.5	FDR > 0.5	cluster3: cytox_nk	FALSE
MICB	16.1587	-0.214472	0.11112	-1.93009	0.053596	0.798792	-0.0309078	0.124373	-0.248508	0.803741	0.994387	FDR > 0.5	FDR > 0.5	cluster3: cytox_nk	FALSE
AC068587.4	22.4744	-0.380371	0.197893	-1.9221	0.0545933	0.798792	0.37428	0.218041	1.71656	0.0860595	0.804266	FDR > 0.5	FDR > 0.5	cluster3: cytox_nk	FALSE
AC022182.2	6.98808	0.49311	0.255352	1.9311	0.0534705	0.798792	-0.281811	0.288248	-0.977667	0.328239	0.947714	FDR > 0.5	FDR > 0.5	cluster3: cytox_nk	FALSE
PDZD8	39.1604	-0.226864	0.117837	-1.92524	0.0541998	0.798792	0.0783982	0.130386	0.601275	0.547657	0.985749	FDR > 0.5	FDR > 0.5	cluster3: cytox_nk	FALSE
KCNQ1OT1	26.2248	0.346435	0.179375	1.93134	0.0534411	0.798792	-0.453038	0.201317	-2.25038	0.0244249	0.628629	FDR > 0.5	FDR > 0.5	cluster3: cytox_nk	FALSE
TTC17	66.8704	-0.121479	0.0627956	-1.93451	0.0530509	0.798792	0.0280088	0.0697432	0.401599	0.687979	0.989076	FDR > 0.5	FDR > 0.5	cluster3: cytox_nk	FALSE
LPXN	44.0694	0.171591	0.0891861	1.92397	0.0543588	0.798792	0.101269	0.0990082	1.02283	0.306388	0.942028	FDR > 0.5	FDR > 0.5	cluster3: cytox_nk	FALSE
SINHCAF	34.4245	0.172878	0.089945	1.92204	0.0546013	0.798792	0.0863301	0.100014	0.863184	0.388036	0.962912	FDR > 0.5	FDR > 0.5	cluster3: cytox_nk	FALSE
RNF10	49.9138	-0.14743	0.0767114	-1.92187	0.0546219	0.798792	0.0583323	0.0849226	0.686887	0.492154	0.981777	FDR > 0.5	FDR > 0.5	cluster3: cytox_nk	FALSE
PRPF39	19.4344	-0.204078	0.105183	-1.94022	0.0523526	0.798792	-0.0644521	0.117668	-0.547747	0.583866	0.989076	FDR > 0.5	FDR > 0.5	cluster3: cytox_nk	FALSE
UBALD1	14.0979	0.255584	0.132968	1.92214	0.054588	0.798792	-0.149458	0.150192	-0.995109	0.319683	0.943774	FDR > 0.5	FDR > 0.5	cluster3: cytox_nk	FALSE
QPRT	6.57855	0.36237	0.187883	1.92871	0.0537674	0.798792	0.084067	0.21009	0.400148	0.689047	0.989076	FDR > 0.5	FDR > 0.5	cluster3: cytox_nk	FALSE
CCDC102A	25.2554	0.199927	0.103909	1.92405	0.0543479	0.798792	0.12697	0.115371	1.10054	0.271097	0.936543	FDR > 0.5	FDR > 0.5	cluster3: cytox_nk	FALSE
SLC12A4	3.55654	0.429908	0.222037	1.93621	0.0528426	0.798792	0.393113	0.241426	1.62829	0.103463	0.823577	FDR > 0.5	FDR > 0.5	cluster3: cytox_nk	FALSE
SMYD4	22.8969	0.198378	0.1031	1.92413	0.0543379	0.798792	-0.0853655	0.115998	-0.735922	0.461778	0.973701	FDR > 0.5	FDR > 0.5	cluster3: cytox_nk	FALSE
COPRS	10.9077	0.250606	0.130248	1.92407	0.0543459	0.798792	-0.1533	0.148459	-1.03261	0.301787	0.942028	FDR > 0.5	FDR > 0.5	cluster3: cytox_nk	FALSE
ERN1	76.0504	0.228253	0.118254	1.93019	0.0535836	0.798792	-0.187989	0.131719	-1.4272	0.153523	0.870757	FDR > 0.5	FDR > 0.5	cluster3: cytox_nk	FALSE
CD300A	190.469	0.216618	0.111952	1.93492	0.0530007	0.798792	-0.0237044	0.12428	-0.190733	0.848735	0.994716	FDR > 0.5	FDR > 0.5	cluster3: cytox_nk	FALSE
PDE6G	13.1678	0.393029	0.204519	1.92172	0.0546404	0.798792	0.267529	0.225955	1.18399	0.236416	0.925656	FDR > 0.5	FDR > 0.5	cluster3: cytox_nk	FALSE
SLC39A6	18.3551	-0.196574	0.101961	-1.92793	0.0538637	0.798792	0.103953	0.112771	0.921805	0.35663	0.955756	FDR > 0.5	FDR > 0.5	cluster3: cytox_nk	FALSE
HAUS1	24.1329	0.182983	0.0945417	1.93547	0.0529324	0.798792	-0.00963198	0.106089	-0.0907917	0.927658	0.998951	FDR > 0.5	FDR > 0.5	cluster3: cytox_nk	FALSE
ZNF350	32.3116	-0.19264	0.0996893	-1.9324	0.0533103	0.798792	0.0892514	0.109941	0.81181	0.416901	0.967201	FDR > 0.5	FDR > 0.5	cluster3: cytox_nk	FALSE
TMEM189	23.4027	0.186121	0.0967184	1.92436	0.0543093	0.798792	0.107496	0.107646	0.998607	0.317985	0.943774	FDR > 0.5	FDR > 0.5	cluster3: cytox_nk	FALSE
RGS19	132.122	0.137679	0.071675	1.92087	0.0547479	0.798792	0.108502	0.0794639	1.36542	0.172121	0.88844	FDR > 0.5	FDR > 0.5	cluster3: cytox_nk	FALSE
XBP1	211.871	0.139531	0.0724333	1.92634	0.0540619	0.798792	0.0102392	0.0804294	0.127307	0.898698	0.998939	FDR > 0.5	FDR > 0.5	cluster3: cytox_nk	FALSE
RRP7A	48.4073	-0.219858	0.114252	-1.92432	0.0543143	0.798792	0.304487	0.125805	2.4203	0.0155077	0.549355	FDR > 0.5	FDR > 0.5	cluster3: cytox_nk	FALSE
PDK3	40.8405	0.15855	0.0820285	1.93286	0.0532532	0.798792	-0.0239744	0.0917093	-0.261418	0.79377	0.994387	FDR > 0.5	FDR > 0.5	cluster3: cytox_nk	FALSE
CD244	75.2405	0.138325	0.0725993	1.90532	0.0567381	0.799155	-0.101816	0.0811974	-1.25394	0.209865	0.906267	FDR > 0.5	FDR > 0.5	cluster3: cytox_nk	FALSE
TRAF3IP3	263.83	0.151778	0.0797151	1.90401	0.0569094	0.799155	-0.0972987	0.0885884	-1.09832	0.272063	0.936543	FDR > 0.5	FDR > 0.5	cluster3: cytox_nk	FALSE
CFLAR	267.009	0.0881997	0.0461098	1.91282	0.0557712	0.799155	-0.0898992	0.0513893	-1.74937	0.0802263	0.804266	FDR > 0.5	FDR > 0.5	cluster3: cytox_nk	FALSE
IDH1	12.1915	0.267165	0.1393	1.91791	0.0551224	0.799155	-0.218384	0.159114	-1.3725	0.169907	0.886619	FDR > 0.5	FDR > 0.5	cluster3: cytox_nk	FALSE
BHLHE40	125.919	-0.261054	0.137139	-1.90357	0.0569665	0.799155	0.0884596	0.152103	0.581579	0.560851	0.987578	FDR > 0.5	FDR > 0.5	cluster3: cytox_nk	FALSE
COLQ	18.5424	0.328392	0.171733	1.91223	0.0558468	0.799155	0.100145	0.190115	0.526757	0.598362	0.989076	FDR > 0.5	FDR > 0.5	cluster3: cytox_nk	FALSE
CCDC71	2.63355	0.526343	0.274937	1.91442	0.0555668	0.799155	0.151171	0.304592	0.496307	0.619678	0.989076	FDR > 0.5	FDR > 0.5	cluster3: cytox_nk	FALSE
COMMD2	64.4652	-0.134216	0.0700887	-1.91495	0.0554993	0.799155	0.0102007	0.0777738	0.131158	0.89565	0.99829	FDR > 0.5	FDR > 0.5	cluster3: cytox_nk	FALSE
QDPR	15.1674	-0.2331	0.122274	-1.90638	0.056601	0.799155	-0.173044	0.13773	-1.2564	0.208971	0.905897	FDR > 0.5	FDR > 0.5	cluster3: cytox_nk	FALSE
RAB33B	10.4664	-0.296271	0.155362	-1.90697	0.0565241	0.799155	-0.101812	0.173585	-0.586523	0.557524	0.986801	FDR > 0.5	FDR > 0.5	cluster3: cytox_nk	FALSE
OTULINL	43.9782	0.188983	0.0986086	1.9165	0.055302	0.799155	0.0685468	0.109406	0.626533	0.530965	0.984184	FDR > 0.5	FDR > 0.5	cluster3: cytox_nk	FALSE
AL035587.2	8.56215	0.331237	0.173403	1.91021	0.056106	0.799155	0.0764242	0.193562	0.394831	0.692968	0.989076	FDR > 0.5	FDR > 0.5	cluster3: cytox_nk	FALSE
MED23	54.3532	-0.174246	0.0909309	-1.91625	0.0553331	0.799155	-0.116587	0.101292	-1.151	0.249731	0.928809	FDR > 0.5	FDR > 0.5	cluster3: cytox_nk	FALSE
HIP1	15.1456	0.247641	0.129668	1.90981	0.056158	0.799155	-0.0134392	0.145399	-0.09243	0.926356	0.998951	FDR > 0.5	FDR > 0.5	cluster3: cytox_nk	FALSE
TES	91.1049	0.130595	0.0681538	1.91618	0.0553417	0.799155	0.0801645	0.0756314	1.05994	0.289174	0.936543	FDR > 0.5	FDR > 0.5	cluster3: cytox_nk	FALSE
NEIL2	10.34	0.289699	0.151819	1.90819	0.056367	0.799155	0.0454545	0.168809	0.269265	0.787726	0.994387	FDR > 0.5	FDR > 0.5	cluster3: cytox_nk	FALSE
CSTF2T	20.2055	0.197267	0.103164	1.91216	0.0558551	0.799155	-0.0692947	0.116225	-0.596211	0.551034	0.98579	FDR > 0.5	FDR > 0.5	cluster3: cytox_nk	FALSE
POLR2L	243.567	0.127645	0.0669881	1.90549	0.0567169	0.799155	-0.232833	0.074642	-3.11933	0.00181261	0.189174	FDR > 0.5	Up in females; 0.3 < FDR < 0.1	cluster3: cytox_nk	FALSE
DDX23	41.4206	0.160474	0.0841476	1.90705	0.0565135	0.799155	-0.0023112	0.0941273	-0.024554	0.980411	0.998951	FDR > 0.5	FDR > 0.5	cluster3: cytox_nk	FALSE
ACVR1B	2.99923	-0.481742	0.253077	-1.90354	0.0569703	0.799155	0.0609107	0.278273	0.218888	0.826737	0.994387	FDR > 0.5	FDR > 0.5	cluster3: cytox_nk	FALSE
SDR39U1	30.3423	0.165347	0.0862837	1.91631	0.055325	0.799155	0.110086	0.0959748	1.14703	0.251369	0.929228	FDR > 0.5	FDR > 0.5	cluster3: cytox_nk	FALSE
WDR89	7.65029	0.315886	0.165371	1.91017	0.0561118	0.799155	-0.141771	0.188191	-0.753339	0.451246	0.9732	FDR > 0.5	FDR > 0.5	cluster3: cytox_nk	FALSE
EIF2B2	29.5965	0.21326	0.111718	1.90891	0.0562735	0.799155	-0.126727	0.125167	-1.01246	0.311316	0.942028	FDR > 0.5	FDR > 0.5	cluster3: cytox_nk	FALSE
AL137779.1	6.01819	-0.391073	0.205351	-1.90441	0.0568566	0.799155	-0.474846	0.234568	-2.02434	0.0429354	0.716705	FDR > 0.5	FDR > 0.5	cluster3: cytox_nk	FALSE
SLC16A11	7.89442	0.353169	0.184859	1.91048	0.0560714	0.799155	-0.275844	0.211703	-1.30297	0.192584	0.897266	FDR > 0.5	FDR > 0.5	cluster3: cytox_nk	FALSE
DRC3	2.83426	-0.49135	0.258221	-1.90282	0.0570635	0.799155	0.319138	0.276685	1.15343	0.248733	0.928307	FDR > 0.5	FDR > 0.5	cluster3: cytox_nk	FALSE
DYNLL2	63.0218	-0.168678	0.0882575	-1.9112	0.0559785	0.799155	-0.106894	0.0984013	-1.08631	0.277344	0.936543	FDR > 0.5	FDR > 0.5	cluster3: cytox_nk	FALSE
SNHG16	44.2468	-0.244026	0.127824	-1.90907	0.0562529	0.799155	-0.103479	0.142426	-0.726543	0.467506	0.973701	FDR > 0.5	FDR > 0.5	cluster3: cytox_nk	FALSE
AC010331.1	2.84201	0.489315	0.256323	1.90898	0.0562648	0.799155	-0.243062	0.295057	-0.82378	0.410064	0.967201	FDR > 0.5	FDR > 0.5	cluster3: cytox_nk	FALSE
ZIK1	3.34311	0.522858	0.274635	1.90383	0.0569328	0.799155	0.595737	0.297382	2.00327	0.0451479	0.728827	FDR > 0.5	FDR > 0.5	cluster3: cytox_nk	FALSE
RBL1	13.9427	-0.252568	0.132199	-1.91052	0.0560662	0.799155	0.161341	0.14572	1.1072	0.268209	0.936166	FDR > 0.5	FDR > 0.5	cluster3: cytox_nk	FALSE
SYNGR1	78.8419	-0.403648	0.211879	-1.90508	0.0567692	0.799155	0.248726	0.234637	1.06005	0.289124	0.936543	FDR > 0.5	FDR > 0.5	cluster3: cytox_nk	FALSE
G6PD	74.4188	0.178031	0.0935383	1.90329	0.0570024	0.799155	-0.0337922	0.104	-0.324924	0.745238	0.994387	FDR > 0.5	FDR > 0.5	cluster3: cytox_nk	FALSE
AC119673.2	3.55061	1.01993	0.53477	1.90722	0.0564918	0.799155	0.74247	0.593682	1.25062	0.211074	0.90725	FDR > 0.5	FDR > 0.5	cluster3: cytox_nk	FALSE
CTSW	5.85215	0.125211	0.336844	0.371719	0.710102	0.799629	0.0716224	0.377625	0.189665	0.849571	0.992674	FDR > 0.5	FDR > 0.5	cluster19: platelet	FALSE
DAD1	6.66336	-0.0713579	0.192351	-0.370977	0.710654	0.799629	-0.44193	0.224638	-1.9673	0.0491486	0.922113	FDR > 0.5	FDR > 0.5	cluster19: platelet	FALSE
ZNF683	17.6703	-0.620538	0.330688	-1.87651	0.0605859	0.800237	0.261133	0.365995	0.713489	0.475543	0.97497	FDR > 0.5	FDR > 0.5	cluster3: cytox_nk	FALSE
PTP4A2	336.45	-0.0827415	0.0438983	-1.88485	0.0594504	0.800237	0.0366126	0.048691	0.751938	0.452088	0.973701	FDR > 0.5	FDR > 0.5	cluster3: cytox_nk	FALSE
MOV10	13.0388	0.245404	0.132066	1.85819	0.0631421	0.800237	0.0669441	0.147842	0.45281	0.650686	0.989076	FDR > 0.5	FDR > 0.5	cluster3: cytox_nk	FALSE
MINDY1	4.76353	0.431259	0.23007	1.87447	0.060866	0.800237	0.00557451	0.258478	0.0215666	0.982794	0.998951	FDR > 0.5	FDR > 0.5	cluster3: cytox_nk	FALSE
TNFAIP8L2	11.8349	0.557515	0.296853	1.87808	0.0603699	0.800237	-0.40624	0.33317	-1.21932	0.222724	0.914621	FDR > 0.5	FDR > 0.5	cluster3: cytox_nk	FALSE
IFI16	171.987	0.134792	0.0711128	1.89547	0.05803	0.800237	-0.0348238	0.0790472	-0.440545	0.659543	0.989076	FDR > 0.5	FDR > 0.5	cluster3: cytox_nk	FALSE
DEDD	13.0768	-0.221093	0.117326	-1.88443	0.0595066	0.800237	0.0801287	0.129773	0.617453	0.536936	0.98522	FDR > 0.5	FDR > 0.5	cluster3: cytox_nk	FALSE
MGST3	113.63	-0.160055	0.084699	-1.8897	0.0587984	0.800237	-0.0531542	0.0940293	-0.565294	0.571874	0.988058	FDR > 0.5	FDR > 0.5	cluster3: cytox_nk	FALSE
COP1	21.5042	-0.176594	0.0930549	-1.89774	0.0577305	0.800237	-0.015959	0.1042	-0.153157	0.878274	0.99763	FDR > 0.5	FDR > 0.5	cluster3: cytox_nk	FALSE
ITPKB-AS1	1.88459	0.659561	0.349998	1.88447	0.0595013	0.800237	-1.21423	0.435389	-2.78883	0.00528989	0.37609	FDR > 0.5	Up in females; 0.5 < FDR < 0.3	cluster3: cytox_nk	FALSE
MRPL55	58.5931	-0.125752	0.0675914	-1.86047	0.0628187	0.800237	0.00410098	0.0752089	0.0545278	0.956515	0.998951	FDR > 0.5	FDR > 0.5	cluster3: cytox_nk	FALSE
ZNF496	7.07442	0.303741	0.16221	1.87252	0.0611351	0.800237	0.0556216	0.182226	0.305235	0.760187	0.994387	FDR > 0.5	FDR > 0.5	cluster3: cytox_nk	FALSE
EML4	77.9738	-0.21249	0.112743	-1.88473	0.0594661	0.800237	-0.0960633	0.125472	-0.765614	0.443906	0.97093	FDR > 0.5	FDR > 0.5	cluster3: cytox_nk	FALSE
MRPS9	30.5422	0.159297	0.0854953	1.86323	0.0624301	0.800237	-0.073407	0.0964121	-0.761388	0.446425	0.972587	FDR > 0.5	FDR > 0.5	cluster3: cytox_nk	FALSE
HES6	47.1592	0.301543	0.160364	1.88036	0.0600589	0.800237	0.0211588	0.177805	0.119001	0.905275	0.998939	FDR > 0.5	FDR > 0.5	cluster3: cytox_nk	FALSE
WDR6	19.9839	0.207852	0.111421	1.86546	0.062117	0.800237	-0.132327	0.125677	-1.05292	0.292379	0.937013	FDR > 0.5	FDR > 0.5	cluster3: cytox_nk	FALSE
RNF123	10.8904	0.244616	0.129319	1.89158	0.0585472	0.800237	-0.053934	0.146263	-0.368748	0.712316	0.992479	FDR > 0.5	FDR > 0.5	cluster3: cytox_nk	FALSE
NECTIN3	3.00822	-0.530851	0.280842	-1.89021	0.0587296	0.800237	-0.0653659	0.311759	-0.209668	0.833927	0.994419	FDR > 0.5	FDR > 0.5	cluster3: cytox_nk	FALSE
GFM1	25.6692	0.199132	0.106973	1.86152	0.0626703	0.800237	0.244917	0.117844	2.07832	0.0376797	0.707931	FDR > 0.5	FDR > 0.5	cluster3: cytox_nk	FALSE
C4orf48	24.2677	-0.393514	0.211579	-1.85989	0.0629014	0.800237	0.130601	0.233847	0.558489	0.57651	0.989076	FDR > 0.5	FDR > 0.5	cluster3: cytox_nk	FALSE
AC006230.1	2.56232	0.553603	0.291171	1.9013	0.0572626	0.800237	0.309648	0.31881	0.971261	0.331419	0.947714	FDR > 0.5	FDR > 0.5	cluster3: cytox_nk	FALSE
SEPSECS-AS1	9.19585	0.29339	0.156931	1.86954	0.0615476	0.800237	0.00373418	0.175975	0.0212199	0.98307	0.998951	FDR > 0.5	FDR > 0.5	cluster3: cytox_nk	FALSE
UBE2K	51.5123	-0.117645	0.0629995	-1.86739	0.0618472	0.800237	0.0311881	0.0702248	0.444117	0.656958	0.989076	FDR > 0.5	FDR > 0.5	cluster3: cytox_nk	FALSE
TMEM33	26.7223	-0.177678	0.0935163	-1.89997	0.0574375	0.800237	-0.0410176	0.104261	-0.393413	0.694014	0.989287	FDR > 0.5	FDR > 0.5	cluster3: cytox_nk	FALSE
TSPAN5	21.1007	0.215793	0.116179	1.85742	0.0632507	0.800237	0.109699	0.129285	0.848509	0.396155	0.963438	FDR > 0.5	FDR > 0.5	cluster3: cytox_nk	FALSE
EXOC3-AS1	4.87618	-0.366929	0.194372	-1.88777	0.0590571	0.800237	0.154732	0.215531	0.717911	0.472812	0.973883	FDR > 0.5	FDR > 0.5	cluster3: cytox_nk	FALSE
GTF2H2	28.34	0.259319	0.136676	1.89732	0.0577852	0.800237	0.149853	0.151414	0.989686	0.322327	0.944629	FDR > 0.5	FDR > 0.5	cluster3: cytox_nk	FALSE
FCHO2	13.5215	-0.292717	0.155095	-1.88734	0.0591142	0.800237	0.0216312	0.171394	0.126207	0.899568	0.998939	FDR > 0.5	FDR > 0.5	cluster3: cytox_nk	FALSE
SNX2	37.4583	-0.164798	0.0876232	-1.88076	0.0600047	0.800237	0.0315079	0.0971711	0.324252	0.745747	0.994387	FDR > 0.5	FDR > 0.5	cluster3: cytox_nk	FALSE
GRAMD2B	5.95826	0.345738	0.185028	1.86857	0.0616822	0.800237	0.00597872	0.207934	0.0287529	0.977062	0.998951	FDR > 0.5	FDR > 0.5	cluster3: cytox_nk	FALSE
SEPTIN8	3.34318	-0.465357	0.245103	-1.89861	0.0576152	0.800237	-0.0656151	0.273287	-0.240096	0.810256	0.994387	FDR > 0.5	FDR > 0.5	cluster3: cytox_nk	FALSE
PCDHGA10	3.09598	-0.542463	0.292014	-1.85766	0.0632171	0.800237	0.00818072	0.323073	0.0253216	0.979798	0.998951	FDR > 0.5	FDR > 0.5	cluster3: cytox_nk	FALSE
PCYOX1L	4.30578	0.386196	0.205674	1.87771	0.0604208	0.800237	-0.451488	0.242535	-1.86153	0.0626687	0.775572	FDR > 0.5	FDR > 0.5	cluster3: cytox_nk	FALSE
HCG18	54.2731	0.140299	0.0746124	1.88037	0.0600574	0.800237	0.0151682	0.0832051	0.182299	0.855348	0.994716	FDR > 0.5	FDR > 0.5	cluster3: cytox_nk	FALSE
HSPA1B	3.32931	-0.610674	0.328887	-1.85679	0.0633414	0.800237	-0.976313	0.383448	-2.54614	0.0108922	0.50662	FDR > 0.5	FDR > 0.5	cluster3: cytox_nk	FALSE
HLA-DRB5	9.19726	-1.11776	0.594103	-1.88143	0.0599139	0.800237	0.0160757	0.655354	0.0245298	0.98043	0.998951	FDR > 0.5	FDR > 0.5	cluster3: cytox_nk	FALSE
EFHC1	14.3676	0.225069	0.11921	1.888	0.059026	0.800237	-0.0117588	0.133995	-0.0877554	0.930071	0.998951	FDR > 0.5	FDR > 0.5	cluster3: cytox_nk	FALSE
ATG5	48.7732	-0.118522	0.063832	-1.85679	0.0633416	0.800237	0.0560444	0.0710528	0.788771	0.430246	0.968355	FDR > 0.5	FDR > 0.5	cluster3: cytox_nk	FALSE
AKAP7	31.7964	0.158311	0.0842645	1.87874	0.0602798	0.800237	0.0736097	0.0939963	0.783113	0.43356	0.968355	FDR > 0.5	FDR > 0.5	cluster3: cytox_nk	FALSE
FUCA2	16.3146	0.211668	0.113343	1.86749	0.0618328	0.800237	0.139055	0.126068	1.10301	0.270022	0.936503	FDR > 0.5	FDR > 0.5	cluster3: cytox_nk	FALSE
ICA1	5.31179	0.373846	0.198365	1.88464	0.0594783	0.800237	0.14094	0.220882	0.638077	0.523423	0.984184	FDR > 0.5	FDR > 0.5	cluster3: cytox_nk	FALSE
AC079781.5	4.26299	-0.409723	0.220411	-1.85891	0.0630402	0.800237	0.317618	0.239925	1.32382	0.185563	0.897266	FDR > 0.5	FDR > 0.5	cluster3: cytox_nk	FALSE
ZNF786	5.33781	0.333868	0.178697	1.86834	0.0617141	0.800237	-0.636675	0.215568	-2.95348	0.00314212	0.279797	FDR > 0.5	Up in females; 0.3 < FDR < 0.1	cluster3: cytox_nk	FALSE
MCPH1	34.6002	-0.178805	0.0949561	-1.88303	0.0596965	0.800237	0.10682	0.105082	1.01654	0.309373	0.942028	FDR > 0.5	FDR > 0.5	cluster3: cytox_nk	FALSE
PRAG1	5.54453	0.361737	0.190774	1.89616	0.0579395	0.800237	0.481697	0.207416	2.32237	0.0202131	0.593374	FDR > 0.5	FDR > 0.5	cluster3: cytox_nk	FALSE
ANP32B	189.089	-0.109974	0.0588832	-1.86766	0.0618094	0.800237	-0.0580503	0.0654176	-0.88738	0.374874	0.959931	FDR > 0.5	FDR > 0.5	cluster3: cytox_nk	FALSE
STOM	130.408	0.13606	0.0727657	1.86984	0.0615057	0.800237	0.0161547	0.0807874	0.199965	0.841508	0.994716	FDR > 0.5	FDR > 0.5	cluster3: cytox_nk	FALSE
TRUB2	16.004	0.206389	0.109318	1.88797	0.0590302	0.800237	-0.0347808	0.12296	-0.282863	0.777282	0.994387	FDR > 0.5	FDR > 0.5	cluster3: cytox_nk	FALSE
RXRA	12.9005	0.24828	0.133622	1.85807	0.0631588	0.800237	-0.0852698	0.150908	-0.565046	0.572043	0.988058	FDR > 0.5	FDR > 0.5	cluster3: cytox_nk	FALSE
TMEM250	32.1585	0.23022	0.122948	1.8725	0.061138	0.800237	-0.0332093	0.137067	-0.242286	0.808558	0.994387	FDR > 0.5	FDR > 0.5	cluster3: cytox_nk	FALSE
AGPAT2	22.9136	0.195141	0.102912	1.89618	0.0579358	0.800237	0.00312485	0.115163	0.0271341	0.978353	0.998951	FDR > 0.5	FDR > 0.5	cluster3: cytox_nk	FALSE
PITRM1	12.6847	0.239192	0.127681	1.87336	0.0610185	0.800237	0.260512	0.140831	1.84982	0.0643398	0.78707	FDR > 0.5	FDR > 0.5	cluster3: cytox_nk	FALSE
VIM	460.165	-0.205247	0.108071	-1.89919	0.05754	0.800237	-0.05871	0.119916	-0.489592	0.624423	0.989076	FDR > 0.5	FDR > 0.5	cluster3: cytox_nk	FALSE
CAMK2G	31.8278	0.152396	0.0815364	1.86905	0.0616153	0.800237	0.00612996	0.0912395	0.0671854	0.946434	0.998951	FDR > 0.5	FDR > 0.5	cluster3: cytox_nk	FALSE
KIF20B	28.5609	-0.209871	0.110932	-1.89189	0.0585056	0.800237	-0.0499993	0.123306	-0.405488	0.685119	0.989076	FDR > 0.5	FDR > 0.5	cluster3: cytox_nk	FALSE
PRDX3	13.5945	0.259686	0.136796	1.89835	0.0576502	0.800237	-0.108173	0.15437	-0.700742	0.483464	0.978754	FDR > 0.5	FDR > 0.5	cluster3: cytox_nk	FALSE
IMMP1L	28.4075	0.175375	0.0928331	1.88914	0.0588733	0.800237	-0.133383	0.104616	-1.27498	0.202316	0.903766	FDR > 0.5	FDR > 0.5	cluster3: cytox_nk	FALSE
ESRRA	18.2254	0.241558	0.12814	1.88511	0.0594146	0.800237	0.210984	0.141908	1.48676	0.137078	0.85137	FDR > 0.5	FDR > 0.5	cluster3: cytox_nk	FALSE
NDUFS8	116.875	0.123845	0.0655729	1.88866	0.0589372	0.800237	0.0535255	0.072776	0.735482	0.462046	0.973701	FDR > 0.5	FDR > 0.5	cluster3: cytox_nk	FALSE
DYNC2H1	5.8618	-0.379926	0.202981	-1.87174	0.0612432	0.800237	0.0472342	0.224877	0.210044	0.833633	0.994419	FDR > 0.5	FDR > 0.5	cluster3: cytox_nk	FALSE
CUL5	51.1313	-0.146924	0.078255	-1.87751	0.0604487	0.800237	0.0191661	0.0868237	0.220748	0.825289	0.994387	FDR > 0.5	FDR > 0.5	cluster3: cytox_nk	FALSE
CADM1	3.23007	-0.843163	0.44459	-1.8965	0.0578945	0.800237	-0.481888	0.497161	-0.969281	0.332405	0.947714	FDR > 0.5	FDR > 0.5	cluster3: cytox_nk	FALSE
RAD52	4.30909	0.38835	0.207947	1.86754	0.0618257	0.800237	0.137991	0.232018	0.594743	0.552015	0.98579	FDR > 0.5	FDR > 0.5	cluster3: cytox_nk	FALSE
BCDIN3D	8.37468	0.280368	0.149634	1.8737	0.060972	0.800237	-0.239769	0.171961	-1.39432	0.163221	0.876194	FDR > 0.5	FDR > 0.5	cluster3: cytox_nk	FALSE
STAT2	28.8105	0.185424	0.0993995	1.86544	0.06212	0.800237	0.111324	0.110397	1.00839	0.313266	0.942028	FDR > 0.5	FDR > 0.5	cluster3: cytox_nk	FALSE
XPOT	16.7682	-0.210336	0.112766	-1.86524	0.0621482	0.800237	-0.0188561	0.125936	-0.149728	0.880979	0.99763	FDR > 0.5	FDR > 0.5	cluster3: cytox_nk	FALSE
NEK3	5.4036	0.371768	0.200009	1.85876	0.0630616	0.800237	0.340473	0.219072	1.55416	0.120146	0.835301	FDR > 0.5	FDR > 0.5	cluster3: cytox_nk	FALSE
SNAPC5	32.3822	0.176737	0.0931403	1.89753	0.0577574	0.800237	-0.0343284	0.104212	-0.32941	0.741845	0.994387	FDR > 0.5	FDR > 0.5	cluster3: cytox_nk	FALSE
PKM	89.3357	-0.166402	0.0878845	-1.89341	0.0583029	0.800237	0.0579652	0.0973702	0.595307	0.551638	0.98579	FDR > 0.5	FDR > 0.5	cluster3: cytox_nk	FALSE
ULK3	31.2678	0.167393	0.0901223	1.8574	0.0632543	0.800237	0.040403	0.100641	0.401458	0.688083	0.989076	FDR > 0.5	FDR > 0.5	cluster3: cytox_nk	FALSE
CDR2	9.44746	-0.286017	0.152684	-1.87326	0.0610319	0.800237	-0.103378	0.171658	-0.602234	0.547019	0.985749	FDR > 0.5	FDR > 0.5	cluster3: cytox_nk	FALSE
RANGRF	49.2572	0.128824	0.0692032	1.86153	0.0626689	0.800237	-0.0377365	0.0774647	-0.487144	0.626156	0.989076	FDR > 0.5	FDR > 0.5	cluster3: cytox_nk	FALSE
LRRC59	32.7533	-0.16822	0.0900802	-1.86744	0.0618397	0.800237	0.126044	0.0993162	1.26912	0.204399	0.904143	FDR > 0.5	FDR > 0.5	cluster3: cytox_nk	FALSE
COX11	38.3307	-0.175305	0.0943453	-1.85812	0.0631523	0.800237	-0.0360979	0.104977	-0.343866	0.730947	0.994387	FDR > 0.5	FDR > 0.5	cluster3: cytox_nk	FALSE
RNFT1-DT	3.80808	0.455855	0.24176	1.88557	0.0593529	0.800237	0.341333	0.266137	1.28254	0.199652	0.902243	FDR > 0.5	FDR > 0.5	cluster3: cytox_nk	FALSE
MAP3K3	31.387	-0.159901	0.0856761	-1.86634	0.0619933	0.800237	0.119579	0.0946707	1.26311	0.206551	0.905897	FDR > 0.5	FDR > 0.5	cluster3: cytox_nk	FALSE
B4GALT6	7.77192	0.350917	0.188488	1.86175	0.062638	0.800237	0.171374	0.209245	0.819008	0.412782	0.967201	FDR > 0.5	FDR > 0.5	cluster3: cytox_nk	FALSE
INO80C	13.2696	-0.237068	0.126156	-1.87917	0.0602209	0.800237	0.299184	0.137351	2.17824	0.029388	0.654388	FDR > 0.5	FDR > 0.5	cluster3: cytox_nk	FALSE
ME2	44.0443	0.13353	0.0711585	1.87652	0.0605844	0.800237	0.0361075	0.0796052	0.453581	0.65013	0.989076	FDR > 0.5	FDR > 0.5	cluster3: cytox_nk	FALSE
EIF3G	520.898	0.145204	0.0777698	1.8671	0.0618879	0.800237	-0.0945948	0.0863609	-1.09534	0.273366	0.936543	FDR > 0.5	FDR > 0.5	cluster3: cytox_nk	FALSE
PGLS	128.692	0.106122	0.0565945	1.87513	0.0607744	0.800237	0.0884622	0.0627406	1.40997	0.158549	0.8758	FDR > 0.5	FDR > 0.5	cluster3: cytox_nk	FALSE
ISOC2	22.8255	0.196421	0.105306	1.86523	0.0621486	0.800237	0.077233	0.117641	0.656514	0.511494	0.984184	FDR > 0.5	FDR > 0.5	cluster3: cytox_nk	FALSE
ZNF776	4.75408	0.391327	0.208177	1.87978	0.0601386	0.800237	-0.00335676	0.233887	-0.0143521	0.988549	0.998951	FDR > 0.5	FDR > 0.5	cluster3: cytox_nk	FALSE
FKBP1A	80.1972	0.174656	0.0929583	1.87886	0.0602632	0.800237	-0.037414	0.103391	-0.361868	0.717451	0.994004	FDR > 0.5	FDR > 0.5	cluster3: cytox_nk	FALSE
ENTPD6	8.26185	0.324875	0.171972	1.88912	0.0588764	0.800237	-0.254823	0.195465	-1.30367	0.192345	0.897266	FDR > 0.5	FDR > 0.5	cluster3: cytox_nk	FALSE
AF165147.1	12.2857	0.341914	0.184019	1.85803	0.0631642	0.800237	0.33924	0.20316	1.66982	0.0949557	0.818132	FDR > 0.5	FDR > 0.5	cluster3: cytox_nk	FALSE
DUXAP8	2.2417	0.759405	0.401828	1.88988	0.0587746	0.800237	0.267207	0.446074	0.59902	0.54916	0.98579	FDR > 0.5	FDR > 0.5	cluster3: cytox_nk	FALSE
LIMK2	5.12209	0.347946	0.18696	1.86107	0.0627341	0.800237	0.267119	0.206806	1.29164	0.196481	0.898032	FDR > 0.5	FDR > 0.5	cluster3: cytox_nk	FALSE
TOMM22	107.812	0.114215	0.0605644	1.88584	0.0593168	0.800237	0.117316	0.0671066	1.7482	0.0804293	0.804266	FDR > 0.5	FDR > 0.5	cluster3: cytox_nk	FALSE
NDUFA6	124.423	0.0974777	0.0521018	1.87091	0.0613578	0.800237	-0.156275	0.0584696	-2.67275	0.00752314	0.436197	FDR > 0.5	Up in females; 0.5 < FDR < 0.3	cluster3: cytox_nk	FALSE
ALG12	12.2323	0.252931	0.133956	1.88817	0.0590028	0.800237	0.0477766	0.150081	0.318339	0.750228	0.994387	FDR > 0.5	FDR > 0.5	cluster3: cytox_nk	FALSE
SMC1A	77.5347	0.112304	0.0601068	1.86841	0.061705	0.800237	-0.210146	0.0681011	-3.08579	0.00203015	0.19972	FDR > 0.5	Up in females; 0.3 < FDR < 0.1	cluster3: cytox_nk	FALSE
TBX1	1.8663	0.718815	0.38077	1.88779	0.0590541	0.800237	0.0603048	0.424647	0.142012	0.887071	0.99763	FDR > 0.5	FDR > 0.5	cluster3: cytox_nk	FALSE
YBX1	13.4364	0.0620462	0.169151	0.366808	0.713762	0.800515	-0.157126	0.19208	-0.818022	0.413345	0.992674	FDR > 0.5	FDR > 0.5	cluster19: platelet	FALSE
LIME1	6.01678	-0.128817	0.350329	-0.367704	0.713094	0.800515	-0.00850714	0.392696	-0.0216634	0.982716	0.995485	FDR > 0.5	FDR > 0.5	cluster19: platelet	FALSE
CD99	22.4979	-0.0495851	0.135728	-0.365326	0.714868	0.800515	0.296557	0.150857	1.96582	0.0493194	0.922113	FDR > 0.5	FDR > 0.5	cluster19: platelet	FALSE
ZNF326	54.6529	-0.158716	0.0855386	-1.8555	0.0635256	0.801621	0.074622	0.0946768	0.788176	0.430594	0.968355	FDR > 0.5	FDR > 0.5	cluster3: cytox_nk	FALSE
PPP2R5D	11.6217	-0.2408	0.129806	-1.85508	0.0635847	0.801621	-0.0204594	0.144689	-0.141403	0.887551	0.99763	FDR > 0.5	FDR > 0.5	cluster3: cytox_nk	FALSE
UBC	40.534	-0.0405276	0.111903	-0.362168	0.717226	0.801875	0.010577	0.125964	0.083969	0.933081	0.992674	FDR > 0.5	FDR > 0.5	cluster19: platelet	FALSE
PRXL2B	5.65374	0.329255	0.178162	1.84807	0.0645927	0.801932	0.152945	0.197748	0.773431	0.439267	0.969846	FDR > 0.5	FDR > 0.5	cluster3: cytox_nk	FALSE
FLVCR1	6.76651	-0.311408	0.168118	-1.85232	0.06398	0.801932	0.0125982	0.186333	0.0676113	0.946095	0.998951	FDR > 0.5	FDR > 0.5	cluster3: cytox_nk	FALSE
RBM44	2.448	-0.580139	0.314017	-1.84747	0.0646784	0.801932	0.213542	0.339406	0.629165	0.529241	0.984184	FDR > 0.5	FDR > 0.5	cluster3: cytox_nk	FALSE
SYNE1	335.046	-0.112191	0.0606256	-1.85055	0.0642346	0.801932	0.0632466	0.0672185	0.94091	0.346751	0.951862	FDR > 0.5	FDR > 0.5	cluster3: cytox_nk	FALSE
AL391121.1	3.69327	0.467042	0.252444	1.85008	0.0643019	0.801932	-0.371049	0.289412	-1.28208	0.199814	0.902586	FDR > 0.5	FDR > 0.5	cluster3: cytox_nk	FALSE
SLC7A1	3.65479	-0.41814	0.226092	-1.84943	0.0643961	0.801932	-0.561613	0.263358	-2.13251	0.0329648	0.683323	FDR > 0.5	FDR > 0.5	cluster3: cytox_nk	FALSE
SYNE2	522.064	-0.106981	0.0577956	-1.85101	0.0641674	0.801932	0.11425	0.064069	1.78323	0.0745484	0.798866	FDR > 0.5	FDR > 0.5	cluster3: cytox_nk	FALSE
PAPOLA	163.377	-0.0884302	0.0478639	-1.84753	0.0646698	0.801932	-0.0628872	0.0533037	-1.17979	0.238084	0.925656	FDR > 0.5	FDR > 0.5	cluster3: cytox_nk	FALSE
NIPA1	6.23568	-0.333905	0.180631	-1.84854	0.0645238	0.801932	-0.246983	0.204752	-1.20626	0.227718	0.919885	FDR > 0.5	FDR > 0.5	cluster3: cytox_nk	FALSE
CHST14	9.08628	0.28454	0.153477	1.85396	0.0637445	0.801932	0.26682	0.168681	1.58181	0.113693	0.828107	FDR > 0.5	FDR > 0.5	cluster3: cytox_nk	FALSE
C16orf95	2.43183	-0.516688	0.279039	-1.85167	0.0640734	0.801932	-0.105675	0.314121	-0.336415	0.736558	0.994387	FDR > 0.5	FDR > 0.5	cluster3: cytox_nk	FALSE
MSL1	46.9656	-0.129032	0.0698384	-1.84758	0.0646631	0.801932	-0.063844	0.0782179	-0.816233	0.414367	0.967201	FDR > 0.5	FDR > 0.5	cluster3: cytox_nk	FALSE
WIPI1	26.7292	0.19628	0.105947	1.85262	0.0639374	0.801932	0.0985926	0.117577	0.838536	0.40173	0.964212	FDR > 0.5	FDR > 0.5	cluster3: cytox_nk	FALSE
MFSD11	29.9488	0.15141	0.0819156	1.84837	0.0645495	0.801932	0.0812198	0.0913557	0.88905	0.373976	0.959931	FDR > 0.5	FDR > 0.5	cluster3: cytox_nk	FALSE
ZNF544	18.2291	0.189673	0.102563	1.84934	0.064409	0.801932	-0.0680651	0.116118	-0.586169	0.557762	0.986801	FDR > 0.5	FDR > 0.5	cluster3: cytox_nk	FALSE
ARHGAP4	92.5479	0.11283	0.0608805	1.8533	0.0638395	0.801932	0.0575251	0.0675841	0.851163	0.394679	0.963438	FDR > 0.5	FDR > 0.5	cluster3: cytox_nk	FALSE
NDUFAF3	7.21411	-0.0805853	0.223643	-0.36033	0.7186	0.802132	0.174717	0.250334	0.697934	0.485218	0.992674	FDR > 0.5	FDR > 0.5	cluster19: platelet	FALSE
GPR65	110.285	0.14461	0.0783232	1.84632	0.0648459	0.803179	0.122719	0.0867402	1.41479	0.157129	0.874705	FDR > 0.5	FDR > 0.5	cluster3: cytox_nk	FALSE
AC105339.6	3.59313	0.408009	0.22106	1.8457	0.0649363	0.80347	0.485429	0.239419	2.02753	0.0426084	0.715465	FDR > 0.5	FDR > 0.5	cluster3: cytox_nk	FALSE
FCER1G	10.2021	0.10098	0.287288	0.351495	0.725217	0.803527	0.419044	0.319624	1.31105	0.18984	0.992674	FDR > 0.5	FDR > 0.5	cluster19: platelet	FALSE
IRF1	6.3357	0.123492	0.35185	0.350978	0.725605	0.803527	0.394164	0.391503	1.0068	0.314033	0.992674	FDR > 0.5	FDR > 0.5	cluster19: platelet	FALSE
NCOA4	50.0891	-0.0867419	0.24515	-0.353831	0.723465	0.803527	-0.0117904	0.273087	-0.0431743	0.965563	0.993524	FDR > 0.5	FDR > 0.5	cluster19: platelet	FALSE
VSIR	6.68096	-0.0739847	0.211699	-0.349481	0.726728	0.803527	0.040316	0.239294	0.168479	0.866207	0.992674	FDR > 0.5	FDR > 0.5	cluster19: platelet	FALSE
YBX3	8.13813	0.0668879	0.188948	0.354002	0.723337	0.803527	0.119554	0.212154	0.563522	0.573079	0.992674	FDR > 0.5	FDR > 0.5	cluster19: platelet	FALSE
EID1	6.68729	-0.0578049	0.163428	-0.353702	0.723563	0.803527	0.0225742	0.185685	0.121572	0.903238	0.992674	FDR > 0.5	FDR > 0.5	cluster19: platelet	FALSE
FKBP8	10.9997	0.0569853	0.164133	0.34719	0.728448	0.804161	0.229796	0.18291	1.25633	0.208996	0.992674	FDR > 0.5	FDR > 0.5	cluster19: platelet	FALSE
PSME1	5.97598	0.0908797	0.264388	0.343736	0.731045	0.804815	0.209381	0.296414	0.706381	0.479951	0.992674	FDR > 0.5	FDR > 0.5	cluster19: platelet	FALSE
UQCR11	8.86489	0.0605676	0.176403	0.343348	0.731336	0.804815	-0.0810552	0.200532	-0.404201	0.686065	0.992674	FDR > 0.5	FDR > 0.5	cluster19: platelet	FALSE
PIK3R4	6.88114	-0.303815	0.164768	-1.8439	0.0651978	0.805509	-0.227171	0.186102	-1.22068	0.222207	0.914621	FDR > 0.5	FDR > 0.5	cluster3: cytox_nk	FALSE
RNF6	38.2086	-0.156041	0.0847007	-1.84226	0.0654367	0.805509	0.0484518	0.0940043	0.515422	0.606258	0.989076	FDR > 0.5	FDR > 0.5	cluster3: cytox_nk	FALSE
PATL2	50.8613	-0.308051	0.167143	-1.84303	0.0653244	0.805509	0.088819	0.185324	0.479263	0.631752	0.989076	FDR > 0.5	FDR > 0.5	cluster3: cytox_nk	FALSE
STRADA	35.6445	0.142152	0.0771545	1.84244	0.0654111	0.805509	0.0152999	0.0863918	0.177099	0.859431	0.99522	FDR > 0.5	FDR > 0.5	cluster3: cytox_nk	FALSE
DEDD2	62.1437	0.144612	0.0784695	1.8429	0.0653431	0.805509	-0.0759109	0.0876054	-0.866508	0.386211	0.962912	FDR > 0.5	FDR > 0.5	cluster3: cytox_nk	FALSE
AMPD2	10.3306	0.245961	0.134524	1.82839	0.0674912	0.805833	-0.0910108	0.153328	-0.59357	0.5528	0.985987	FDR > 0.5	FDR > 0.5	cluster3: cytox_nk	FALSE
NBPF12	5.44223	-0.390589	0.213339	-1.83084	0.067125	0.805833	-0.419451	0.242789	-1.72763	0.0840541	0.804266	FDR > 0.5	FDR > 0.5	cluster3: cytox_nk	FALSE
COPA	98.2849	-0.168305	0.0914345	-1.84071	0.0656633	0.805833	-0.0561909	0.101481	-0.553707	0.57978	0.989076	FDR > 0.5	FDR > 0.5	cluster3: cytox_nk	FALSE
FCER1G	991.071	0.306541	0.166647	1.83946	0.0658469	0.805833	0.0011102	0.184908	0.00600408	0.995209	0.998951	FDR > 0.5	FDR > 0.5	cluster3: cytox_nk	FALSE
TFB2M	14.3522	-0.228614	0.125133	-1.82697	0.0677036	0.805833	0.000327643	0.138937	0.00235822	0.998118	0.998951	FDR > 0.5	FDR > 0.5	cluster3: cytox_nk	FALSE
THUMPD3	22.1098	-0.169869	0.0925974	-1.83449	0.0665813	0.805833	0.0265072	0.103179	0.256906	0.797251	0.994387	FDR > 0.5	FDR > 0.5	cluster3: cytox_nk	FALSE
WDR5B	2.56068	-0.487439	0.265041	-1.83911	0.065899	0.805833	-0.590687	0.31054	-1.90213	0.0571543	0.765524	FDR > 0.5	FDR > 0.5	cluster3: cytox_nk	FALSE
CLNK	2.05869	0.63613	0.34872	1.82419	0.0681239	0.805833	-0.890811	0.421383	-2.11402	0.0345139	0.691545	FDR > 0.5	FDR > 0.5	cluster3: cytox_nk	FALSE
USO1	38.0273	0.15927	0.0865234	1.84077	0.0656552	0.805833	0.14701	0.0960079	1.53123	0.125712	0.837673	FDR > 0.5	FDR > 0.5	cluster3: cytox_nk	FALSE
MTMR12	18.5706	0.185969	0.10178	1.82717	0.0676735	0.805833	-0.131239	0.115635	-1.13494	0.256401	0.929228	FDR > 0.5	FDR > 0.5	cluster3: cytox_nk	FALSE
NDUFAF2	22.2477	-0.219592	0.120107	-1.8283	0.0675051	0.805833	-0.104359	0.134281	-0.777169	0.437059	0.968355	FDR > 0.5	FDR > 0.5	cluster3: cytox_nk	FALSE
DIMT1	13.7935	0.223437	0.121729	1.83553	0.0664265	0.805833	0.0812922	0.135928	0.598055	0.549803	0.98579	FDR > 0.5	FDR > 0.5	cluster3: cytox_nk	FALSE
BTF3	799.97	-0.0873899	0.0475513	-1.8378	0.0660913	0.805833	-0.0821036	0.0528078	-1.55476	0.120002	0.835301	FDR > 0.5	FDR > 0.5	cluster3: cytox_nk	FALSE
ENC1	58.0647	-0.393155	0.21405	-1.83674	0.066248	0.805833	0.24285	0.237046	1.02448	0.305608	0.942028	FDR > 0.5	FDR > 0.5	cluster3: cytox_nk	FALSE
TCF19	4.2399	-0.376325	0.206366	-1.82358	0.0682158	0.805833	-0.24972	0.233249	-1.07062	0.284341	0.936543	FDR > 0.5	FDR > 0.5	cluster3: cytox_nk	FALSE
PERP	3.6821	-0.664521	0.363167	-1.82979	0.067281	0.805833	-0.390775	0.406433	-0.961475	0.336314	0.948036	FDR > 0.5	FDR > 0.5	cluster3: cytox_nk	FALSE
CHST12	196.026	0.1255	0.0687715	1.82488	0.0680196	0.805833	0.0185452	0.0763203	0.242992	0.808012	0.994387	FDR > 0.5	FDR > 0.5	cluster3: cytox_nk	FALSE
MIOS	13.4097	-0.220854	0.121039	-1.82464	0.0680551	0.805833	0.0299979	0.134406	0.223189	0.823389	0.994387	FDR > 0.5	FDR > 0.5	cluster3: cytox_nk	FALSE
ZNF696	6.18569	0.302678	0.165924	1.8242	0.0681217	0.805833	0.156565	0.185482	0.8441	0.398614	0.96354	FDR > 0.5	FDR > 0.5	cluster3: cytox_nk	FALSE
RGP1	15.6603	0.203588	0.110765	1.83802	0.066059	0.805833	-0.20362	0.12678	-1.60608	0.108256	0.823577	FDR > 0.5	FDR > 0.5	cluster3: cytox_nk	FALSE
MIGA2	13.0811	0.224785	0.123077	1.82638	0.0677929	0.805833	0.0292205	0.13751	0.212497	0.831719	0.994387	FDR > 0.5	FDR > 0.5	cluster3: cytox_nk	FALSE
CCAR1	62.101	0.124029	0.0679927	1.82414	0.0681302	0.805833	-0.0369299	0.076113	-0.485198	0.627536	0.989076	FDR > 0.5	FDR > 0.5	cluster3: cytox_nk	FALSE
BTAF1	36.9392	-0.176887	0.0962636	-1.83753	0.0661319	0.805833	-0.0071895	0.106935	-0.0672325	0.946397	0.998951	FDR > 0.5	FDR > 0.5	cluster3: cytox_nk	FALSE
YBX3	9.2206	-0.779059	0.427144	-1.82388	0.0681701	0.805833	-0.388437	0.475887	-0.816237	0.414364	0.967201	FDR > 0.5	FDR > 0.5	cluster3: cytox_nk	FALSE
LINC00944	9.3978	-0.840481	0.458874	-1.83161	0.0670089	0.805833	-0.703543	0.511706	-1.3749	0.169163	0.885714	FDR > 0.5	FDR > 0.5	cluster3: cytox_nk	FALSE
ALG11	10.9515	-0.273566	0.149624	-1.82836	0.0674956	0.805833	0.116234	0.164421	0.706929	0.479611	0.976125	FDR > 0.5	FDR > 0.5	cluster3: cytox_nk	FALSE
ATL1	2.34262	-0.640916	0.349839	-1.83203	0.0669469	0.805833	-0.175992	0.390609	-0.450558	0.652308	0.989076	FDR > 0.5	FDR > 0.5	cluster3: cytox_nk	FALSE
ERH	145.533	-0.101558	0.055538	-1.82862	0.0674573	0.805833	-0.0251377	0.0616702	-0.407615	0.683556	0.989076	FDR > 0.5	FDR > 0.5	cluster3: cytox_nk	FALSE
SETD3	45.4564	0.195886	0.107411	1.8237	0.0681972	0.805833	0.0807765	0.119068	0.678405	0.497515	0.981777	FDR > 0.5	FDR > 0.5	cluster3: cytox_nk	FALSE
TRPM7	41.6521	-0.132017	0.071956	-1.83469	0.0665514	0.805833	0.100352	0.0796663	1.25966	0.207793	0.905897	FDR > 0.5	FDR > 0.5	cluster3: cytox_nk	FALSE
TBL3	11.3924	0.245491	0.134085	1.83086	0.0671209	0.805833	-0.19213	0.152369	-1.26095	0.207327	0.905897	FDR > 0.5	FDR > 0.5	cluster3: cytox_nk	FALSE
JPT1	99.5809	0.142893	0.078165	1.8281	0.0675349	0.805833	0.0310268	0.0868684	0.35717	0.720965	0.994387	FDR > 0.5	FDR > 0.5	cluster3: cytox_nk	FALSE
ARHGDIA	210.045	0.0949401	0.0520434	1.82425	0.0681147	0.805833	0.0261346	0.0577789	0.452322	0.651037	0.989076	FDR > 0.5	FDR > 0.5	cluster3: cytox_nk	FALSE
CDC34	34.2544	0.166901	0.0909799	1.83448	0.0665826	0.805833	0.105395	0.101004	1.04348	0.296728	0.941653	FDR > 0.5	FDR > 0.5	cluster3: cytox_nk	FALSE
P2RY11	9.61827	0.35452	0.193313	1.83391	0.066667	0.805833	0.100716	0.21567	0.466991	0.640506	0.989076	FDR > 0.5	FDR > 0.5	cluster3: cytox_nk	FALSE
PDCD2L	5.74895	0.332263	0.181759	1.82804	0.0675434	0.805833	-0.482823	0.213004	-2.26673	0.0234067	0.617423	FDR > 0.5	FDR > 0.5	cluster3: cytox_nk	FALSE
ZNF888	2.766	-0.479875	0.26079	-1.84008	0.0657558	0.805833	0.120923	0.282446	0.428127	0.668559	0.989076	FDR > 0.5	FDR > 0.5	cluster3: cytox_nk	FALSE
PPP1R3D	5.73033	-0.384004	0.2094	-1.83383	0.0666798	0.805833	-0.135429	0.233321	-0.580442	0.561616	0.98798	FDR > 0.5	FDR > 0.5	cluster3: cytox_nk	FALSE
DOP1B	20.2005	0.212654	0.115994	1.83332	0.0667543	0.805833	0.0948051	0.128709	0.736587	0.461374	0.973701	FDR > 0.5	FDR > 0.5	cluster3: cytox_nk	FALSE
MCM3AP-AS1	6.71597	0.320992	0.17483	1.83602	0.0663543	0.805833	0.0303228	0.196202	0.154549	0.877177	0.997618	FDR > 0.5	FDR > 0.5	cluster3: cytox_nk	FALSE
RAP2C	48.9643	-0.137234	0.0748147	-1.83432	0.0666062	0.805833	0.156532	0.0825617	1.89594	0.057968	0.765524	FDR > 0.5	FDR > 0.5	cluster3: cytox_nk	FALSE
NBPF9	46.9549	0.426469	0.141685	3.00998	0.00261266	0.806579	-0.0847419	0.157994	-0.536362	0.591708	0.976311	FDR > 0.5	FDR > 0.5	cluster2: class_monocyte	FALSE
IGKC	47.2525	-1.25101	0.418312	-2.99062	0.00278412	0.806579	0.537766	0.463485	1.16027	0.245941	0.896891	FDR > 0.5	FDR > 0.5	cluster2: class_monocyte	FALSE
MYO7B	13.2302	0.419334	0.140298	2.98888	0.0028	0.806579	0.116284	0.155877	0.746	0.455667	0.961812	FDR > 0.5	FDR > 0.5	cluster2: class_monocyte	FALSE
APPL1	220.697	-0.115859	0.0388816	-2.9798	0.00288435	0.806579	0.0235028	0.0432854	0.542974	0.587148	0.975282	FDR > 0.5	FDR > 0.5	cluster2: class_monocyte	FALSE
C9orf139	47.748	0.438716	0.146216	3.00047	0.00269566	0.806579	-0.150146	0.163181	-0.920123	0.357509	0.940771	FDR > 0.5	FDR > 0.5	cluster2: class_monocyte	FALSE
CLEC4D	163.069	0.278825	0.0935669	2.97995	0.00288296	0.806579	-0.341933	0.104533	-3.27105	0.00107149	0.164633	FDR > 0.5	Up in females; 0.3 < FDR < 0.1	cluster2: class_monocyte	FALSE
IKBIP	21.4996	0.208954	0.114648	1.82257	0.0683687	0.806844	-0.138749	0.128925	-1.0762	0.281838	0.936543	FDR > 0.5	FDR > 0.5	cluster3: cytox_nk	FALSE
ZNF622	60.4547	-0.144354	0.0792348	-1.82185	0.0684782	0.807246	-0.143711	0.0885359	-1.62319	0.104548	0.823577	FDR > 0.5	FDR > 0.5	cluster3: cytox_nk	FALSE
ZNF816	3.05342	0.5041	0.276756	1.82146	0.0685372	0.807246	0.0892689	0.308678	0.289197	0.77243	0.994387	FDR > 0.5	FDR > 0.5	cluster3: cytox_nk	FALSE
KLHL17	3.99812	0.400097	0.22068	1.81302	0.0698288	0.80779	-0.0192469	0.249725	-0.0770725	0.938566	0.998951	FDR > 0.5	FDR > 0.5	cluster3: cytox_nk	FALSE
RN7SL832P	2.38322	-0.502177	0.275956	-1.81977	0.0687935	0.80779	0.128306	0.299978	0.427718	0.668856	0.989076	FDR > 0.5	FDR > 0.5	cluster3: cytox_nk	FALSE
MTA3	9.7675	0.268973	0.148532	1.81087	0.0701606	0.80779	-0.225012	0.170006	-1.32356	0.18565	0.897266	FDR > 0.5	FDR > 0.5	cluster3: cytox_nk	FALSE
UBA7	23.3966	0.184689	0.101721	1.81565	0.0694246	0.80779	0.184672	0.112666	1.63911	0.101191	0.821764	FDR > 0.5	FDR > 0.5	cluster3: cytox_nk	FALSE
LINC02035	2.11685	-0.563642	0.311	-1.81235	0.0699317	0.80779	-0.110964	0.346138	-0.320578	0.74853	0.994387	FDR > 0.5	FDR > 0.5	cluster3: cytox_nk	FALSE
IRF2	61.675	0.145836	0.0801021	1.82063	0.0686631	0.80779	-0.0232932	0.0892602	-0.260958	0.794125	0.994387	FDR > 0.5	FDR > 0.5	cluster3: cytox_nk	FALSE
RASGRF2	5.10158	0.387369	0.213979	1.81031	0.0702479	0.80779	0.308131	0.235463	1.30862	0.190663	0.897266	FDR > 0.5	FDR > 0.5	cluster3: cytox_nk	FALSE
DLL1	3.76834	0.695301	0.383308	1.81395	0.0696857	0.80779	-0.183314	0.428422	-0.427882	0.668737	0.989076	FDR > 0.5	FDR > 0.5	cluster3: cytox_nk	FALSE
PPIA	643.922	-0.0739146	0.0408325	-1.81019	0.070266	0.80779	-0.039866	0.0453615	-0.878851	0.379482	0.960964	FDR > 0.5	FDR > 0.5	cluster3: cytox_nk	FALSE
CREB3L2	40.8335	0.133312	0.0735608	1.81228	0.0699436	0.80779	0.0214101	0.0822313	0.260365	0.794582	0.994387	FDR > 0.5	FDR > 0.5	cluster3: cytox_nk	FALSE
MTBP	6.52398	-0.353737	0.195349	-1.8108	0.0701722	0.80779	-0.203785	0.218779	-0.931467	0.351612	0.954597	FDR > 0.5	FDR > 0.5	cluster3: cytox_nk	FALSE
GLE1	10.5378	-0.248294	0.137093	-1.81113	0.0701204	0.80779	0.0840266	0.151923	0.553085	0.580205	0.989076	FDR > 0.5	FDR > 0.5	cluster3: cytox_nk	FALSE
UCK1	17.1927	0.201045	0.11082	1.81415	0.0696543	0.80779	0.223673	0.1227	1.82293	0.068314	0.787458	FDR > 0.5	FDR > 0.5	cluster3: cytox_nk	FALSE
WDR37	36.4398	0.168703	0.0927292	1.8193	0.068865	0.80779	0.0212275	0.103451	0.205194	0.837421	0.994716	FDR > 0.5	FDR > 0.5	cluster3: cytox_nk	FALSE
CDKN1B	57.4009	-0.169044	0.0931836	-1.8141	0.0696625	0.80779	0.0148559	0.103412	0.143657	0.885772	0.99763	FDR > 0.5	FDR > 0.5	cluster3: cytox_nk	FALSE
DTX3	25.4313	0.195164	0.107603	1.81375	0.0697164	0.80779	0.0936992	0.119593	0.783486	0.433342	0.968355	FDR > 0.5	FDR > 0.5	cluster3: cytox_nk	FALSE
DCAF5	58.8471	0.117086	0.0645957	1.8126	0.0698933	0.80779	-0.110686	0.0727046	-1.52241	0.127906	0.838371	FDR > 0.5	FDR > 0.5	cluster3: cytox_nk	FALSE
TELO2	12.6763	0.235456	0.129859	1.81317	0.0698053	0.80779	0.170503	0.143861	1.18519	0.235941	0.925162	FDR > 0.5	FDR > 0.5	cluster3: cytox_nk	FALSE
SULT1A3	4.65535	0.411821	0.226907	1.81493	0.069534	0.80779	-0.684412	0.267047	-2.56289	0.0103805	0.503181	FDR > 0.5	FDR > 0.5	cluster3: cytox_nk	FALSE
USB1	57.392	0.152101	0.0838131	1.81476	0.0695606	0.80779	0.0594158	0.093123	0.638036	0.52345	0.984184	FDR > 0.5	FDR > 0.5	cluster3: cytox_nk	FALSE
AC020978.7	3.63335	-0.439556	0.242786	-1.81047	0.0702232	0.80779	-0.0548216	0.269495	-0.203424	0.838804	0.994716	FDR > 0.5	FDR > 0.5	cluster3: cytox_nk	FALSE
SPAG7	87.8675	-0.11551	0.063682	-1.81386	0.0696994	0.80779	-0.0436768	0.0708452	-0.61651	0.537558	0.985732	FDR > 0.5	FDR > 0.5	cluster3: cytox_nk	FALSE
RELCH	25.9354	-0.153733	0.0845736	-1.81774	0.0691037	0.80779	-0.0850239	0.0950617	-0.894408	0.371104	0.959931	FDR > 0.5	FDR > 0.5	cluster3: cytox_nk	FALSE
RAB5IF	229.933	-0.166112	0.091361	-1.81819	0.0690349	0.80779	0.179043	0.101196	1.76928	0.0768478	0.804266	FDR > 0.5	FDR > 0.5	cluster3: cytox_nk	FALSE
WAS	122.435	0.123498	0.0681893	1.81111	0.0701246	0.80779	0.0122917	0.0757994	0.162161	0.871179	0.996518	FDR > 0.5	FDR > 0.5	cluster3: cytox_nk	FALSE
MMP17	48.8736	0.28278	0.0953007	2.96724	0.00300491	0.807974	-0.187969	0.106631	-1.7628	0.0779344	0.761536	FDR > 0.5	FDR > 0.5	cluster2: class_monocyte	FALSE
RHBDL1	6.51101	-0.552572	0.186143	-2.96853	0.00299228	0.807974	0.350817	0.20214	1.73551	0.0826504	0.768193	FDR > 0.5	FDR > 0.5	cluster2: class_monocyte	FALSE
HAT1	40.3046	0.141802	0.0784222	1.80819	0.0705768	0.809038	-0.0545052	0.0879841	-0.619489	0.535594	0.984418	FDR > 0.5	FDR > 0.5	cluster3: cytox_nk	FALSE
SHOC2	41.9255	-0.146964	0.0812532	-1.80872	0.0704944	0.809038	-0.0986898	0.0910066	-1.08443	0.278176	0.936543	FDR > 0.5	FDR > 0.5	cluster3: cytox_nk	FALSE
TRIM66	6.8349	0.294877	0.163072	1.80826	0.0705659	0.809038	-0.0883426	0.18545	-0.476369	0.633812	0.989076	FDR > 0.5	FDR > 0.5	cluster3: cytox_nk	FALSE
MYO1F	444.047	0.0946635	0.0523725	1.8075	0.0706838	0.809047	0.0461248	0.0580783	0.794184	0.427088	0.968355	FDR > 0.5	FDR > 0.5	cluster3: cytox_nk	FALSE
PI4KA	31.1482	-0.152159	0.0841902	-1.80732	0.0707124	0.809047	0.181598	0.0924389	1.96452	0.0494699	0.741343	FDR > 0.5	FDR > 0.5	cluster3: cytox_nk	FALSE
RCC1	7.43302	-0.290748	0.161055	-1.80527	0.0710318	0.810929	0.0823004	0.177359	0.464034	0.642624	0.989076	FDR > 0.5	FDR > 0.5	cluster3: cytox_nk	FALSE
AL359711.2	8.98965	-0.353008	0.195584	-1.8049	0.071091	0.810929	0.27822	0.213686	1.30201	0.192914	0.897266	FDR > 0.5	FDR > 0.5	cluster3: cytox_nk	FALSE
RBM4B	11.7197	0.248463	0.137636	1.80522	0.071041	0.810929	0.00426827	0.153829	0.0277467	0.977864	0.998951	FDR > 0.5	FDR > 0.5	cluster3: cytox_nk	FALSE
KRT73	2.968	0.599347	0.332133	1.80454	0.0711472	0.810929	0.766022	0.35686	2.14656	0.0318285	0.677315	FDR > 0.5	FDR > 0.5	cluster3: cytox_nk	FALSE
RPL39L	30.4846	-0.406573	0.225516	-1.80286	0.0714106	0.812394	-0.476294	0.251494	-1.89386	0.058244	0.765656	FDR > 0.5	FDR > 0.5	cluster3: cytox_nk	FALSE
LMNB2	10.6478	0.231207	0.128248	1.80282	0.071417	0.812394	-0.134151	0.145523	-0.921851	0.356606	0.955756	FDR > 0.5	FDR > 0.5	cluster3: cytox_nk	FALSE
ACSL4	13.5364	-0.250062	0.138737	-1.80242	0.0714788	0.812394	0.050057	0.153371	0.326378	0.744138	0.994387	FDR > 0.5	FDR > 0.5	cluster3: cytox_nk	FALSE
SLK	71.8473	0.116404	0.0646356	1.80093	0.0717139	0.813526	0.077387	0.0718585	1.07694	0.281509	0.936543	FDR > 0.5	FDR > 0.5	cluster3: cytox_nk	FALSE
SNHG21	12.5232	-0.27027	0.150037	-1.80136	0.0716462	0.813526	0.0379398	0.166044	0.228493	0.819263	0.994387	FDR > 0.5	FDR > 0.5	cluster3: cytox_nk	FALSE
RC3H2	36.6668	-0.148756	0.0826464	-1.7999	0.0718758	0.814219	0.0234692	0.0918121	0.255622	0.798242	0.994387	FDR > 0.5	FDR > 0.5	cluster3: cytox_nk	FALSE
DLEU1	14.2856	0.218828	0.121593	1.79968	0.0719107	0.814219	0.00227357	0.136664	0.0166362	0.986727	0.998951	FDR > 0.5	FDR > 0.5	cluster3: cytox_nk	FALSE
DDR2	1.70187	-0.628619	0.349764	-1.79727	0.0722934	0.81444	-0.129361	0.384317	-0.336599	0.736419	0.994387	FDR > 0.5	FDR > 0.5	cluster3: cytox_nk	FALSE
SLC20A2	14.7894	0.218907	0.121779	1.79757	0.0722453	0.81444	-0.0202497	0.137324	-0.147459	0.88277	0.99763	FDR > 0.5	FDR > 0.5	cluster3: cytox_nk	FALSE
FSD1L	2.49481	-0.58682	0.326557	-1.79699	0.0723373	0.81444	-0.336991	0.367708	-0.916463	0.359424	0.956095	FDR > 0.5	FDR > 0.5	cluster3: cytox_nk	FALSE
MRPL17	17.0534	-0.193017	0.107313	-1.79863	0.0720777	0.81444	-0.107838	0.120508	-0.894864	0.37086	0.959931	FDR > 0.5	FDR > 0.5	cluster3: cytox_nk	FALSE
KNOP1	15.6067	0.213039	0.118436	1.79876	0.072056	0.81444	-0.171976	0.134658	-1.27713	0.201556	0.903766	FDR > 0.5	FDR > 0.5	cluster3: cytox_nk	FALSE
RAB22A	50.0449	-0.122489	0.0681585	-1.79712	0.0723173	0.81444	0.0317395	0.0758834	0.418266	0.675752	0.989076	FDR > 0.5	FDR > 0.5	cluster3: cytox_nk	FALSE
MIB2	108.751	0.131995	0.0735092	1.79562	0.0725544	0.814591	0.115899	0.0813754	1.42425	0.154375	0.872239	FDR > 0.5	FDR > 0.5	cluster3: cytox_nk	FALSE
AC016773.1	6.27024	0.354624	0.197426	1.79624	0.0724561	0.814591	-0.202358	0.224416	-0.901706	0.367213	0.959453	FDR > 0.5	FDR > 0.5	cluster3: cytox_nk	FALSE
COG3	48.7739	0.188874	0.105171	1.79587	0.0725157	0.814591	-0.0684031	0.117111	-0.584089	0.559161	0.986801	FDR > 0.5	FDR > 0.5	cluster3: cytox_nk	FALSE
ENO1	277.733	0.111588	0.0621757	1.79472	0.0726982	0.814681	0.0146784	0.0689734	0.212812	0.831473	0.994387	FDR > 0.5	FDR > 0.5	cluster3: cytox_nk	FALSE
WRAP53	10.6065	0.229772	0.12802	1.79481	0.0726837	0.814681	-0.24609	0.14742	-1.66932	0.0950547	0.818192	FDR > 0.5	FDR > 0.5	cluster3: cytox_nk	FALSE
PELI1	9.74163	-0.310411	0.173186	-1.79236	0.0730755	0.815349	-0.216205	0.194194	-1.11334	0.265561	0.934852	FDR > 0.5	FDR > 0.5	cluster3: cytox_nk	FALSE
SRGAP3	2.61309	0.530622	0.295972	1.79281	0.0730032	0.815349	0.0415443	0.333088	0.124725	0.900741	0.998939	FDR > 0.5	FDR > 0.5	cluster3: cytox_nk	FALSE
ZNF589	5.15149	0.335047	0.186827	1.79335	0.0729169	0.815349	0.00627435	0.211765	0.0296289	0.976363	0.998951	FDR > 0.5	FDR > 0.5	cluster3: cytox_nk	FALSE
REST	99.2651	-0.113527	0.0633128	-1.79312	0.0729545	0.815349	-0.0654898	0.0704748	-0.929266	0.352751	0.954597	FDR > 0.5	FDR > 0.5	cluster3: cytox_nk	FALSE
MT-ND3	5715.23	0.173071	0.0965676	1.79222	0.0730975	0.815349	-0.459082	0.107163	-4.28396	1.83597642809765e-05	0.00640905	FDR > 0.5	Up in females; FDR < 0.1	cluster3: cytox_nk	FALSE
PCDH1	8.95197	0.312342	0.174326	1.79171	0.0731796	0.815507	0.29088	0.190918	1.52359	0.127612	0.838371	FDR > 0.5	FDR > 0.5	cluster3: cytox_nk	FALSE
BPTF	3.40195	0.414172	0.246898	1.6775	0.0934445	0.815785	0.00616764	0.26826	0.0229913	0.981657	0.997371	FDR > 0.5	FDR > 0.5	cluster25: gdT_2	FALSE
TSPYL2	3.54985	-0.60793	0.3631	-1.67428	0.0940762	0.815785	0.435345	0.387983	1.12207	0.261831	0.86388	FDR > 0.5	FDR > 0.5	cluster25: gdT_2	FALSE
CHD1	442.034	-0.161553	0.0548866	-2.94339	0.00324637	0.816196	0.0331184	0.0609542	0.543333	0.586901	0.975282	FDR > 0.5	FDR > 0.5	cluster2: class_monocyte	FALSE
LINC00861	9.83367	-0.849122	0.287807	-2.95032	0.00317444	0.816196	-0.21558	0.320312	-0.673032	0.500927	0.966002	FDR > 0.5	FDR > 0.5	cluster2: class_monocyte	FALSE
[truncated: 217,696+ more rows]

## Sheet: Gamer et al. PBMC RNA
gene_id	baseMean	log2FoldChange	lfcSE	stat	pvalue	padj	symbol	sig_cat
ENSG00000211459	6563.86	-0.943315	0.183503	-5.1406	2.73865313294899e-07	0.00329268	MT-RNR1	Down in cases; FDR < 0.1
ENSG00000211896	905.305	-1.50962	0.337304	-4.47555	7.62150033103525e-06	0.036769	IGHG1	Down in cases; FDR < 0.1
ENSG00000240869	162.62	-1.13296	0.255416	-4.43576	9.17467272054612e-06	0.036769	RN7SL128P	Down in cases; FDR < 0.1
ENSG00000271503	5572.5	-0.634142	0.145765	-4.35042	1.35874964619597e-05	0.0408406	CCL5	Down in cases; FDR < 0.1
ENSG00000163508	463.951	-0.668371	0.158549	-4.21556	2.49164064557117e-05	0.059914	EOMES	Down in cases; FDR < 0.1
ENSG00000006282	412.791	0.731113	0.177676	4.11486	3.87414493848131e-05	0.0776314	SPATA20	Up in cases; FDR < 0.1
ENSG00000101335	470.174	-1.27764	0.317731	-4.02115	5.79147576853006e-05	0.0784391	MYL9	Down in cases; FDR < 0.1
ENSG00000164687	138.674	-0.878504	0.221005	-3.97504	7.03679889481452e-05	0.0784391	FABP5	Down in cases; FDR < 0.1
ENSG00000181404	218.603	0.637377	0.160534	3.97036	7.17649830339224e-05	0.0784391	WASHC1	Up in cases; FDR < 0.1
ENSG00000206652	248.939	-0.933114	0.232586	-4.01192	6.02272801692611e-05	0.0784391	RNU1-1	Down in cases; FDR < 0.1
ENSG00000210082	82026.7	-0.756987	0.189712	-3.99018	6.60218165413032e-05	0.0784391	MT-RNR2	Down in cases; FDR < 0.1
ENSG00000121039	170.073	-0.584315	0.150461	-3.88351	0.00010296	0.0936943	RDH10	Down in cases; FDR < 0.1
ENSG00000206149	348.894	0.472171	0.122027	3.86941	0.000109101	0.0936943	HERC2P9	Up in cases; FDR < 0.1
ENSG00000211598	162.674	-0.834105	0.214048	-3.89681	9.74673543464328e-05	0.0936943	IGKV4-1	Down in cases; FDR < 0.1
ENSG00000132199	879.22	0.541434	0.141109	3.83698	0.000124557	0.0998363	ENOSF1	Up in cases; FDR < 0.1
ENSG00000110455	414.833	0.65052	0.171418	3.79494	0.000147682	0.110974	ACCS	Up in cases; 0.3 < FDR < 0.1
ENSG00000199347	1019.33	-0.959545	0.254072	-3.77666	0.000158944	0.11241	RNU5E-1	Down in cases; 0.3 < FDR < 0.1
ENSG00000168273	132.58	-0.664889	0.178579	-3.72321	0.000196705	0.131388	UQCC5	Down in cases; 0.3 < FDR < 0.1
ENSG00000275713	434	-0.6699	0.180803	-3.70513	0.000211282	0.133697	H2BC9	Down in cases; 0.3 < FDR < 0.1
ENSG00000134463	57.0763	0.71043	0.195907	3.62637	0.000287433	0.16234	ECHDC3	Up in cases; 0.3 < FDR < 0.1
ENSG00000211592	2790.29	-0.803632	0.222129	-3.61786	0.000297054	0.16234	IGKC	Down in cases; 0.3 < FDR < 0.1
ENSG00000269821	1039.52	-0.843248	0.23304	-3.61847	0.00029635	0.16234	KCNQ1OT1	Down in cases; 0.3 < FDR < 0.1
ENSG00000182230	160.321	0.720097	0.201493	3.57381	0.000351823	0.176672	NA	Up in cases; 0.3 < FDR < 0.1
ENSG00000275405	330.082	-0.849355	0.237702	-3.57318	0.000352668	0.176672	U1	Down in cases; 0.3 < FDR < 0.1
ENSG00000169252	667.756	-0.548042	0.155783	-3.51798	0.000434851	0.196011	ADRB2	Down in cases; 0.3 < FDR < 0.1
ENSG00000196747	319.625	-0.679978	0.192374	-3.53466	0.000408305	0.196011	H2AC13	Down in cases; 0.3 < FDR < 0.1
ENSG00000258469	99.4592	0.585753	0.166656	3.51474	0.000440181	0.196011	CHMP4BP1	Up in cases; 0.3 < FDR < 0.1
ENSG00000273338	391.99	-0.852186	0.24745	-3.44387	0.000573449	0.237744		Down in cases; 0.3 < FDR < 0.1
ENSG00000276180	172.729	-0.635736	0.18448	-3.4461	0.000568743	0.237744	H4C9	Down in cases; 0.3 < FDR < 0.1
ENSG00000122786	161.919	-0.738999	0.217505	-3.39761	0.000679763	0.2554	CALD1	Down in cases; 0.3 < FDR < 0.1
ENSG00000145365	294.27	-0.454842	0.133546	-3.40589	0.000659485	0.2554	TIFA	Down in cases; 0.3 < FDR < 0.1
ENSG00000198695	146.921	-0.980217	0.287221	-3.41276	0.000643091	0.2554	MT-ND6	Down in cases; 0.3 < FDR < 0.1
ENSG00000123975	163.79	-0.719591	0.214468	-3.35524	0.000792959	0.26286	CKS2	Down in cases; 0.3 < FDR < 0.1
ENSG00000189283	581.664	0.502137	0.149904	3.34972	0.000808935	0.26286	FHIT	Up in cases; 0.3 < FDR < 0.1
ENSG00000207719	55.168	0.435543	0.129849	3.35424	0.000795841	0.26286	MIR623	Up in cases; 0.3 < FDR < 0.1
ENSG00000263482	237.795	0.60803	0.180453	3.36947	0.000753133	0.26286	ANTXRLP1	Up in cases; 0.3 < FDR < 0.1
ENSG00000278828	1807.93	-0.557119	0.165873	-3.3587	0.000783086	0.26286	H3C10	Down in cases; 0.3 < FDR < 0.1
ENSG00000088986	770.613	-0.548662	0.164162	-3.34219	0.000831197	0.262986	DYNLL1	Down in cases; 0.3 < FDR < 0.1
ENSG00000100376	1370.05	0.619659	0.187201	3.31012	0.000932548	0.265376	FAM118A	Up in cases; 0.3 < FDR < 0.1
ENSG00000132465	1561.58	-0.662812	0.201314	-3.29243	0.000993257	0.265376	JCHAIN	Down in cases; 0.3 < FDR < 0.1
ENSG00000157429	88.7796	0.395943	0.11962	3.31	0.000932955	0.265376	ZNF19	Up in cases; 0.3 < FDR < 0.1
ENSG00000169116	85.0758	-0.557006	0.167823	-3.319	0.000903406	0.265376	PARM1	Down in cases; 0.3 < FDR < 0.1
ENSG00000207389	225.501	-0.649538	0.196943	-3.2981	0.000973424	0.265376	RNU1-4	Down in cases; 0.3 < FDR < 0.1
ENSG00000237973	874.343	1.3235	0.401059	3.30002	0.000966784	0.265376	MTCO1P12	Up in cases; 0.3 < FDR < 0.1
ENSG00000257167	67.0431	-0.48161	0.144759	-3.32697	0.000877953	0.265376	TMPO-AS1	Down in cases; 0.3 < FDR < 0.1
ENSG00000130558	53.5822	0.750935	0.229898	3.26638	0.00108932	0.278657	OLFM1	Up in cases; 0.3 < FDR < 0.1
ENSG00000228808	73.0874	0.527087	0.161345	3.26684	0.00108756	0.278657	HMGB3P4	Up in cases; 0.3 < FDR < 0.1
ENSG00000102786	3622.54	-0.50619	0.155733	-3.25037	0.00115256	0.288692	INTS6	Down in cases; 0.3 < FDR < 0.1
ENSG00000117115	622.343	0.51139	0.158203	3.2325	0.00122711	0.296021	PADI2	Up in cases; 0.3 < FDR < 0.1
ENSG00000134057	60.493	-0.49804	0.154116	-3.23158	0.00123106	0.296021	CCNB1	Down in cases; 0.3 < FDR < 0.1
ENSG00000145632	1150.79	-0.923518	0.291738	-3.16557	0.00154778	0.364882	PLK2	Down in cases; 0.5 < FDR < 0.3
ENSG00000110042	245.838	0.498195	0.159184	3.12967	0.00175001	0.372295	DTX4	Up in cases; 0.5 < FDR < 0.3
ENSG00000124772	253.06	-0.556502	0.177872	-3.12866	0.00175606	0.372295	CPNE5	Down in cases; 0.5 < FDR < 0.3
ENSG00000149418	437.013	0.471113	0.151143	3.11701	0.00182695	0.372295	ST14	Up in cases; 0.5 < FDR < 0.3
ENSG00000161981	153.966	-0.380711	0.121064	-3.14471	0.00166253	0.372295	SNRNP25	Down in cases; 0.5 < FDR < 0.3
ENSG00000170385	875.485	-0.42248	0.134854	-3.13287	0.00173107	0.372295	SLC30A1	Down in cases; 0.5 < FDR < 0.3
ENSG00000175984	155.404	-0.474117	0.152018	-3.11882	0.00181574	0.372295	DENND2C	Down in cases; 0.5 < FDR < 0.3
ENSG00000186056	214.422	0.424664	0.134809	3.15012	0.00163203	0.372295	MATN1-AS1	Up in cases; 0.5 < FDR < 0.3
ENSG00000253438	78.0779	0.458888	0.147054	3.12054	0.0018052	0.372295	PCAT1	Up in cases; 0.5 < FDR < 0.3
ENSG00000106211	101.666	-0.676639	0.217987	-3.10403	0.00190902	0.372967	HSPB1	Down in cases; 0.5 < FDR < 0.3
ENSG00000137747	60.5932	0.411875	0.132785	3.10183	0.00192331	0.372967	TMPRSS13	Up in cases; 0.5 < FDR < 0.3
ENSG00000232021	153.794	0.477999	0.153977	3.10436	0.00190694	0.372967	LEF1-AS1	Up in cases; 0.5 < FDR < 0.3
ENSG00000197153	454.561	-0.904694	0.292839	-3.08939	0.00200568	0.376785	H3C12	Down in cases; 0.5 < FDR < 0.3
ENSG00000253372	620.595	0.57088	0.184761	3.08983	0.00200268	0.376785		Up in cases; 0.5 < FDR < 0.3
ENSG00000185345	69.3809	0.440039	0.142757	3.08243	0.00205318	0.379776	PRKN	Up in cases; 0.5 < FDR < 0.3
ENSG00000231672	64.3246	0.481394	0.156617	3.07369	0.00211426	0.385148	DIRC3	Up in cases; 0.5 < FDR < 0.3
ENSG00000141179	335.089	-0.393076	0.128106	-3.06836	0.00215237	0.386238	PCTP	Down in cases; 0.5 < FDR < 0.3
ENSG00000164442	2152.52	-0.742136	0.243571	-3.04689	0.00231219	0.408289	CITED2	Down in cases; 0.5 < FDR < 0.3
ENSG00000274267	473.113	-0.639461	0.210149	-3.04289	0.00234317	0.408289	NA	Down in cases; 0.5 < FDR < 0.3
ENSG00000108474	526.525	0.313378	0.10427	3.00546	0.00265181	0.419224	PIGL	Up in cases; 0.5 < FDR < 0.3
ENSG00000179029	1001.08	-0.57934	0.191709	-3.02198	0.00251129	0.419224	TMEM107	Down in cases; 0.5 < FDR < 0.3
ENSG00000207005	141.939	-0.555152	0.184266	-3.01277	0.00258877	0.419224	RNU1-2	Down in cases; 0.5 < FDR < 0.3
ENSG00000211746	112.349	-0.463904	0.15475	-2.99776	0.00271974	0.419224	TRBV19	Down in cases; 0.5 < FDR < 0.3
ENSG00000226498	62.7127	0.385069	0.128427	2.99835	0.00271442	0.419224	RPSAP21	Up in cases; 0.5 < FDR < 0.3
ENSG00000243609	97.7958	0.443752	0.147435	3.00981	0.00261413	0.419224	RPS2P44	Up in cases; 0.5 < FDR < 0.3
ENSG00000269028	151.029	-0.76425	0.25305	-3.02015	0.00252647	0.419224	NA	Down in cases; 0.5 < FDR < 0.3
ENSG00000277775	236.641	-0.605008	0.201629	-3.0006	0.00269451	0.419224	H3C7	Down in cases; 0.5 < FDR < 0.3
ENSG00000279330	127.718	0.442806	0.147564	3.00078	0.00269293	0.419224		Up in cases; 0.5 < FDR < 0.3
ENSG00000131462	64.8755	-0.363921	0.122063	-2.98141	0.00286927	0.431216	TUBG1	Down in cases; 0.5 < FDR < 0.3
ENSG00000166963	422.621	-0.642099	0.215251	-2.98302	0.00285415	0.431216	MAP1A	Down in cases; 0.5 < FDR < 0.3
ENSG00000148484	2078.78	-0.374722	0.126455	-2.96328	0.00304377	0.444135	RSU1	Down in cases; 0.5 < FDR < 0.3
ENSG00000164116	298.338	-0.584073	0.197636	-2.95529	0.00312373	0.444135	GUCY1A1	Down in cases; 0.5 < FDR < 0.3
ENSG00000176293	54.5746	0.492201	0.166268	2.96028	0.00307362	0.444135	ZNF135	Up in cases; 0.5 < FDR < 0.3
ENSG00000213085	71.1903	0.49531	0.167692	2.9537	0.00313994	0.444135	CFAP45	Up in cases; 0.5 < FDR < 0.3
ENSG00000266338	837.561	0.372758	0.12612	2.95557	0.00312088	0.444135	NBPF15	Up in cases; 0.5 < FDR < 0.3
ENSG00000112773	1406.72	-0.438035	0.148864	-2.94251	0.00325561	0.455143	TENT5A	Down in cases; 0.5 < FDR < 0.3
ENSG00000129595	126.922	-0.507983	0.173163	-2.93355	0.00335105	0.459484	EPB41L4A	Down in cases; 0.5 < FDR < 0.3
ENSG00000212694	760.335	0.502055	0.171207	2.93244	0.0033631	0.459484	LINC01089	Up in cases; 0.5 < FDR < 0.3
ENSG00000184357	680.928	-0.581568	0.198661	-2.92743	0.00341771	0.461698	H1-5	Down in cases; 0.5 < FDR < 0.3
ENSG00000248810	245.512	-0.674091	0.230971	-2.91852	0.00351703	0.464673	LINC02432	Down in cases; 0.5 < FDR < 0.3
ENSG00000273015	592.557	-0.366767	0.125641	-2.91916	0.00350981	0.464673	LINC00938	Down in cases; 0.5 < FDR < 0.3
ENSG00000278272	219.159	-0.756254	0.259559	-2.91361	0.00357278	0.466907	NA	Down in cases; 0.5 < FDR < 0.3
ENSG00000189068	176.432	-0.529631	0.182001	-2.91004	0.00361383	0.467195	VSTM1	Down in cases; 0.5 < FDR < 0.3
ENSG00000146425	1776.83	0.334706	0.115417	2.89996	0.00373209	0.47735	DYNLT1	Up in cases; 0.5 < FDR < 0.3
ENSG00000050393	435.359	-0.422382	0.146968	-2.87397	0.0040535	0.502426	MCUR1	FDR > 0.5
ENSG00000166091	176.43	-0.719917	0.250307	-2.87614	0.00402576	0.502426	CMTM5	FDR > 0.5
ENSG00000270022	880.165	-0.767502	0.266644	-2.87838	0.00399721	0.502426		FDR > 0.5
ENSG00000119922	710.84	-0.496364	0.174259	-2.84842	0.0043937	0.512868	IFIT2	FDR > 0.5
ENSG00000132646	644.993	-0.486169	0.170618	-2.84946	0.0043793	0.512868	PCNA	FDR > 0.5
ENSG00000161944	305.753	0.569042	0.199229	2.85622	0.0042872	0.512868	ASGR2	FDR > 0.5
ENSG00000185130	174.25	-0.571971	0.199858	-2.86189	0.00421126	0.512868	H2BC13	FDR > 0.5
ENSG00000211677	652.394	-0.76013	0.266662	-2.85053	0.00436459	0.512868	IGLC2	FDR > 0.5
ENSG00000214783	76.4021	0.457299	0.16049	2.84939	0.00438037	0.512868	NA	FDR > 0.5
ENSG00000119280	365.01	-0.522892	0.183782	-2.84517	0.00443874	0.513143	C1orf198	FDR > 0.5
ENSG00000116667	994.216	-0.45521	0.160268	-2.8403	0.00450705	0.516079	C1orf21	FDR > 0.5
ENSG00000265185	1537.42	-0.714645	0.252184	-2.83382	0.00459947	0.521693	SNORD3B-1	FDR > 0.5
ENSG00000085465	154.065	0.403709	0.142703	2.82902	0.00466909	0.524639	OVGP1	FDR > 0.5
ENSG00000131747	240.573	-0.454144	0.161257	-2.81627	0.00485845	0.540862	TOP2A	FDR > 0.5
ENSG00000173801	557.555	0.74845	0.26638	2.80971	0.00495866	0.543579	JUP	FDR > 0.5
ENSG00000277157	631.47	-0.55715	0.198362	-2.80876	0.00497328	0.543579	H4C4	FDR > 0.5
ENSG00000095303	2089.8	-0.571971	0.205067	-2.78918	0.00528411	0.544308	PTGS1	FDR > 0.5
ENSG00000109906	635.982	0.544896	0.195009	2.79421	0.00520262	0.544308	ZBTB16	FDR > 0.5
ENSG00000171848	110.675	-0.454907	0.16288	-2.7929	0.00522386	0.544308	RRM2	FDR > 0.5
ENSG00000176531	353.427	0.57551	0.205277	2.80357	0.00505396	0.544308	PHLDB3	FDR > 0.5
ENSG00000179918	525.572	-0.397404	0.142504	-2.78872	0.00529168	0.544308	SEPHS2	FDR > 0.5
ENSG00000223704	164.037	0.462984	0.165355	2.79995	0.0051111	0.544308	LINC01422	FDR > 0.5
ENSG00000270722	256.937	-0.584651	0.209672	-2.7884	0.00529685	0.544308	RNVU1-31	FDR > 0.5
ENSG00000172037	112.177	0.524331	0.188779	2.77749	0.00547805	0.558158	LAMB2	FDR > 0.5
ENSG00000167555	370.131	0.321778	0.116211	2.76891	0.00562438	0.568252	ZNF528	FDR > 0.5
ENSG00000042832	57.0472	0.49643	0.179654	2.76325	0.00572283	0.568642	TG	FDR > 0.5
ENSG00000218809	166.913	0.438262	0.158545	2.76427	0.00570504	0.568642		FDR > 0.5
ENSG00000117632	490.145	-0.383951	0.139507	-2.75221	0.00591943	0.569181	STMN1	FDR > 0.5
ENSG00000137441	1277.11	-0.45154	0.164152	-2.75074	0.00594613	0.569181	FGFBP2	FDR > 0.5
ENSG00000188687	66.6975	0.365724	0.133005	2.7497	0.00596497	0.569181	SLC4A5	FDR > 0.5
ENSG00000236901	243.386	0.465257	0.16904	2.75235	0.005917	0.569181	MIR600HG	FDR > 0.5
ENSG00000280138	3288.91	0.490135	0.17795	2.75434	0.00588098	0.569181		FDR > 0.5
ENSG00000183718	999.082	-0.265437	0.0966894	-2.74525	0.00604644	0.571096	TRIM52	FDR > 0.5
ENSG00000264229	713.459	-0.561692	0.204741	-2.74343	0.00608004	0.571096	RNU4ATAC	FDR > 0.5
ENSG00000087903	301.802	0.548784	0.200267	2.74026	0.00613911	0.572174	RFX2	FDR > 0.5
ENSG00000127920	1204.96	-0.657825	0.240896	-2.73075	0.00631912	0.580063	GNG11	FDR > 0.5
ENSG00000164300	3843.25	0.319991	0.117183	2.73069	0.00632024	0.580063	SERINC5	FDR > 0.5
ENSG00000100439	317.17	-0.394737	0.144779	-2.72649	0.00640124	0.580513	ABHD4	FDR > 0.5
ENSG00000232434	69.5008	-0.632902	0.232221	-2.72543	0.00642171	0.580513	AJM1	FDR > 0.5
ENSG00000151725	132.948	-0.374851	0.137806	-2.72015	0.00652531	0.581139	CENPU	FDR > 0.5
ENSG00000196914	1737.94	-0.386822	0.142101	-2.72215	0.00648581	0.581139	ARHGEF12	FDR > 0.5
ENSG00000011105	175.163	-0.647336	0.241504	-2.68044	0.00735259	0.601133	TSPAN9	FDR > 0.5
ENSG00000082781	420.382	-0.575369	0.213526	-2.69461	0.00704718	0.601133	ITGB5	FDR > 0.5
ENSG00000101412	108.08	-0.599232	0.223662	-2.67918	0.00738027	0.601133	E2F1	FDR > 0.5
ENSG00000123453	94.5046	0.538609	0.199296	2.70256	0.00688074	0.601133	SARDH	FDR > 0.5
ENSG00000152413	161.057	-0.500342	0.186199	-2.68713	0.00720683	0.601133	HOMER1	FDR > 0.5
ENSG00000154734	137.207	-0.704238	0.262223	-2.68564	0.00723902	0.601133	ADAMTS1	FDR > 0.5
ENSG00000160201	513.343	0.635442	0.235376	2.69969	0.00694034	0.601133	U2AF1	FDR > 0.5
ENSG00000170074	301.25	0.48324	0.180376	2.67907	0.00738275	0.601133	FAM153A	FDR > 0.5
ENSG00000172215	146.412	-0.527265	0.195876	-2.69184	0.00710595	0.601133	CXCR6	FDR > 0.5
ENSG00000185880	509.761	-0.397536	0.148196	-2.6825	0.00730744	0.601133	TRIM69	FDR > 0.5
ENSG00000205309	131.72	-0.586645	0.219037	-2.6783	0.00739979	0.601133	NT5M	FDR > 0.5
ENSG00000275379	466.932	-0.557308	0.206802	-2.69488	0.00704132	0.601133	H3C11	FDR > 0.5
ENSG00000280237	114.407	0.478848	0.177508	2.69761	0.00698386	0.601133	NA	FDR > 0.5
ENSG00000280119	67.745	0.428083	0.160133	2.67329	0.00751116	0.606085		FDR > 0.5
ENSG00000113638	462.479	-0.379145	0.142386	-2.66279	0.0077496	0.612983	TTC33	FDR > 0.5
ENSG00000138640	807.646	0.439778	0.165075	2.6641	0.00771937	0.612983	FAM13A	FDR > 0.5
ENSG00000206828	693.483	-0.621014	0.232986	-2.66546	0.0076883	0.612983	RNVU1-30	FDR > 0.5
ENSG00000259953	268.211	-0.359501	0.13543	-2.65452	0.00794212	0.621285	LINC02977	FDR > 0.5
ENSG00000276337	112.773	0.546774	0.206031	2.65385	0.00795791	0.621285		FDR > 0.5
ENSG00000138670	10305.9	0.510516	0.19276	2.64846	0.00808595	0.621293	RASGEF1B	FDR > 0.5
ENSG00000164366	202.906	-0.296434	0.111975	-2.64733	0.00811303	0.621293	CCDC127	FDR > 0.5
ENSG00000229619	103.179	-0.39535	0.149245	-2.649	0.00807306	0.621293	MBNL1-AS1	FDR > 0.5
ENSG00000130653	165.388	0.564569	0.213783	2.64085	0.00826991	0.621432	PNPLA7	FDR > 0.5
ENSG00000260318	63.6619	0.431804	0.163377	2.64299	0.00821764	0.621432	COX6CP1	FDR > 0.5
ENSG00000264773	62.1012	0.435339	0.164761	2.64224	0.0082359	0.621432	MIR4420	FDR > 0.5
ENSG00000140479	257.143	-0.573857	0.217894	-2.63365	0.00844716	0.630809	PCSK6	FDR > 0.5
ENSG00000143013	549.264	-0.319023	0.1213	-2.63003	0.00853782	0.633643	LMO4	FDR > 0.5
ENSG00000274641	555.382	-0.656689	0.250125	-2.62544	0.00865372	0.638305	H2BC17	FDR > 0.5
ENSG00000151320	190.425	0.45416	0.173285	2.62088	0.00877033	0.639065	AKAP6	FDR > 0.5
ENSG00000169704	410.269	-0.76149	0.29035	-2.62266	0.00872463	0.639065	GP9	FDR > 0.5
ENSG00000141576	570.495	0.320258	0.122293	2.61878	0.00882455	0.639142	RNF157	FDR > 0.5
ENSG00000196369	282.9	0.313296	0.120327	2.6037	0.00922242	0.652408	SRGAP2B	FDR > 0.5
ENSG00000197061	1230.92	-0.483326	0.18578	-2.6016	0.00927902	0.652408	H4C3	FDR > 0.5
ENSG00000198933	166.192	-0.498699	0.191562	-2.60333	0.00923239	0.652408	TBKBP1	FDR > 0.5
ENSG00000202058	1211.74	-0.663358	0.254241	-2.60917	0.00907628	0.652408	RN7SKP80	FDR > 0.5
ENSG00000223745	1009.5	0.353537	0.135852	2.60237	0.00925811	0.652408	CCDC18-AS1	FDR > 0.5
ENSG00000164465	136.799	-0.357009	0.137671	-2.59321	0.0095084	0.664648	DCBLD1	FDR > 0.5
ENSG00000109272	372.509	-0.94412	0.365769	-2.58119	0.00984604	0.668905	PF4V1	FDR > 0.5
ENSG00000161911	452.665	-0.615223	0.237952	-2.58549	0.00972416	0.668905	TREML1	FDR > 0.5
ENSG00000170271	479.192	-0.534327	0.207479	-2.57533	0.0100144	0.668905	FAXDC2	FDR > 0.5
ENSG00000171606	1072.6	0.299238	0.115976	2.58018	0.00987495	0.668905	ZNF274	FDR > 0.5
ENSG00000198106	66.437	0.529969	0.205763	2.57563	0.0100057	0.668905		FDR > 0.5
ENSG00000232545	121.724	0.417687	0.161604	2.58464	0.00974819	0.668905		FDR > 0.5
ENSG00000247708	111.551	0.331442	0.12862	2.57691	0.00996889	0.668905	STX18-AS1	FDR > 0.5
ENSG00000273983	141.305	-0.708545	0.275112	-2.57547	0.0100103	0.668905	H3C8	FDR > 0.5
ENSG00000128394	132.897	-0.441578	0.172226	-2.56395	0.0103488	0.671913	APOBEC3F	FDR > 0.5
ENSG00000163235	95.4935	-0.364099	0.141717	-2.56919	0.0101935	0.671913	TGFA	FDR > 0.5
ENSG00000165682	158.731	-0.522662	0.203557	-2.56764	0.0102392	0.671913	CLEC1B	FDR > 0.5
ENSG00000173210	247.388	-0.677025	0.264183	-2.56271	0.0103858	0.671913	ABLIM3	FDR > 0.5
ENSG00000233806	96.3428	0.401846	0.156823	2.56241	0.0103947	0.671913	LINC01237	FDR > 0.5
ENSG00000273703	191.656	-0.613004	0.238898	-2.56596	0.010289	0.671913	H2BC14	FDR > 0.5
ENSG00000179144	1060.95	-0.321554	0.12561	-2.55994	0.0104691	0.6731	GIMAP7	FDR > 0.5
ENSG00000163535	110.583	-0.363682	0.14225	-2.55664	0.0105687	0.674587	SGO2	FDR > 0.5
ENSG00000185245	231.35	-0.79109	0.309567	-2.55547	0.0106044	0.674587	GP1BA	FDR > 0.5
ENSG00000013016	577.604	-0.381826	0.151401	-2.52196	0.0116704	0.675395	EHD3	FDR > 0.5
ENSG00000100181	192.219	-0.482794	0.190256	-2.5376	0.0111617	0.675395	TPTEP1	FDR > 0.5
ENSG00000120451	2364.05	0.273211	0.107439	2.54294	0.0109925	0.675395	SNX19	FDR > 0.5
ENSG00000124731	3460.44	0.350951	0.138163	2.54013	0.0110812	0.675395	TREM1	FDR > 0.5
ENSG00000143363	485.396	-0.327807	0.129911	-2.52332	0.0116252	0.675395	PRUNE1	FDR > 0.5
ENSG00000146674	166.945	-0.468676	0.185048	-2.53273	0.0113177	0.675395	IGFBP3	FDR > 0.5
ENSG00000151693	312.457	-0.492842	0.195584	-2.51985	0.0117406	0.675395	ASAP2	FDR > 0.5
ENSG00000161835	2544.62	0.577852	0.227632	2.53853	0.0111319	0.675395	TAMALIN	FDR > 0.5
ENSG00000162783	3887.76	-0.573773	0.225816	-2.54089	0.0110572	0.675395	IER5	FDR > 0.5
ENSG00000170476	195.853	-0.533955	0.211179	-2.52845	0.0114567	0.675395	MZB1	FDR > 0.5
ENSG00000172985	106.566	0.4081	0.161048	2.53403	0.011276	0.675395	SH3RF3	FDR > 0.5
ENSG00000185347	485.554	0.635437	0.251218	2.52943	0.0114249	0.675395	TEDC1	FDR > 0.5
ENSG00000186834	1930.59	-0.582696	0.229031	-2.54418	0.0109535	0.675395	HEXIM1	FDR > 0.5
ENSG00000196890	221.3	-0.516299	0.204262	-2.52763	0.0114834	0.675395	H2BC26	FDR > 0.5
ENSG00000201558	451.414	-0.529136	0.208959	-2.53224	0.0113335	0.675395	RNVU1-6	FDR > 0.5
ENSG00000211893	258.776	-0.543806	0.215718	-2.52092	0.011705	0.675395	IGHG2	FDR > 0.5
ENSG00000255769	84.9964	0.448751	0.176369	2.54439	0.0109468	0.675395	GOLGA2P10	FDR > 0.5
ENSG00000261423	89.1017	-0.386035	0.152589	-2.52991	0.0114092	0.675395	TMEM202-AS1	FDR > 0.5
ENSG00000267430	105.793	0.326439	0.129353	2.52363	0.011615	0.675395		FDR > 0.5
ENSG00000278463	401.153	-0.676167	0.266312	-2.539	0.011117	0.675395	H2AC4	FDR > 0.5
ENSG00000215630	73.9692	0.427867	0.169929	2.51792	0.0118051	0.675868	GUSBP9	FDR > 0.5
ENSG00000081791	2064.87	0.24844	0.0990396	2.50849	0.012125	0.685047	DELE1	FDR > 0.5
ENSG00000201183	290.149	-0.704966	0.280735	-2.51115	0.012034	0.685047	RNVU1-3	FDR > 0.5
ENSG00000203875	2756.26	-0.423557	0.168983	-2.5065	0.0121933	0.685047	SNHG5	FDR > 0.5
ENSG00000225880	63.2003	0.393274	0.156814	2.5079	0.012145	0.685047	LINC00115	FDR > 0.5
ENSG00000088538	109.938	0.357897	0.143235	2.49867	0.0124659	0.690014	DOCK3	FDR > 0.5
ENSG00000185022	696.95	0.510911	0.204666	2.49632	0.0125491	0.690014	MAFF	FDR > 0.5
ENSG00000268758	256.116	0.485211	0.194414	2.49576	0.0125687	0.690014	ADGRE4P	FDR > 0.5
ENSG00000274275	101.261	0.447274	0.179088	2.49751	0.0125069	0.690014		FDR > 0.5
ENSG00000274677	61.4256	0.341561	0.13661	2.50028	0.0124097	0.690014		FDR > 0.5
ENSG00000276368	188.585	-0.653391	0.262213	-2.49183	0.0127088	0.694535	H2AC14	FDR > 0.5
ENSG00000060642	197.244	-0.287957	0.117418	-2.4524	0.0141906	0.702011	PIGV	FDR > 0.5
ENSG00000107611	683.7	0.359814	0.145264	2.47697	0.0132503	0.702011	CUBN	FDR > 0.5
ENSG00000108839	151.985	-0.537771	0.219827	-2.44634	0.0144316	0.702011	ALOX12	FDR > 0.5
ENSG00000111796	1540.56	-0.41498	0.167341	-2.47985	0.0131438	0.702011	KLRB1	FDR > 0.5
ENSG00000112312	144.835	-0.421936	0.171156	-2.46522	0.013693	0.702011	GMNN	FDR > 0.5
ENSG00000145088	362.415	-0.4347	0.177263	-2.45229	0.0141949	0.702011	EAF2	FDR > 0.5
ENSG00000149564	234.442	-0.628335	0.253308	-2.48051	0.0131193	0.702011	ESAM	FDR > 0.5
ENSG00000151575	80.3597	-0.408598	0.166125	-2.45958	0.0139099	0.702011	TEX9	FDR > 0.5
ENSG00000152894	190.243	0.510107	0.205654	2.48041	0.013123	0.702011	PTPRK	FDR > 0.5
ENSG00000166839	175.212	0.470546	0.190968	2.46401	0.0137394	0.702011	ANKDD1A	FDR > 0.5
ENSG00000168268	55.9276	-0.373613	0.152524	-2.44954	0.0143039	0.702011	NT5DC2	FDR > 0.5
ENSG00000169247	167.918	-0.603894	0.246146	-2.4534	0.0141513	0.702011	SH3TC2	FDR > 0.5
ENSG00000171101	97.5241	-0.40547	0.164426	-2.46598	0.013664	0.702011	SIGLEC17P	FDR > 0.5
ENSG00000179841	310.555	-0.492676	0.200641	-2.45551	0.0140686	0.702011	AKAP5	FDR > 0.5
ENSG00000180871	131.482	-0.430212	0.175813	-2.44699	0.0144055	0.702011	CXCR2	FDR > 0.5
ENSG00000182534	384.898	-0.468125	0.189639	-2.4685	0.0135679	0.702011	MXRA7	FDR > 0.5
ENSG00000183604	761.001	0.408717	0.165635	2.46758	0.013603	0.702011	SMG1P5	FDR > 0.5
ENSG00000184465	561.842	0.326572	0.131604	2.48148	0.0130838	0.702011	WDR27	FDR > 0.5
ENSG00000184500	268.999	-0.635751	0.255873	-2.48463	0.0129685	0.702011	PROS1	FDR > 0.5
ENSG00000187626	115.443	-0.335294	0.135894	-2.46733	0.0136127	0.702011	ZKSCAN4	FDR > 0.5
ENSG00000216490	751.518	0.603613	0.24552	2.45851	0.0139515	0.702011	IFI30	FDR > 0.5
ENSG00000230006	279.903	0.466848	0.189793	2.45978	0.0139022	0.702011	ANKRD36BP2	FDR > 0.5
ENSG00000239713	1260.08	-0.286195	0.115661	-2.47444	0.0133446	0.702011	APOBEC3G	FDR > 0.5
ENSG00000240291	86.0791	0.348784	0.142481	2.44794	0.0143675	0.702011		FDR > 0.5
ENSG00000243811	212.068	-0.415117	0.169774	-2.44512	0.0144805	0.702011	APOBEC3D	FDR > 0.5
ENSG00000259660	155.177	0.358351	0.145557	2.46192	0.0138196	0.702011	DNM1P47	FDR > 0.5
ENSG00000266946	170.279	0.519523	0.211872	2.45206	0.014204	0.702011	MRPL37P1	FDR > 0.5
ENSG00000278588	561.051	-0.476701	0.192831	-2.47211	0.0134317	0.702011	H2BC10	FDR > 0.5
ENSG00000176124	129.934	0.361024	0.148183	2.43634	0.0148367	0.705229	DLEU1	FDR > 0.5
ENSG00000179532	1379.24	0.363199	0.149081	2.43626	0.0148401	0.705229	DNHD1	FDR > 0.5
ENSG00000204161	338.213	-0.372357	0.152805	-2.43682	0.0148172	0.705229	TMEM273	FDR > 0.5
ENSG00000228382	187.404	0.408407	0.167447	2.43902	0.0147271	0.705229	ITPKB-IT1	FDR > 0.5
ENSG00000281005	210.286	0.332251	0.136246	2.4386	0.0147443	0.705229	LINC00921	FDR > 0.5
ENSG00000115687	1868.73	0.398755	0.163948	2.43221	0.0150068	0.710343	PASK	FDR > 0.5
ENSG00000158406	620.937	-0.353604	0.14599	-2.4221	0.015431	0.713953	H4C8	FDR > 0.5
ENSG00000160654	1272.22	-0.310642	0.127991	-2.42706	0.0152216	0.713953	CD3G	FDR > 0.5
ENSG00000160791	315.833	-0.362254	0.149588	-2.42168	0.0154488	0.713953	CCR5	FDR > 0.5
ENSG00000164849	80.3693	0.420848	0.173867	2.42051	0.0154988	0.713953	GPR146	FDR > 0.5
ENSG00000238825	251.849	-0.632241	0.2605	-2.42703	0.0152228	0.713953	RNVU1-2	FDR > 0.5
ENSG00000243156	545.84	0.407607	0.16837	2.42089	0.0154824	0.713953	MICAL3	FDR > 0.5
ENSG00000275481	105.082	0.450743	0.186014	2.42317	0.0153856	0.713953		FDR > 0.5
ENSG00000005961	1638.8	-0.588181	0.244999	-2.40075	0.0163616	0.723451	ITGA2B	FDR > 0.5
ENSG00000121957	79.5085	-0.312132	0.129896	-2.40295	0.0162635	0.723451	GPSM2	FDR > 0.5
ENSG00000130595	94.4795	0.496684	0.206897	2.40063	0.0163669	0.723451	TNNT3	FDR > 0.5
ENSG00000140398	421.994	0.479073	0.199033	2.40701	0.0160839	0.723451	NEIL1	FDR > 0.5
ENSG00000144677	422.336	-0.549256	0.22832	-2.40564	0.0161443	0.723451	CTDSPL	FDR > 0.5
ENSG00000173218	215.444	-0.307306	0.12743	-2.41156	0.0158843	0.723451	VANGL1	FDR > 0.5
ENSG00000181104	932.088	-0.359388	0.14926	-2.40779	0.0160493	0.723451	F2R	FDR > 0.5
ENSG00000188536	1024.33	1.41308	0.586654	2.40872	0.0160087	0.723451	HBA2	FDR > 0.5
ENSG00000196724	137.658	0.36788	0.152417	2.41364	0.015794	0.723451	ZNF418	FDR > 0.5
ENSG00000222078	109.074	0.424385	0.176728	2.40134	0.0163351	0.723451	RN7SKP110	FDR > 0.5
ENSG00000231365	235.354	0.268422	0.111322	2.41121	0.0158996	0.723451	WARS2-AS1	FDR > 0.5
ENSG00000273768	1156.6	-0.652107	0.272265	-2.39512	0.016615	0.731728	RNVU1-29	FDR > 0.5
ENSG00000279792	117.46	0.380266	0.158975	2.39198	0.0167578	0.735324		FDR > 0.5
ENSG00000099942	2408.78	-0.260943	0.109368	-2.38592	0.0170365	0.737796	CRKL	FDR > 0.5
ENSG00000144824	521.466	-0.314891	0.132057	-2.38451	0.0171017	0.737796	PHLDB2	FDR > 0.5
ENSG00000148175	2340.75	-0.319804	0.134144	-2.38403	0.017124	0.737796	STOM	FDR > 0.5
ENSG00000174175	520.567	-0.498454	0.208889	-2.38621	0.017023	0.737796	SELP	FDR > 0.5
ENSG00000225092	82.8731	0.383888	0.161114	2.3827	0.017186	0.737796		FDR > 0.5
ENSG00000226950	401.638	-0.38411	0.161291	-2.38147	0.0172437	0.737796	DANCR	FDR > 0.5
ENSG00000227403	152.133	0.436479	0.183068	2.38424	0.0171144	0.737796	LINC01806	FDR > 0.5
ENSG00000005249	2626.94	-0.465103	0.195586	-2.378	0.017407	0.739523	PRKAR2B	FDR > 0.5
ENSG00000214199	175.335	-0.516564	0.217142	-2.37892	0.0173633	0.739523	EEF1A1P12	FDR > 0.5
ENSG00000121101	373.732	-0.863558	0.363906	-2.37303	0.0176429	0.741769	TEX14	FDR > 0.5
ENSG00000127585	79.003	-0.484807	0.204557	-2.37003	0.0177865	0.741769	FBXL16	FDR > 0.5
ENSG00000135211	96.8704	-0.292628	0.123591	-2.36771	0.0178988	0.741769	TMEM60	FDR > 0.5
ENSG00000152348	155.119	0.295104	0.124697	2.36658	0.0179535	0.741769	ATG10	FDR > 0.5
ENSG00000173482	428.38	-0.420529	0.177224	-2.37287	0.0176506	0.741769	PTPRM	FDR > 0.5
ENSG00000186431	1772.43	0.377298	0.159349	2.36775	0.0178967	0.741769	FCAR	FDR > 0.5
ENSG00000212195	964.101	-0.566838	0.239431	-2.36744	0.0179115	0.741769	U3	FDR > 0.5
ENSG00000248971	284.819	0.327151	0.137963	2.37129	0.017726	0.741769	KRT8P46	FDR > 0.5
ENSG00000140545	249.895	0.37102	0.157024	2.36282	0.0181363	0.746756	MFGE8	FDR > 0.5
ENSG00000163492	1318.85	0.339136	0.143995	2.35519	0.0185134	0.75453	CCDC141	FDR > 0.5
ENSG00000196787	1816.34	-0.472117	0.200401	-2.35586	0.0184797	0.75453	H2AC11	FDR > 0.5
ENSG00000204923	59.7284	-0.337857	0.143441	-2.35538	0.018504	0.75453	FBXO48	FDR > 0.5
ENSG00000128266	539.487	-0.538103	0.228638	-2.35352	0.0185966	0.755361	GNAZ	FDR > 0.5
ENSG00000082293	411.327	0.459505	0.195591	2.34931	0.0188081	0.757181	COL19A1	FDR > 0.5
ENSG00000128245	1050.84	-0.306639	0.131029	-2.34024	0.0192712	0.757181	YWHAH	FDR > 0.5
ENSG00000142178	436.479	0.650404	0.277823	2.34107	0.0192283	0.757181	SIK1	FDR > 0.5
ENSG00000148926	274.334	-0.59897	0.255592	-2.34346	0.0191056	0.757181	ADM	FDR > 0.5
ENSG00000163736	11261.5	-0.595875	0.254122	-2.34484	0.0190353	0.757181	PPBP	FDR > 0.5
ENSG00000180229	165.819	-0.485918	0.207111	-2.34617	0.0189676	0.757181	HERC2P3	FDR > 0.5
ENSG00000187951	180.452	-0.230392	0.0983937	-2.34153	0.0192047	0.757181		FDR > 0.5
ENSG00000188483	225.84	-0.638585	0.27242	-2.34412	0.0190718	0.757181	IER5L	FDR > 0.5
ENSG00000196968	672.554	-0.259605	0.110444	-2.35055	0.0187457	0.757181	FUT11	FDR > 0.5
ENSG00000249850	320.704	0.300185	0.127861	2.34775	0.0188872	0.757181	KRT18P31	FDR > 0.5
ENSG00000133808	245.813	0.3628	0.15511	2.33898	0.0193365	0.757271	NA	FDR > 0.5
ENSG00000136854	58.4008	0.319373	0.136752	2.33542	0.0195216	0.761854	STXBP1	FDR > 0.5
ENSG00000138639	754.795	0.34745	0.148998	2.33191	0.0197055	0.761854	ARHGAP24	FDR > 0.5
ENSG00000240219	54.804	0.38608	0.165567	2.33187	0.0197075	0.761854		FDR > 0.5
ENSG00000269069	62.9168	0.372879	0.159934	2.33146	0.019729	0.761854		FDR > 0.5
ENSG00000277224	710.684	-0.403857	0.173279	-2.33068	0.0197703	0.761854	H2BC7	FDR > 0.5
ENSG00000020577	172.017	-0.348183	0.150284	-2.31683	0.0205129	0.762273	SAMD4A	FDR > 0.5
ENSG00000133111	100.898	-0.319913	0.137687	-2.32347	0.0201538	0.762273	RFXAP	FDR > 0.5
ENSG00000140443	1697.13	0.297828	0.12884	2.31162	0.0207988	0.762273	IGF1R	FDR > 0.5
ENSG00000141219	219.534	-0.321135	0.138941	-2.31131	0.0208157	0.762273	C17orf80	FDR > 0.5
ENSG00000144218	1056.06	0.364295	0.157369	2.31491	0.0206176	0.762273	AFF3	FDR > 0.5
ENSG00000150687	670.728	-0.437412	0.188846	-2.31624	0.0205454	0.762273	PRSS23	FDR > 0.5
ENSG00000158042	181.692	-0.250652	0.108514	-2.30985	0.0208965	0.762273	MRPL17	FDR > 0.5
ENSG00000165914	183.123	-0.453847	0.196468	-2.31003	0.0208864	0.762273	TTC7B	FDR > 0.5
ENSG00000171940	2985.38	-0.251101	0.108494	-2.31442	0.0206447	0.762273	ZNF217	FDR > 0.5
ENSG00000172062	166.093	-0.431103	0.186319	-2.31379	0.0206793	0.762273	SMN1	FDR > 0.5
ENSG00000177076	101.247	-0.401691	0.172719	-2.32569	0.0200352	0.762273	ACER2	FDR > 0.5
ENSG00000181218	249.231	-0.544602	0.235349	-2.31401	0.020667	0.762273	H2AC25	FDR > 0.5
ENSG00000204390	92.1417	-0.364199	0.15648	-2.32744	0.0199417	0.762273	HSPA1L	FDR > 0.5
ENSG00000232810	425.792	-0.559514	0.240429	-2.32715	0.0199574	0.762273	TNF	FDR > 0.5
ENSG00000236876	175.373	-0.660235	0.285043	-2.31627	0.0205437	0.762273	TMSB4XP1	FDR > 0.5
ENSG00000237940	153.646	0.420441	0.181519	2.31624	0.0205451	0.762273	NA	FDR > 0.5
ENSG00000242330	86.0023	0.555594	0.240581	2.30938	0.0209224	0.762273	RN7SL683P	FDR > 0.5
ENSG00000279416	112.051	0.34619	0.148802	2.32651	0.0199912	0.762273		FDR > 0.5
ENSG00000170962	352.076	-0.371023	0.161213	-2.30145	0.0213661	0.776088	PDGFD	FDR > 0.5
ENSG00000249138	141.404	0.471485	0.205148	2.29827	0.0215463	0.777585		FDR > 0.5
ENSG00000250539	184.281	0.331202	0.14417	2.29731	0.0216014	0.777585	KRT8P33	FDR > 0.5
ENSG00000276903	173.667	-0.494001	0.21495	-2.29822	0.0215494	0.777585	H2AC16	FDR > 0.5
ENSG00000121895	289.538	-0.318818	0.139094	-2.29212	0.0218989	0.783635	TMEM156	FDR > 0.5
ENSG00000136866	70.4989	-0.366818	0.160081	-2.29145	0.0219376	0.783635	ZFP37	FDR > 0.5
ENSG00000172878	120.28	0.282582	0.123346	2.29097	0.021965	0.783635	METAP1D	FDR > 0.5
ENSG00000100744	344.58	-0.326411	0.142602	-2.28896	0.0220819	0.783753	GSKIP	FDR > 0.5
ENSG00000122085	1998.99	0.283174	0.12397	2.28421	0.0223594	0.783753	MTERF4	FDR > 0.5
ENSG00000176049	245.346	-0.359751	0.157405	-2.2855	0.0222833	0.783753	JAKMIP2	FDR > 0.5
ENSG00000229153	149.107	0.34411	0.150501	2.28643	0.0222292	0.783753	EPHA1-AS1	FDR > 0.5
ENSG00000254286	68.7919	0.329194	0.144082	2.28476	0.0223267	0.783753	NA	FDR > 0.5
ENSG00000279602	8360.33	-0.734291	0.32117	-2.2863	0.0222368	0.783753		FDR > 0.5
ENSG00000064652	105.234	-0.294814	0.129133	-2.28302	0.0224293	0.783916	SNX24	FDR > 0.5
ENSG00000274997	692.21	-0.638972	0.280468	-2.27823	0.0227127	0.79152	H2AC12	FDR > 0.5
ENSG00000143891	240.291	-0.244905	0.107602	-2.27603	0.0228444	0.791523	GALM	FDR > 0.5
ENSG00000179094	5185.85	0.469456	0.206174	2.27699	0.0227867	0.791523	PER1	FDR > 0.5
ENSG00000029534	255.276	-0.486613	0.215368	-2.25945	0.0238552	0.799235	ANK1	FDR > 0.5
ENSG00000037042	68.6083	0.341997	0.153978	2.22108	0.0263454	0.799235	TUBG2	FDR > 0.5
ENSG00000058600	3274.29	0.401589	0.181051	2.21811	0.0265476	0.799235	POLR3E	FDR > 0.5
ENSG00000074416	513.789	-0.455998	0.205348	-2.22061	0.0263774	0.799235	MGLL	FDR > 0.5
ENSG00000082196	94.2999	0.305357	0.13606	2.24427	0.0248147	0.799235	C1QTNF3	FDR > 0.5
ENSG00000086061	2892.14	-0.355926	0.158833	-2.24088	0.0250339	0.799235	DNAJA1	FDR > 0.5
ENSG00000088826	377.072	-0.526206	0.23272	-2.26111	0.0237522	0.799235	SMOX	FDR > 0.5
ENSG00000104936	149.463	-0.442846	0.195911	-2.26045	0.0237936	0.799235	DMPK	FDR > 0.5
ENSG00000105374	4127.95	-0.336699	0.149546	-2.25148	0.0243554	0.799235	NKG7	FDR > 0.5
ENSG00000107438	504.137	-0.359298	0.16009	-2.24435	0.0248097	0.799235	PDLIM1	FDR > 0.5
ENSG00000108179	3017.25	0.451448	0.201003	2.24597	0.0247059	0.799235	PPIF	FDR > 0.5
ENSG00000110074	243.634	0.285437	0.127892	2.23187	0.0256238	0.799235	FOXRED1	FDR > 0.5
ENSG00000120696	164.315	-0.295984	0.133179	-2.22246	0.0262523	0.799235	KBTBD7	FDR > 0.5
ENSG00000120885	1894.81	-0.538745	0.242739	-2.21944	0.0264565	0.799235	CLU	FDR > 0.5
ENSG00000123080	88.5014	-0.31814	0.141001	-2.25629	0.0240522	0.799235	CDKN2C	FDR > 0.5
ENSG00000129422	133.998	-0.491892	0.21788	-2.25763	0.023969	0.799235	MTUS1	FDR > 0.5
ENSG00000134294	10053.9	-0.431647	0.193021	-2.23626	0.0253346	0.799235	SLC38A2	FDR > 0.5
ENSG00000135960	206.942	0.346579	0.155358	2.23084	0.0256917	0.799235	EDAR	FDR > 0.5
ENSG00000138160	101.152	-0.326991	0.145967	-2.24017	0.02508	0.799235	KIF11	FDR > 0.5
ENSG00000138778	248.279	-0.344193	0.155286	-2.21651	0.0266567	0.799235	CENPE	FDR > 0.5
ENSG00000141682	991.777	-0.403249	0.179759	-2.24328	0.024879	0.799235	PMAIP1	FDR > 0.5
ENSG00000148773	395.707	-0.373356	0.167945	-2.22308	0.0262104	0.799235	MKI67	FDR > 0.5
ENSG00000155330	305.377	-0.270201	0.120328	-2.24553	0.0247341	0.799235	C16orf87	FDR > 0.5
ENSG00000156453	96.7448	-0.412354	0.185203	-2.2265	0.0259809	0.799235	PCDH1	FDR > 0.5
ENSG00000162722	456.501	-0.566028	0.25505	-2.21928	0.0264677	0.799235	TRIM58	FDR > 0.5
ENSG00000163534	1147.83	0.433343	0.195501	2.21658	0.0266521	0.799235	FCRL1	FDR > 0.5
ENSG00000164023	1007.03	0.363919	0.16218	2.24392	0.0248378	0.799235	SGMS2	FDR > 0.5
ENSG00000164032	1571.04	-0.327957	0.144896	-2.26339	0.0236115	0.799235	H2AZ1	FDR > 0.5
ENSG00000166484	925.517	0.384107	0.171693	2.23716	0.0252756	0.799235	MAPK7	FDR > 0.5
ENSG00000170791	905.681	-0.350803	0.156845	-2.23662	0.0253114	0.799235	CHCHD7	FDR > 0.5
ENSG00000175544	121.014	0.493847	0.2201	2.24374	0.0248492	0.799235	CABP4	FDR > 0.5
ENSG00000176155	1085.78	0.350141	0.15591	2.24578	0.0247178	0.799235	CCDC57	FDR > 0.5
ENSG00000177337	163.466	0.296458	0.132851	2.23151	0.0256475	0.799235	DLGAP1-AS1	FDR > 0.5
ENSG00000179909	349.299	0.399564	0.177283	2.25382	0.0242072	0.799235	ZNF154	FDR > 0.5
ENSG00000184677	2584.32	0.23961	0.106609	2.24757	0.0246039	0.799235	ZBTB40	FDR > 0.5
ENSG00000196502	738.305	0.36943	0.164551	2.24507	0.0247635	0.799235	SULT1A1	FDR > 0.5
ENSG00000200534	127.486	-0.420961	0.186572	-2.25629	0.0240526	0.799235	SNORA33	FDR > 0.5
ENSG00000206585	452.605	-1.02394	0.45384	-2.25617	0.0240599	0.799235	RNVU1-7	FDR > 0.5
ENSG00000211895	1157.91	-0.585123	0.257894	-2.26885	0.0232775	0.799235	IGHA1	FDR > 0.5
ENSG00000236304	367.124	-0.690945	0.307245	-2.24884	0.0245227	0.799235		FDR > 0.5
ENSG00000240531	91.82	0.416061	0.184789	2.25155	0.0243509	0.799235	RPL21P123	FDR > 0.5
ENSG00000243107	62.694	0.350114	0.156415	2.23836	0.0251978	0.799235		FDR > 0.5
ENSG00000250889	124.781	0.33578	0.15121	2.22062	0.0263766	0.799235	NA	FDR > 0.5
ENSG00000251513	111.299	0.526546	0.236542	2.22602	0.0260131	0.799235	LIX1-AS1	FDR > 0.5
ENSG00000254363	91.2279	0.359331	0.161828	2.22045	0.0263879	0.799235		FDR > 0.5
ENSG00000254612	99.6137	-0.486926	0.215785	-2.25653	0.0240374	0.799235	DNAJB6P1	FDR > 0.5
ENSG00000259207	1319.5	-0.583667	0.26243	-2.22409	0.0261425	0.799235	ITGB3	FDR > 0.5
ENSG00000261799	248.773	-0.295971	0.1318	-2.24561	0.0247291	0.799235		FDR > 0.5
ENSG00000264364	1741.09	-0.289818	0.130088	-2.22785	0.0258903	0.799235	DYNLL2	FDR > 0.5
ENSG00000270120	90.4034	0.348854	0.1572	2.21917	0.026475	0.799235		FDR > 0.5
ENSG00000275056	81.8407	0.352149	0.157103	2.24151	0.0249928	0.799235		FDR > 0.5
ENSG00000275126	87.1641	-0.490133	0.219302	-2.23497	0.0254192	0.799235	H4C13	FDR > 0.5
ENSG00000275180	85.4779	-0.365326	0.16433	-2.22313	0.0262073	0.799235		FDR > 0.5
ENSG00000277610	365.789	-0.564547	0.25447	-2.21852	0.0265192	0.799235	RNVU1-4	FDR > 0.5
ENSG00000100058	246.681	0.330148	0.1492	2.21278	0.0269127	0.802907	CRYBB2P1	FDR > 0.5
ENSG00000112232	60.0735	0.396644	0.17918	2.21367	0.0268516	0.802907	KHDRBS2	FDR > 0.5
ENSG00000164530	73.9339	-0.441963	0.199928	-2.2106	0.0270632	0.805399	PI16	FDR > 0.5
ENSG00000244509	846.401	-0.346134	0.15676	-2.20805	0.027241	0.808687	APOBEC3C	FDR > 0.5
ENSG00000123810	134.538	0.278944	0.126499	2.20511	0.0274462	0.809628	B9D2	FDR > 0.5
ENSG00000138722	479.955	-0.517792	0.234653	-2.20662	0.0273404	0.809628	MMRN1	FDR > 0.5
ENSG00000281103	348.148	-0.362818	0.164565	-2.20471	0.0274747	0.809628	TRG-AS1	FDR > 0.5
ENSG00000151729	97.1905	-0.340407	0.154538	-2.20274	0.027613	0.811715	SLC25A4	FDR > 0.5
ENSG00000113140	2691.42	-0.577749	0.26253	-2.20069	0.0277577	0.813961	SPARC	FDR > 0.5
ENSG00000254614	312.901	-0.60582	0.275404	-2.19975	0.0278248	0.813961	CAPN1-AS1	FDR > 0.5
ENSG00000049323	824.182	-0.521299	0.237339	-2.19643	0.0280608	0.81429	LTBP1	FDR > 0.5
ENSG00000127952	217.958	0.304017	0.138343	2.19756	0.0279804	0.81429	STYXL1	FDR > 0.5
ENSG00000130202	116.793	0.477706	0.217556	2.19579	0.028107	0.81429	NECTIN2	FDR > 0.5
ENSG00000279981	102.189	0.444025	0.202	2.19815	0.0279385	0.81429		FDR > 0.5
ENSG00000040633	291.084	-0.319056	0.145818	-2.18804	0.0286667	0.814797	PHF23	FDR > 0.5
ENSG00000063180	67.7241	-0.257407	0.117585	-2.18911	0.0285886	0.814797	CA11	FDR > 0.5
ENSG00000081377	424.307	-0.383231	0.174867	-2.19156	0.0284112	0.814797	CDC14B	FDR > 0.5
ENSG00000104921	232.222	0.439483	0.200449	2.1925	0.0283437	0.814797	FCER2	FDR > 0.5
ENSG00000138798	295.55	-0.515927	0.23579	-2.18808	0.0286641	0.814797	EGF	FDR > 0.5
ENSG00000184305	209.116	0.339029	0.15476	2.19068	0.0284751	0.814797	CCSER1	FDR > 0.5
ENSG00000274290	545.643	-0.413942	0.18884	-2.19203	0.0283776	0.814797	H2BC6	FDR > 0.5
ENSG00000277539	174.789	0.377203	0.171905	2.19425	0.0282172	0.814797	NA	FDR > 0.5
ENSG00000085733	648.763	-0.454045	0.208011	-2.18279	0.029051	0.819185	CTTN	FDR > 0.5
ENSG00000108846	740.507	-0.489222	0.224186	-2.18222	0.0290936	0.819185	ABCC3	FDR > 0.5
ENSG00000138002	303.135	0.2894	0.132485	2.1844	0.0289331	0.819185	IFT172	FDR > 0.5
ENSG00000187653	1453.95	-0.322912	0.147856	-2.18396	0.0289651	0.819185	TMSB4XP8	FDR > 0.5
ENSG00000181744	1489.35	-0.312773	0.143403	-2.18108	0.0291777	0.819634	DIPK2A	FDR > 0.5
ENSG00000005471	152.822	0.455894	0.209936	2.17159	0.0298866	0.82423	ABCB4	FDR > 0.5
ENSG00000008311	118.534	0.33863	0.156835	2.15915	0.0308388	0.82423	AASS	FDR > 0.5
ENSG00000065357	3916.78	0.264585	0.121643	2.17509	0.0296231	0.82423	DGKA	FDR > 0.5
ENSG00000122550	469.155	-0.261832	0.121324	-2.15811	0.030919	0.82423	KLHL7	FDR > 0.5
ENSG00000124215	58.7767	0.303692	0.140532	2.16102	0.0306935	0.82423	CDH26	FDR > 0.5
ENSG00000126217	189.462	0.347043	0.16107	2.15461	0.0311923	0.82423	MCF2L	FDR > 0.5
ENSG00000129235	287.672	-0.339856	0.157244	-2.16133	0.0306697	0.82423	TXNDC17	FDR > 0.5
ENSG00000137078	221.093	-0.326958	0.151333	-2.16052	0.0307322	0.82423	SIT1	FDR > 0.5
ENSG00000140022	816.549	-0.435309	0.201241	-2.16312	0.0305316	0.82423	STON2	FDR > 0.5
ENSG00000154146	1123.47	-0.599385	0.27586	-2.17279	0.0297962	0.82423	NRGN	FDR > 0.5
ENSG00000155380	493.372	-0.311692	0.143563	-2.17111	0.0299228	0.82423	SLC16A1	FDR > 0.5
ENSG00000163464	72.1311	-0.357414	0.165629	-2.15792	0.0309339	0.82423	CXCR1	FDR > 0.5
ENSG00000163913	332.419	0.248291	0.114973	2.15955	0.0308073	0.82423	IFT122	FDR > 0.5
ENSG00000164077	78.5465	-0.33658	0.155937	-2.15844	0.0308937	0.82423	MON1A	FDR > 0.5
ENSG00000164236	333.915	-0.375971	0.173653	-2.16508	0.0303819	0.82423	ANKRD33B	FDR > 0.5
ENSG00000164611	92.6466	-0.317346	0.146782	-2.16202	0.0306169	0.82423	PTTG1	FDR > 0.5
ENSG00000176058	137.708	-0.379587	0.174946	-2.16974	0.0300267	0.82423	TPRN	FDR > 0.5
ENSG00000178966	96.8372	-0.307359	0.142465	-2.15744	0.0309716	0.82423	RMI1	FDR > 0.5
ENSG00000179523	91.2405	-0.266273	0.123539	-2.15537	0.0311326	0.82423	EIF3J-DT	FDR > 0.5
ENSG00000204344	277.995	0.275382	0.126588	2.17542	0.0295984	0.82423	STK19	FDR > 0.5
ENSG00000211897	163.415	-0.654168	0.30268	-2.16125	0.0306759	0.82423	IGHG3	FDR > 0.5
ENSG00000217930	89.8558	0.476401	0.219644	2.16897	0.0300847	0.82423	PAM16	FDR > 0.5
ENSG00000237491	78.7802	0.323081	0.149815	2.15654	0.0310417	0.82423	LINC01409	FDR > 0.5
ENSG00000274618	832.146	-0.428298	0.197275	-2.17108	0.0299253	0.82423	H4C6	FDR > 0.5
ENSG00000276216	895.312	-0.431044	0.199614	-2.15939	0.0308198	0.82423		FDR > 0.5
ENSG00000279207	295.498	-0.417759	0.193779	-2.15585	0.0310953	0.82423		FDR > 0.5
ENSG00000279425	147.249	0.338558	0.15697	2.15683	0.0310187	0.82423		FDR > 0.5
ENSG00000119326	158.568	-0.370073	0.171917	-2.15263	0.0313481	0.824538	CTNNAL1	FDR > 0.5
ENSG00000159685	76.6136	0.299545	0.139167	2.15241	0.0313653	0.824538	CHCHD6	FDR > 0.5
ENSG00000238083	435.827	0.325455	0.151306	2.15097	0.0314782	0.824538	LRRC37A2	FDR > 0.5
ENSG00000244625	358.302	0.287996	0.133843	2.15174	0.0314177	0.824538	MIATNB	FDR > 0.5
ENSG00000034053	1482.26	0.330429	0.15379	2.14857	0.0316685	0.824554	APBA2	FDR > 0.5
ENSG00000063761	134.04	0.336199	0.15666	2.14604	0.0318697	0.824554	ADCK1	FDR > 0.5
ENSG00000101624	193.055	-0.30419	0.141875	-2.14407	0.0320275	0.824554	CEP76	FDR > 0.5
ENSG00000146021	457.37	0.256364	0.119293	2.14903	0.0316319	0.824554	KLHL3	FDR > 0.5
ENSG00000166762	104.969	0.340296	0.1587	2.14427	0.0320109	0.824554	CATSPER2	FDR > 0.5
ENSG00000178573	1202.07	-0.334922	0.155966	-2.14741	0.0317609	0.824554	MAF	FDR > 0.5
ENSG00000214826	180.208	0.373563	0.174192	2.14455	0.0319892	0.824554	DDX12P	FDR > 0.5
ENSG00000261560	137.186	0.552524	0.25761	2.14481	0.0319679	0.824554		FDR > 0.5
ENSG00000135469	327.549	-0.376785	0.176088	-2.13976	0.0323744	0.828239	COQ10A	FDR > 0.5
ENSG00000174013	323.173	-0.260453	0.121771	-2.13887	0.0324462	0.828239	FBXO45	FDR > 0.5
ENSG00000178988	966.644	-0.242507	0.113315	-2.14011	0.0323458	0.828239	MRFAP1L1	FDR > 0.5
ENSG00000275964	56.5322	-0.452302	0.211393	-2.13963	0.0323851	0.828239		FDR > 0.5
ENSG00000252759	121.437	0.31193	0.146039	2.13594	0.0326844	0.832553	Y_RNA	FDR > 0.5
ENSG00000132467	415.808	-0.202237	0.0947828	-2.13369	0.0328683	0.833835	UTP3	FDR > 0.5
ENSG00000163026	142.93	-0.268323	0.125759	-2.13363	0.0328735	0.833835	WDCP	FDR > 0.5
ENSG00000003436	169.399	-0.447158	0.210136	-2.12795	0.0333414	0.836877	TFPI	FDR > 0.5
ENSG00000068654	997.743	0.25039	0.117642	2.1284	0.0333039	0.836877	POLR1A	FDR > 0.5
ENSG00000072422	286.272	-0.431307	0.202507	-2.12984	0.0331849	0.836877	RHOBTB1	FDR > 0.5
ENSG00000100450	1391.79	-0.491345	0.230716	-2.12965	0.0332002	0.836877	GZMH	FDR > 0.5
ENSG00000243789	56.1618	0.367726	0.172678	2.12955	0.033209	0.836877	JMJD7	FDR > 0.5
ENSG00000070182	169.496	-0.521112	0.245761	-2.1204	0.0339723	0.837417	SPTB	FDR > 0.5
ENSG00000091129	169.517	0.57811	0.272432	2.12203	0.0338348	0.837417	NRCAM	FDR > 0.5
ENSG00000128739	219.505	0.232806	0.109515	2.12578	0.0335216	0.837417	SNRPN	FDR > 0.5
ENSG00000135473	1357.73	0.25278	0.119182	2.12095	0.033926	0.837417	PAN2	FDR > 0.5
ENSG00000153487	550.811	-0.355922	0.167861	-2.12033	0.0339779	0.837417	ING1	FDR > 0.5
ENSG00000167604	1223.66	0.489131	0.230666	2.12052	0.0339626	0.837417	NFKBID	FDR > 0.5
ENSG00000168477	82.6343	0.450204	0.212341	2.12019	0.0339898	0.837417	TNXB	FDR > 0.5
ENSG00000184988	228.615	-0.416791	0.196091	-2.12549	0.0335456	0.837417	TMEM106A	FDR > 0.5
ENSG00000272994	105.181	0.268424	0.126321	2.12493	0.0335927	0.837417	C2orf49-DT	FDR > 0.5
ENSG00000069188	230.925	0.360307	0.170049	2.11883	0.0341045	0.838512	SDK2	FDR > 0.5
ENSG00000225300	85.7573	0.343237	0.162056	2.11802	0.0341738	0.838512		FDR > 0.5
ENSG00000155749	103.634	0.260233	0.12312	2.11365	0.034545	0.845895	FLACC1	FDR > 0.5
ENSG00000170846	485.811	-0.268787	0.127271	-2.11192	0.0346931	0.846075	MRFAP1L2	FDR > 0.5
ENSG00000222724	241.024	-0.648703	0.307152	-2.11199	0.0346872	0.846075	RNU2-63P	FDR > 0.5
ENSG00000013573	505.498	0.431471	0.205238	2.10229	0.0355278	0.850482	DDX11	FDR > 0.5
ENSG00000068489	82.1767	-0.322781	0.153415	-2.10397	0.0353813	0.850482	PRR11	FDR > 0.5
ENSG00000124635	1213.45	-0.484204	0.230709	-2.09876	0.0358379	0.850482	H2BC11	FDR > 0.5
ENSG00000134262	860.254	0.237712	0.113366	2.09685	0.0360065	0.850482	AP4B1	FDR > 0.5
ENSG00000137266	243.319	0.323724	0.153865	2.10394	0.0353837	0.850482	SLC22A23	FDR > 0.5
ENSG00000151948	578.952	0.268089	0.127611	2.10082	0.0356564	0.850482	GLT1D1	FDR > 0.5
ENSG00000163975	90.9902	0.473473	0.225824	2.09664	0.0360252	0.850482	MELTF	FDR > 0.5
ENSG00000181026	816.284	0.251512	0.119891	2.09784	0.0359192	0.850482	AEN	FDR > 0.5
ENSG00000200169	878.514	-0.430816	0.204382	-2.10789	0.0350402	0.850482	RNU5D-1	FDR > 0.5
ENSG00000204569	2116.59	-0.323368	0.154274	-2.09607	0.0360763	0.850482	PPP1R10	FDR > 0.5
ENSG00000213995	608.058	0.26764	0.127286	2.10267	0.0354944	0.850482	NAXD	FDR > 0.5
ENSG00000224972	73.4787	0.332774	0.158202	2.10348	0.035424	0.850482		FDR > 0.5
ENSG00000227195	157.501	-0.492518	0.234336	-2.10176	0.0355747	0.850482	MIR663AHG	FDR > 0.5
ENSG00000239899	180.474	-0.392824	0.187163	-2.09883	0.0358319	0.850482	RN7SL674P	FDR > 0.5
ENSG00000244026	88.9462	0.299516	0.142717	2.09866	0.0358467	0.850482	FAM86DP	FDR > 0.5
ENSG00000245552	86.8963	-0.320575	0.152807	-2.0979	0.0359138	0.850482	LNCRNA-IUR	FDR > 0.5
ENSG00000275835	744.304	0.26026	0.123916	2.10029	0.035703	0.850482	TUBGCP5	FDR > 0.5
ENSG00000120915	381.151	0.292793	0.139995	2.09146	0.0364873	0.853117	EPHX2	FDR > 0.5
ENSG00000125089	3185.03	0.435066	0.208082	2.09083	0.0365429	0.853117	SH3TC1	FDR > 0.5
ENSG00000137812	265.116	-0.335006	0.160138	-2.09198	0.0364401	0.853117	KNL1	FDR > 0.5
ENSG00000166446	655.539	-0.249223	0.119194	-2.0909	0.0365367	0.853117	CDYL2	FDR > 0.5
ENSG00000211865	55.6543	0.349654	0.167042	2.09322	0.0363298	0.853117	TRAJ24	FDR > 0.5
ENSG00000087586	53.96	-0.285263	0.136535	-2.0893	0.0366808	0.854676	AURKA	FDR > 0.5
ENSG00000223768	59.9861	0.291593	0.139665	2.08781	0.0368154	0.854881	LINC00205	FDR > 0.5
ENSG00000224356	56.3554	0.24732	0.11847	2.08762	0.0368318	0.854881		FDR > 0.5
ENSG00000132781	471.888	0.303448	0.145578	2.08443	0.0371208	0.859929	MUTYH	FDR > 0.5
ENSG00000134545	293.824	-0.389889	0.187169	-2.08308	0.0372435	0.861112	KLRC1	FDR > 0.5
ENSG00000057935	396.947	0.224202	0.107712	2.0815	0.0373884	0.861151	MTA3	FDR > 0.5
ENSG00000273542	148.606	-0.394706	0.189584	-2.08195	0.0373467	0.861151	H4C12	FDR > 0.5
ENSG00000112715	2272.01	0.499871	0.240494	2.07851	0.0376621	0.861243	VEGFA	FDR > 0.5
ENSG00000226742	139.435	0.253264	0.121735	2.08045	0.0374846	0.861243	HSBP1L1	FDR > 0.5
ENSG00000231584	82.8717	0.287348	0.138266	2.07823	0.037688	0.861243	FAHD2CP	FDR > 0.5
ENSG00000259151	120.655	0.326745	0.157274	2.07755	0.0377506	0.861243	CAP2P1	FDR > 0.5
ENSG00000261544	116.459	0.43194	0.207682	2.07981	0.0375427	0.861243		FDR > 0.5
ENSG00000197558	93.9299	-0.549539	0.264672	-2.0763	0.0378662	0.862245	SSPOP	FDR > 0.5
ENSG00000182628	277.526	-0.300632	0.144948	-2.07407	0.0380729	0.865313	SKA2	FDR > 0.5
ENSG00000237892	147.856	0.320514	0.154611	2.07303	0.0381691	0.865862	KLF7-IT1	FDR > 0.5
ENSG00000279700	57.2434	0.432281	0.208686	2.07144	0.0383173	0.867588		FDR > 0.5
ENSG00000077238	3575.98	0.311417	0.150443	2.07	0.0384526	0.868681	IL4R	FDR > 0.5
ENSG00000162946	741.058	0.235774	0.113935	2.06938	0.0385101	0.868681	DISC1	FDR > 0.5
ENSG00000075826	721.373	0.298915	0.144842	2.06373	0.0390437	0.874157	SEC31B	FDR > 0.5
ENSG00000077984	1490.21	-0.292205	0.141534	-2.06457	0.0389641	0.874157	CST7	FDR > 0.5
ENSG00000113319	1124.19	0.258627	0.125276	2.06446	0.0389742	0.874157	RASGRF2	FDR > 0.5
ENSG00000186470	2435.28	-0.291245	0.140999	-2.06558	0.0388684	0.874157	BTN3A2	FDR > 0.5
ENSG00000155970	186.218	0.358135	0.17364	2.06251	0.0391595	0.875121	MICU3	FDR > 0.5
ENSG00000088726	191.079	-0.43359	0.210393	-2.06085	0.039317	0.87701	TMEM40	FDR > 0.5
ENSG00000183864	697.314	-0.32853	0.159507	-2.05966	0.0394313	0.877931	TOB2	FDR > 0.5
ENSG00000145649	1474.46	-0.338847	0.164663	-2.05783	0.0396069	0.878586	GZMA	FDR > 0.5
ENSG00000196526	498.99	0.312953	0.152037	2.0584	0.0395514	0.878586	AFAP1	FDR > 0.5
ENSG00000072134	163.198	0.322935	0.157223	2.05399	0.0399763	0.880283	EPN2	FDR > 0.5
ENSG00000085978	2104.24	0.258301	0.125685	2.05514	0.0398651	0.880283	ATG16L1	FDR > 0.5
ENSG00000256660	164.16	0.354663	0.172658	2.05414	0.0399626	0.880283	CLEC12B	FDR > 0.5
ENSG00000268027	462.058	-0.40113	0.195259	-2.05435	0.0399417	0.880283		FDR > 0.5
ENSG00000146376	952.617	-0.323428	0.157747	-2.0503	0.0403348	0.886554	ARHGAP18	FDR > 0.5
ENSG00000246596	158.178	0.254216	0.124089	2.04866	0.040495	0.888452	SIMC1P1	FDR > 0.5
ENSG00000137501	2280.13	-0.310345	0.151759	-2.04498	0.0408569	0.894758	SYTL2	FDR > 0.5
ENSG00000125484	813.295	-0.2748	0.134722	-2.03975	0.0413748	0.897373	GTF3C4	FDR > 0.5
ENSG00000156299	2530.56	0.223369	0.109361	2.04249	0.0411032	0.897373	TIAM1	FDR > 0.5
ENSG00000167850	536.456	0.307986	0.151052	2.03895	0.0414554	0.897373	CD300C	FDR > 0.5
ENSG00000172824	134.492	0.268115	0.131519	2.0386	0.0414898	0.897373	CES4A	FDR > 0.5
ENSG00000178038	442.26	0.320973	0.157455	2.03851	0.0414987	0.897373	ALS2CL	FDR > 0.5
ENSG00000196586	321.598	-0.348907	0.171032	-2.04001	0.0413495	0.897373	MYO6	FDR > 0.5
ENSG00000198876	623.81	-0.260619	0.127624	-2.04209	0.0411429	0.897373	DCAF12	FDR > 0.5
ENSG00000105011	57.4895	-0.324522	0.15932	-2.03692	0.0416576	0.899191	ASF1B	FDR > 0.5
ENSG00000112110	269.79	-0.266598	0.13104	-2.03447	0.041904	0.902888	MRPL18	FDR > 0.5
ENSG00000110925	439.154	-0.278037	0.13684	-2.03184	0.0421702	0.904087	CSRNP2	FDR > 0.5
ENSG00000118655	137.457	-0.273746	0.134779	-2.03108	0.042247	0.904087	DCLRE1B	FDR > 0.5
ENSG00000152117	784.348	0.318541	0.156677	2.03311	0.0420416	0.904087	SMPD4BP	FDR > 0.5
ENSG00000185432	1244.46	-0.320786	0.158007	-2.03021	0.0423356	0.904087	TMT1A	FDR > 0.5
ENSG00000223891	119.094	-0.342091	0.168473	-2.03054	0.0423012	0.904087	OSER1-DT	FDR > 0.5
ENSG00000257261	59.2341	0.345036	0.170084	2.02861	0.0424976	0.904939	SLC38A4-AS1	FDR > 0.5
ENSG00000276410	800.014	-0.652474	0.32168	-2.02834	0.042526	0.904939	H2BC3	FDR > 0.5
ENSG00000159885	57.2751	-0.315123	0.155485	-2.02671	0.0426924	0.905275	ZNF222	FDR > 0.5
ENSG00000266378	66.6047	0.339048	0.167252	2.02717	0.0426455	0.905275		FDR > 0.5
ENSG00000157240	310.086	-0.315069	0.155681	-2.02382	0.0429887	0.908687	FZD1	FDR > 0.5
ENSG00000235162	513.988	-0.304176	0.15031	-2.02367	0.0430045	0.908687	C12orf75	FDR > 0.5
ENSG00000088727	75.6103	0.332265	0.164275	2.02262	0.0431127	0.909376	KIF9	FDR > 0.5
ENSG00000061676	377.788	-0.322229	0.159806	-2.01637	0.0437608	0.913014	NCKAP1	FDR > 0.5
ENSG00000101162	8436.83	-0.471768	0.234114	-2.01512	0.0438923	0.913014	TUBB1	FDR > 0.5
ENSG00000144893	203.428	-0.338393	0.167822	-2.01638	0.0437602	0.913014	MED12L	FDR > 0.5
ENSG00000172794	1364.37	-0.257572	0.12758	-2.0189	0.0434972	0.913014	RAB37	FDR > 0.5
ENSG00000186818	674.667	0.297446	0.147307	2.01923	0.0434636	0.913014	LILRB4	FDR > 0.5
ENSG00000197933	76.4335	-0.265862	0.131772	-2.01759	0.0436342	0.913014	ZNF823	FDR > 0.5
ENSG00000204149	337.126	0.257211	0.127467	2.01786	0.0436053	0.913014	AGAP6	FDR > 0.5
ENSG00000261428	141.234	0.265463	0.131736	2.01511	0.0438927	0.913014	NA	FDR > 0.5
ENSG00000100721	228.423	0.511579	0.254173	2.01272	0.0441439	0.913498	TCL1A	FDR > 0.5
ENSG00000138175	94.3713	-0.226474	0.11252	-2.01274	0.0441418	0.913498	ARL3	FDR > 0.5
ENSG00000164082	67.7991	0.385508	0.191431	2.01383	0.0440278	0.913498	GRM2	FDR > 0.5
ENSG00000069869	305.231	-0.290924	0.144716	-2.01031	0.044398	0.914671	NEDD4	FDR > 0.5
ENSG00000157077	230.012	0.253042	0.125816	2.0112	0.0443044	0.914671	ZFYVE9	FDR > 0.5
ENSG00000188234	189.132	0.259143	0.128925	2.01002	0.0444288	0.914671	AGAP4	FDR > 0.5
ENSG00000205534	531.131	0.296231	0.147435	2.00923	0.044513	0.914836	SMG1P2	FDR > 0.5
ENSG00000117281	304.484	-0.365535	0.182457	-2.00341	0.0451336	0.924431	CD160	FDR > 0.5
ENSG00000186827	113.919	0.40706	0.203133	2.00391	0.0450801	0.924431	TNFRSF4	FDR > 0.5
ENSG00000122965	1383.49	0.258405	0.129143	2.00092	0.0454008	0.926081	RBM19	FDR > 0.5
ENSG00000129696	193.768	-0.243841	0.121807	-2.00186	0.0452996	0.926081	TTI2	FDR > 0.5
ENSG00000235245	120.587	0.416844	0.208369	2.00051	0.0454452	0.926081	NA	FDR > 0.5
ENSG00000123700	63.5468	-0.518081	0.259084	-1.99967	0.0455362	0.926366	KCNJ2	FDR > 0.5
ENSG00000185513	259.535	0.319798	0.159992	1.99884	0.0456259	0.926621	L3MBTL1	FDR > 0.5
ENSG00000114841	2833.06	0.271261	0.136307	1.99007	0.0465837	0.931738	DNAH1	FDR > 0.5
ENSG00000130598	111.574	0.379752	0.191	1.98823	0.0467865	0.931738	TNNI2	FDR > 0.5
ENSG00000131849	68.7182	0.313579	0.15776	1.9877	0.0468444	0.931738	ZNF132	FDR > 0.5
ENSG00000132773	710.652	0.275286	0.138558	1.98679	0.0469457	0.931738	TOE1	FDR > 0.5
ENSG00000142207	834.317	0.251619	0.12627	1.99272	0.0462926	0.931738	URB1	FDR > 0.5
ENSG00000156042	108.572	0.265881	0.133518	1.99134	0.0464431	0.931738	CFAP70	FDR > 0.5
ENSG00000168569	156.134	-0.319015	0.160341	-1.9896	0.0466346	0.931738	TMEM223	FDR > 0.5
ENSG00000170113	454.488	-0.231246	0.116234	-1.98949	0.0466471	0.931738	NIPA1	FDR > 0.5
ENSG00000171476	573.211	-0.315431	0.158447	-1.99077	0.046506	0.931738	HOPX	FDR > 0.5
ENSG00000175711	290.444	0.298912	0.149966	1.99319	0.0462403	0.931738	B3GNTL1	FDR > 0.5
ENSG00000176024	93.6455	-0.307611	0.154248	-1.99426	0.0461238	0.931738	ZNF613	FDR > 0.5
ENSG00000199377	664.632	-0.455014	0.228753	-1.9891	0.04669	0.931738	RNU5F-1	FDR > 0.5
ENSG00000244642	153.016	-0.439484	0.220393	-1.9941	0.0461417	0.931738	RN7SL396P	FDR > 0.5
ENSG00000272256	204.768	0.39272	0.197681	1.98664	0.0469628	0.931738		FDR > 0.5
ENSG00000143502	88.9226	0.301458	0.151852	1.98521	0.047121	0.931803	SUSD4	FDR > 0.5
ENSG00000282961	206.68	0.274163	0.138094	1.98533	0.0471083	0.931803	PRNCR1	FDR > 0.5
ENSG00000109971	16664.5	-0.277466	0.139817	-1.9845	0.0472003	0.931837	HSPA8	FDR > 0.5
ENSG00000168906	3934.79	-0.293706	0.148097	-1.9832	0.047345	0.932817	MAT2A	FDR > 0.5
ENSG00000188486	488.875	-0.568463	0.286717	-1.98266	0.0474051	0.932817	H2AX	FDR > 0.5
ENSG00000018280	6481.29	0.464853	0.237236	1.95946	0.0500593	0.934356	SLC11A1	FDR > 0.5
ENSG00000035403	7146.76	-0.302654	0.15383	-1.96747	0.0491294	0.934356	VCL	FDR > 0.5
ENSG00000051620	1450.92	0.243275	0.123885	1.96372	0.0495622	0.934356	HEBP2	FDR > 0.5
ENSG00000055483	4663.93	0.371285	0.191106	1.94282	0.0520374	0.934356	USP36	FDR > 0.5
ENSG00000061918	379.183	-0.386839	0.198048	-1.95326	0.0507891	0.934356	GUCY1B1	FDR > 0.5
ENSG00000070669	506.433	0.23009	0.117967	1.95046	0.0511216	0.934356	ASNS	FDR > 0.5
ENSG00000084731	136.812	-0.344404	0.174954	-1.96854	0.049006	0.934356	KIF3C	FDR > 0.5
ENSG00000085644	97.3311	-0.355591	0.180965	-1.96496	0.0494184	0.934356	ZNF213	FDR > 0.5
ENSG00000111203	887.874	0.209559	0.10759	1.94776	0.0514432	0.934356	ITFG2	FDR > 0.5
ENSG00000116005	377.678	-0.25262	0.129996	-1.94328	0.0519818	0.934356	PCYOX1	FDR > 0.5
ENSG00000117280	1092.24	-0.223734	0.115009	-1.94536	0.0517311	0.934356	RAB29	FDR > 0.5
ENSG00000117643	699.78	0.309553	0.156544	1.97742	0.0479942	0.934356	MAN1C1	FDR > 0.5
ENSG00000121931	271.623	-0.267421	0.137474	-1.94525	0.0517446	0.934356	LRIF1	FDR > 0.5
ENSG00000125454	212.228	-0.286739	0.145806	-1.96658	0.0492321	0.934356	SLC25A19	FDR > 0.5
ENSG00000131931	245.086	-0.264398	0.134677	-1.96321	0.0496223	0.934356	THAP1	FDR > 0.5
ENSG00000142303	568.058	0.288527	0.146271	1.97255	0.0485471	0.934356	ADAMTS10	FDR > 0.5
ENSG00000151692	962.368	0.229363	0.116967	1.96091	0.0498891	0.934356	RNF144A	FDR > 0.5
ENSG00000152804	548.558	-0.260119	0.131957	-1.97124	0.0486969	0.934356	HHEX	FDR > 0.5
ENSG00000153071	612.313	-0.329736	0.167754	-1.9656	0.0493452	0.934356	DAB2	FDR > 0.5
ENSG00000160271	2798.21	0.307662	0.157523	1.95313	0.0508045	0.934356	RALGDS	FDR > 0.5
ENSG00000162367	573.665	-0.44685	0.226389	-1.97381	0.0484029	0.934356	TAL1	FDR > 0.5
ENSG00000162711	4397.03	0.301963	0.154703	1.95189	0.0509514	0.934356	NLRP3	FDR > 0.5
ENSG00000165338	102.288	-0.323154	0.164753	-1.96144	0.0498273	0.934356	HECTD2	FDR > 0.5
ENSG00000165617	87.2849	0.385824	0.19843	1.94438	0.0518499	0.934356	DACT1	FDR > 0.5
ENSG00000166886	513.496	0.493982	0.25214	1.95916	0.0500943	0.934356	NAB2	FDR > 0.5
ENSG00000168066	7136.96	0.242356	0.123161	1.96779	0.0490922	0.934356	SF1	FDR > 0.5
ENSG00000171649	239.409	0.309035	0.157683	1.95984	0.050014	0.934356	ZIK1	FDR > 0.5
ENSG00000173930	405.996	-0.290311	0.14922	-1.94552	0.0517124	0.934356	SLCO4C1	FDR > 0.5
ENSG00000176396	197.053	-0.265185	0.135815	-1.95254	0.0508739	0.934356	EID2	FDR > 0.5
ENSG00000179933	338.759	-0.259645	0.13336	-1.94695	0.0515407	0.934356	C14orf119	FDR > 0.5
ENSG00000184702	293.398	-0.506864	0.259114	-1.95614	0.0504483	0.934356	SEPTIN5	FDR > 0.5
ENSG00000184857	57.2465	-0.217486	0.111407	-1.95218	0.0509166	0.934356	TMEM186	FDR > 0.5
ENSG00000185112	266.061	-0.492745	0.253138	-1.94655	0.0515887	0.934356	FAM43A	FDR > 0.5
ENSG00000188779	61.9628	0.377168	0.194004	1.94412	0.0518811	0.934356	SKOR1	FDR > 0.5
ENSG00000197903	2036.49	-0.334788	0.171282	-1.9546	0.0506301	0.934356	H2BC12	FDR > 0.5
ENSG00000202408	109.093	-0.41124	0.210564	-1.95303	0.0508156	0.934356	RNVU1-21	FDR > 0.5
ENSG00000204514	573.12	0.293766	0.149436	1.96583	0.0493188	0.934356	ZNF814	FDR > 0.5
ENSG00000210195	278.466	-0.496004	0.250653	-1.97885	0.0478326	0.934356	MT-TT	FDR > 0.5
ENSG00000217527	103.266	0.328289	0.167603	1.95873	0.0501443	0.934356	RPS16P5	FDR > 0.5
ENSG00000228784	210.334	0.258367	0.131298	1.96779	0.0490925	0.934356	LINC00954	FDR > 0.5
ENSG00000231160	105.954	0.313102	0.160185	1.95462	0.0506278	0.934356	KLF3-AS1	FDR > 0.5
ENSG00000233355	717.674	0.296488	0.150028	1.97621	0.048131	0.934356	CHRM3-AS2	FDR > 0.5
ENSG00000234741	3976.14	-0.32757	0.16608	-1.97236	0.0485682	0.934356	GAS5	FDR > 0.5
ENSG00000235145	62.7636	0.303011	0.153332	1.97617	0.0481357	0.934356	RPSAP16	FDR > 0.5
ENSG00000240303	113.038	0.228663	0.115626	1.97761	0.0479729	0.934356	ACAD11	FDR > 0.5
ENSG00000241112	109.828	0.282393	0.145328	1.94314	0.0519994	0.934356	RPL29P14	FDR > 0.5
ENSG00000246790	101.284	0.322593	0.165762	1.94613	0.0516397	0.934356	SORL1-AS1	FDR > 0.5
ENSG00000256937	231.574	0.34817	0.179002	1.94506	0.0517682	0.934356	KRT17P8	FDR > 0.5
ENSG00000258727	381.6	0.293053	0.150605	1.94583	0.0516748	0.934356	AP1G2-AS1	FDR > 0.5
ENSG00000260917	244.893	0.248951	0.127194	1.95726	0.0503168	0.934356		FDR > 0.5
ENSG00000262580	265.45	0.335301	0.172101	1.94828	0.0513815	0.934356		FDR > 0.5
ENSG00000267009	61.9744	0.254541	0.129456	1.96623	0.0492718	0.934356		FDR > 0.5
ENSG00000268849	76.2176	0.287442	0.14797	1.94257	0.0520684	0.934356	SIGLEC22P	FDR > 0.5
ENSG00000269858	802.561	0.310285	0.156649	1.98076	0.0476183	0.934356	EGLN2	FDR > 0.5
ENSG00000269973	79.3514	-0.254368	0.129711	-1.96104	0.0498746	0.934356		FDR > 0.5
ENSG00000275120	57.3718	-0.274009	0.138733	-1.97509	0.0482582	0.934356	ZSCAN2-AS1	FDR > 0.5
ENSG00000277075	2030.46	-0.405369	0.204903	-1.97834	0.0478902	0.934356	H2AC8	FDR > 0.5
ENSG00000279570	282.552	0.290046	0.147155	1.97103	0.0487205	0.934356		FDR > 0.5
ENSG00000280434	167.019	0.508856	0.260285	1.95499	0.050584	0.934356		FDR > 0.5
ENSG00000022976	350.217	0.23482	0.121081	1.93936	0.0524577	0.934707	ZNF839	FDR > 0.5
ENSG00000079313	902.043	0.372156	0.191688	1.94147	0.0522017	0.934707	REXO1	FDR > 0.5
ENSG00000087157	1177.31	0.278697	0.143649	1.94012	0.0523649	0.934707	PGS1	FDR > 0.5
ENSG00000117155	783.739	-0.29772	0.153603	-1.93824	0.0525944	0.934707	SSX2IP	FDR > 0.5
ENSG00000171791	4753.15	0.240338	0.124018	1.93793	0.0526322	0.934707	BCL2	FDR > 0.5
ENSG00000178623	266.423	0.364194	0.187735	1.93994	0.0523869	0.934707	GPR35	FDR > 0.5
ENSG00000182372	688.98	0.334282	0.172444	1.93849	0.0525631	0.934707	CLN8	FDR > 0.5
ENSG00000184678	3277.23	-0.315226	0.162866	-1.9355	0.0529294	0.938599	H2BC21	FDR > 0.5
ENSG00000136271	1250.85	0.224378	0.11599	1.93446	0.0530568	0.939472	DDX56	FDR > 0.5
ENSG00000244734	9019.03	1.1925	0.616663	1.9338	0.0531376	0.939519	HBB	FDR > 0.5
ENSG00000111885	2113.86	-0.220358	0.114151	-1.93042	0.0535551	0.941087	MAN1A1	FDR > 0.5
ENSG00000173207	62.7449	-0.286593	0.148407	-1.93113	0.053467	0.941087	CKS1B	FDR > 0.5
ENSG00000197150	495.272	0.288238	0.149226	1.93155	0.0534145	0.941087	ABCB8	FDR > 0.5
ENSG00000228903	138.115	0.325617	0.168721	1.92991	0.0536176	0.941087	RASA4CP	FDR > 0.5
ENSG00000239291	61.0661	0.336078	0.174054	1.93088	0.0534977	0.941087		FDR > 0.5
ENSG00000183773	90.7252	0.398271	0.206511	1.92858	0.0537836	0.942624	AIFM3	FDR > 0.5
ENSG00000068796	3828.23	-0.284906	0.148075	-1.92406	0.0543473	0.943697	KIF2A	FDR > 0.5
ENSG00000077044	4174.55	0.287076	0.149109	1.92528	0.0541944	0.943697	DGKD	FDR > 0.5
ENSG00000113070	1701.48	0.351561	0.182465	1.92673	0.0540128	0.943697	HBEGF	FDR > 0.5
ENSG00000134824	249.692	0.47717	0.24805	1.92368	0.0543943	0.943697	FADS2	FDR > 0.5
ENSG00000169432	128.876	-0.298279	0.155009	-1.92427	0.0543205	0.943697	SCN9A	FDR > 0.5
ENSG00000173171	200.415	0.225181	0.116947	1.9255	0.0541669	0.943697	MTX1	FDR > 0.5
ENSG00000183814	94.5854	-0.264056	0.137116	-1.92578	0.0541315	0.943697	LIN9	FDR > 0.5
ENSG00000246705	440.562	-0.318578	0.165713	-1.92247	0.0545471	0.944985	H2AJ	FDR > 0.5
ENSG00000119723	358.115	0.217842	0.113614	1.91739	0.0551885	0.950602	COQ6	FDR > 0.5
ENSG00000164576	721.946	-0.242185	0.126243	-1.91841	0.0550595	0.950602	SAP30L	FDR > 0.5
ENSG00000197959	761.86	-0.364683	0.190259	-1.91677	0.0552666	0.950602	DNM3	FDR > 0.5
ENSG00000200816	235.212	-0.546578	0.284866	-1.91872	0.05502	0.950602	SNORA38	FDR > 0.5
ENSG00000261574	102.158	0.368391	0.19207	1.918	0.055111	0.950602	NA	FDR > 0.5
ENSG00000213782	254.659	0.243142	0.126943	1.91536	0.0554461	0.952326	DDX47	FDR > 0.5
ENSG00000111863	235.359	0.340986	0.178164	1.91389	0.0556347	0.952666	ADTRP	FDR > 0.5
ENSG00000155621	141.484	-0.216521	0.113246	-1.91195	0.0558829	0.952666	C9orf85	FDR > 0.5
ENSG00000164305	1080.73	-0.300997	0.157399	-1.91231	0.055836	0.952666	CASP3	FDR > 0.5
ENSG00000169203	120.477	0.323721	0.169379	1.91122	0.0559764	0.952666	NPIPB12	FDR > 0.5
ENSG00000173846	2752.07	0.425148	0.222481	1.91094	0.0560124	0.952666	PLK3	FDR > 0.5
ENSG00000183087	134.61	0.391543	0.20465	1.91324	0.0557177	0.952666	GAS6	FDR > 0.5
ENSG00000241015	233.601	0.242499	0.126905	1.91088	0.0560205	0.952666	TPM3P9	FDR > 0.5
ENSG00000137409	3196.53	0.248893	0.130352	1.9094	0.0562107	0.953204	MTCH1	FDR > 0.5
ENSG00000138617	299.973	-0.269881	0.141311	-1.90983	0.0561545	0.953204	PARP16	FDR > 0.5
ENSG00000137070	689.877	0.289411	0.151704	1.90774	0.056425	0.95549	IL11RA	FDR > 0.5
ENSG00000048471	2246.47	0.200939	0.106397	1.88858	0.0589482	0.960188	SNX29	FDR > 0.5
ENSG00000054793	340.006	-0.304263	0.160971	-1.89018	0.0587343	0.960188	ATP9A	FDR > 0.5
ENSG00000066827	753.218	0.224728	0.119131	1.88639	0.059242	0.960188	ZFAT	FDR > 0.5
ENSG00000070476	1686.87	0.208787	0.110172	1.8951	0.0580785	0.960188	ZXDC	FDR > 0.5
ENSG00000080854	205.979	0.408946	0.216024	1.89306	0.0583499	0.960188	IGSF9B	FDR > 0.5
ENSG00000102760	2074.54	0.398231	0.210545	1.89142	0.0585678	0.960188	RGCC	FDR > 0.5
ENSG00000108106	507.563	-0.507541	0.267003	-1.90088	0.0573182	0.960188	UBE2S	FDR > 0.5
ENSG00000110002	251.832	-0.243313	0.127889	-1.90253	0.0571019	0.960188	VWA5A	FDR > 0.5
ENSG00000111671	97.7828	-0.27997	0.148565	-1.8845	0.0594977	0.960188	SPSB2	FDR > 0.5
ENSG00000112029	189.221	-0.297938	0.157407	-1.89279	0.058386	0.960188	FBXO5	FDR > 0.5
ENSG00000115758	2791.74	-0.282557	0.14985	-1.8856	0.0593492	0.960188	ODC1	FDR > 0.5
ENSG00000117586	386.831	-0.345422	0.183093	-1.8866	0.0592147	0.960188	TNFSF4	FDR > 0.5
ENSG00000130772	140.615	-0.263325	0.138918	-1.89554	0.0580206	0.960188	MED18	FDR > 0.5
ENSG00000137804	133.045	-0.281225	0.148345	-1.89575	0.0579937	0.960188	NUSAP1	FDR > 0.5
ENSG00000141232	1423.46	-0.315211	0.165964	-1.89928	0.0575283	0.960188	TOB1	FDR > 0.5
ENSG00000159339	641.836	0.27183	0.143129	1.8992	0.0575376	0.960188	PADI4	FDR > 0.5
ENSG00000163220	27966.6	0.261499	0.138542	1.88751	0.0590914	0.960188	S100A9	FDR > 0.5
ENSG00000163806	367.363	0.341945	0.181355	1.88551	0.0593615	0.960188	SPDYA	FDR > 0.5
ENSG00000166436	507.599	0.31119	0.163446	1.90393	0.0569197	0.960188	TRIM66	FDR > 0.5
ENSG00000167207	1466.08	0.305066	0.160909	1.89589	0.0579743	0.960188	NOD2	FDR > 0.5
ENSG00000170365	103.278	-0.352526	0.185807	-1.89727	0.0577919	0.960188	SMAD1	FDR > 0.5
ENSG00000171611	164.612	-0.386854	0.204371	-1.89291	0.0583704	0.960188	PTCRA	FDR > 0.5
ENSG00000174456	217.224	-0.231047	0.121985	-1.89407	0.0582163	0.960188	C12orf76	FDR > 0.5
ENSG00000180385	141.26	0.243293	0.128272	1.89669	0.0578683	0.960188	EMC3-AS1	FDR > 0.5
ENSG00000196123	125.807	0.28402	0.150628	1.88557	0.0593529	0.960188	MATCAP1	FDR > 0.5
ENSG00000197208	378.975	0.308069	0.162398	1.89699	0.0578287	0.960188	SLC22A4	FDR > 0.5
ENSG00000198826	211.945	-0.305282	0.161549	-1.88972	0.0587948	0.960188	ARHGAP11A	FDR > 0.5
ENSG00000203814	1615.86	-0.445781	0.236073	-1.88832	0.0589828	0.960188	H2BC18	FDR > 0.5
ENSG00000211829	628.947	-0.330587	0.175103	-1.88796	0.0590311	0.960188	TRDC	FDR > 0.5
ENSG00000233822	552.004	-0.313102	0.16475	-1.90046	0.0573722	0.960188	H2BC15	FDR > 0.5
ENSG00000237781	147.575	0.461144	0.244418	1.88671	0.0591997	0.960188	ADAMTSL4-AS2	FDR > 0.5
ENSG00000245571	60.1767	-0.273221	0.144962	-1.88477	0.059461	0.960188	FAM111A-DT	FDR > 0.5
ENSG00000270015	165.103	0.289968	0.153836	1.88491	0.0594416	0.960188	NA	FDR > 0.5
ENSG00000276085	546.949	-0.590529	0.311591	-1.8952	0.0580656	0.960188	CCL3L3	FDR > 0.5
ENSG00000279433	442.239	0.306818	0.162636	1.88653	0.0592233	0.960188		FDR > 0.5
ENSG00000261451	72.2266	0.31088	0.165045	1.8836	0.0596192	0.960859		FDR > 0.5
ENSG00000129472	525.34	-0.202192	0.1074	-1.88261	0.0597536	0.96101	RAB2B	FDR > 0.5
ENSG00000256128	95.9679	-0.374624	0.199019	-1.88235	0.0597884	0.96101	LINC00944	FDR > 0.5
ENSG00000111145	1161.74	-0.24676	0.131363	-1.87846	0.0603189	0.962547	ELK3	FDR > 0.5
ENSG00000117505	2698.08	-0.24631	0.131125	-1.87844	0.0603205	0.962547	DR1	FDR > 0.5
ENSG00000126790	213.805	0.260506	0.138705	1.87812	0.0603643	0.962547	L3HYPDH	FDR > 0.5
ENSG00000136213	834.81	-0.325043	0.173041	-1.87841	0.0603245	0.962547	CHST12	FDR > 0.5
ENSG00000139428	189.665	0.217231	0.115518	1.8805	0.0600398	0.962547	MMAB	FDR > 0.5
ENSG00000180596	2985.07	-0.34635	0.184283	-1.87945	0.0601828	0.962547	H2BC4	FDR > 0.5
ENSG00000100003	544.716	0.314679	0.168028	1.87277	0.0610996	0.962836	SEC14L2	FDR > 0.5
ENSG00000106829	3343.47	-0.245344	0.130788	-1.87589	0.0606698	0.962836	TLE4	FDR > 0.5
ENSG00000109065	514.391	0.236643	0.126221	1.87483	0.0608157	0.962836	NAT9	FDR > 0.5
ENSG00000153767	250.747	-0.239723	0.127914	-1.8741	0.0609168	0.962836	GTF2E1	FDR > 0.5
ENSG00000171421	102.782	-0.23896	0.127337	-1.8766	0.0605731	0.962836	MRPL36	FDR > 0.5
ENSG00000172315	487.986	-0.252787	0.135024	-1.87217	0.0611833	0.962836	TP53RK	FDR > 0.5
ENSG00000175324	387.723	-0.245088	0.130791	-1.8739	0.0609447	0.962836	LSM1	FDR > 0.5
ENSG00000198912	479.668	-0.195381	0.104358	-1.87223	0.0611749	0.962836	C1orf174	FDR > 0.5
ENSG00000237943	931.013	0.259597	0.13851	1.87421	0.0609009	0.962836	PRKCQ-AS1	FDR > 0.5
ENSG00000246526	92.1675	-0.310838	0.16585	-1.87421	0.0609011	0.962836	LINC02481	FDR > 0.5
ENSG00000069702	3537.85	-0.255062	0.136324	-1.871	0.0613449	0.962858	TGFBR3	FDR > 0.5
ENSG00000100079	557.326	0.371883	0.198733	1.87127	0.0613077	0.962858	LGALS2	FDR > 0.5
ENSG00000100151	314.011	0.302898	0.162493	1.86406	0.0623131	0.964961	PICK1	FDR > 0.5
ENSG00000100908	67.2665	-0.320547	0.172177	-1.86173	0.0626413	0.964961	EMC9	FDR > 0.5
ENSG00000135587	343.668	0.268786	0.144388	1.86156	0.0626656	0.964961	SMPD2	FDR > 0.5
ENSG00000135631	229.297	-0.321935	0.172566	-1.86558	0.0621002	0.964961	RAB11FIP5	FDR > 0.5
ENSG00000136514	102.671	-0.268012	0.143506	-1.8676	0.0618178	0.964961	RTP4	FDR > 0.5
ENSG00000152147	102.625	-0.246628	0.132407	-1.86265	0.062512	0.964961	GEMIN6	FDR > 0.5
ENSG00000156374	116.348	-0.225245	0.120955	-1.86223	0.0625713	0.964961	PCGF6	FDR > 0.5
ENSG00000163558	541.773	-0.226102	0.120999	-1.86862	0.0616754	0.964961	PRKCI	FDR > 0.5
ENSG00000168329	1900.98	-0.447494	0.240553	-1.86027	0.0628468	0.964961	CX3CR1	FDR > 0.5
ENSG00000170145	757.286	-0.214914	0.115514	-1.8605	0.0628148	0.964961	SIK2	FDR > 0.5
ENSG00000171132	1070.31	0.24004	0.129049	1.86007	0.0628757	0.964961	PRKCE	FDR > 0.5
ENSG00000173917	71.7054	-0.360157	0.192942	-1.86666	0.0619493	0.964961	HOXB2	FDR > 0.5
ENSG00000179941	175.74	-0.301017	0.161279	-1.86643	0.0619812	0.964961	BBS10	FDR > 0.5
ENSG00000198853	287.293	0.344207	0.185084	1.85973	0.0629235	0.964961	RUSC2	FDR > 0.5
ENSG00000201801	365.154	-0.399117	0.21406	-1.86451	0.0622506	0.964961	RNU5E-4P	FDR > 0.5
ENSG00000250138	159.681	0.363756	0.194827	1.86707	0.0618913	0.964961		FDR > 0.5
ENSG00000258890	2061.59	0.230064	0.123428	1.86396	0.0623273	0.964961	CEP95	FDR > 0.5
ENSG00000278705	755.98	-0.344431	0.18474	-1.86441	0.062264	0.964961	H4C2	FDR > 0.5
ENSG00000112182	2554.78	0.255804	0.137618	1.8588	0.0630559	0.96576	BACH2	FDR > 0.5
ENSG00000222365	148.994	-0.352803	0.189972	-1.85713	0.0632928	0.967706	SNORD12B	FDR > 0.5
ENSG00000228485	139.679	0.342377	0.184394	1.85677	0.063344	0.967706	GRK5-IT1	FDR > 0.5
ENSG00000112511	1759.87	0.294288	0.158708	1.85428	0.0636998	0.96822	PHF1	FDR > 0.5
ENSG00000142168	1455.32	-0.271756	0.146459	-1.85552	0.0635226	0.96822	SOD1	FDR > 0.5
ENSG00000164037	53.351	0.243045	0.131016	1.85509	0.063584	0.96822	SLC9B1	FDR > 0.5
ENSG00000198851	1814.94	-0.227716	0.122778	-1.8547	0.0636397	0.96822	CD3E	FDR > 0.5
ENSG00000171115	757.82	-0.334425	0.180437	-1.85342	0.0638221	0.968854	GIMAP8	FDR > 0.5
ENSG00000085982	537.314	0.208699	0.112783	1.85045	0.064249	0.969829	USP40	FDR > 0.5
ENSG00000107959	1628.56	0.207721	0.11234	1.84905	0.0644509	0.969829	PITRM1	FDR > 0.5
ENSG00000119899	354.208	-0.225306	0.121825	-1.84942	0.0643975	0.969829	SLC17A5	FDR > 0.5
ENSG00000141506	5415.63	0.287368	0.155343	1.84989	0.064329	0.969829	PIK3R5	FDR > 0.5
ENSG00000144560	558.099	-0.20455	0.110573	-1.84991	0.0643271	0.969829	VGLL4	FDR > 0.5
ENSG00000188997	140.684	-0.272485	0.147161	-1.85161	0.0640818	0.969829	KCTD21	FDR > 0.5
ENSG00000239697	130.038	-0.325987	0.1761	-1.85114	0.0641489	0.969829	TNFSF12	FDR > 0.5
ENSG00000151882	183.023	0.211229	0.114312	1.84784	0.0646262	0.971251	CCL28	FDR > 0.5
ENSG00000214413	521.862	0.213134	0.115408	1.84678	0.0647787	0.972328	BBIP1	FDR > 0.5
ENSG00000006652	3953.92	-0.328861	0.178405	-1.84334	0.0652787	0.972613	IFRD1	FDR > 0.5
ENSG00000171813	383.289	0.378287	0.205189	1.8436	0.0652412	0.972613	PWWP2B	FDR > 0.5
ENSG00000188321	323.291	-0.265174	0.14393	-1.84238	0.0654199	0.972613	ZNF559	FDR > 0.5
ENSG00000196653	130.057	0.364561	0.197609	1.84486	0.0650575	0.972613	ZNF502	FDR > 0.5
ENSG00000225783	2270.11	0.287746	0.156161	1.84262	0.0653841	0.972613	MIAT	FDR > 0.5
ENSG00000234816	117.156	-0.531252	0.288353	-1.84237	0.0654214	0.972613	H2AC5P	FDR > 0.5
ENSG00000254995	159.277	0.275505	0.149552	1.84221	0.0654449	0.972613	STX16-NPEPL1	FDR > 0.5
ENSG00000257169	85.7595	0.337119	0.182955	1.84263	0.0653823	0.972613		FDR > 0.5
ENSG00000162928	526.082	-0.215927	0.117267	-1.84134	0.065572	0.973299	PEX13	FDR > 0.5
ENSG00000108375	72.262	0.229927	0.125137	1.83741	0.06615	0.973957	RNF43	FDR > 0.5
ENSG00000129245	387.71	-0.217571	0.118478	-1.83638	0.0663008	0.973957	FXR2	FDR > 0.5
ENSG00000131979	1317.69	-0.207743	0.113145	-1.83608	0.0663454	0.973957	GCH1	FDR > 0.5
ENSG00000149639	464.72	-0.314291	0.171131	-1.83655	0.0662765	0.973957	MTCL2	FDR > 0.5
ENSG00000169193	239.115	-0.266887	0.145062	-1.83981	0.0657963	0.973957	CCDC126	FDR > 0.5
ENSG00000196449	390.968	0.225468	0.122716	1.83731	0.0661635	0.973957	YRDC	FDR > 0.5
ENSG00000213626	2928.81	-0.27023	0.14691	-1.83942	0.0658533	0.973957	LBH	FDR > 0.5
ENSG00000256771	311.951	-0.233224	0.127002	-1.83639	0.0663005	0.973957	ZNF253	FDR > 0.5
ENSG00000279529	149.892	0.29137	0.158579	1.83738	0.0661531	0.973957		FDR > 0.5
ENSG00000070366	1181.29	0.241359	0.131537	1.83491	0.0665196	0.975324	SMG6	FDR > 0.5
ENSG00000071626	2036.81	0.303634	0.165752	1.83185	0.0669732	0.976565	DAZAP1	FDR > 0.5
ENSG00000152256	2453.15	0.233167	0.127264	1.83215	0.0669286	0.976565	PDK1	FDR > 0.5
ENSG00000197093	61.2187	0.341936	0.186529	1.83315	0.0667799	0.976565	GAL3ST4	FDR > 0.5
ENSG00000204388	292.367	-0.754215	0.411804	-1.83149	0.0670274	0.976565	HSPA1B	FDR > 0.5
ENSG00000206417	53.5339	0.3249	0.177414	1.83131	0.0670538	0.976565	H1-10-AS1	FDR > 0.5
ENSG00000243554	143.661	0.232766	0.127121	1.83106	0.0670916	0.976565	CCZ1P1	FDR > 0.5
ENSG00000145604	309.389	-0.207082	0.113157	-1.83005	0.0672427	0.97758	SKP2	FDR > 0.5
ENSG00000161929	716.869	-0.295619	0.161596	-1.82938	0.0673431	0.977857	SCIMP	FDR > 0.5
ENSG00000173436	214.527	0.223843	0.122466	1.82779	0.0675805	0.98012	MICOS10	FDR > 0.5
ENSG00000153253	135.268	0.487872	0.267046	1.82692	0.0677114	0.980837	SCN3A	FDR > 0.5
ENSG00000119714	115.238	-0.315312	0.172775	-1.82499	0.0680032	0.982696	GPR68	FDR > 0.5
ENSG00000168701	319.076	0.222184	0.121722	1.82534	0.0679499	0.982696	TMEM208	FDR > 0.5
ENSG00000007968	149.062	-0.322524	0.17684	-1.82382	0.0681799	0.983067	E2F2	FDR > 0.5
ENSG00000160932	1404.34	-0.29593	0.162266	-1.82373	0.0681925	0.983067	LY6E	FDR > 0.5
ENSG00000164096	1333.47	-0.231089	0.126822	-1.82215	0.0684325	0.983417	C4orf3	FDR > 0.5
ENSG00000186866	707.798	0.299898	0.16456	1.82242	0.0683914	0.983417	POFUT2	FDR > 0.5
ENSG00000197548	1401.72	0.220211	0.120865	1.82195	0.0684621	0.983417	ATG7	FDR > 0.5
ENSG00000154642	993.304	-0.294551	0.161802	-1.82045	0.0686908	0.985524	C21orf91	FDR > 0.5
ENSG00000122188	473.32	-0.225441	0.12403	-1.81763	0.0691212	0.989315	LAX1	FDR > 0.5
ENSG00000143344	178.295	0.289735	0.159449	1.8171	0.0692018	0.989315	RGL1	FDR > 0.5
ENSG00000196220	120.331	0.237632	0.130737	1.81763	0.0691206	0.989315	SRGAP3	FDR > 0.5
ENSG00000209042	123.576	-0.385077	0.212105	-1.8155	0.069447	0.99164	SNORD12C	FDR > 0.5
ENSG00000090470	471.423	-0.205206	0.113399	-1.80959	0.0703588	0.994035	PDCD7	FDR > 0.5
ENSG00000100425	2668.91	0.309361	0.170848	1.81074	0.0701806	0.994035	BRD1	FDR > 0.5
ENSG00000109083	359.004	0.212556	0.117275	1.81247	0.0699142	0.994035	IFT20	FDR > 0.5
ENSG00000111231	142.914	-0.23314	0.1288	-1.81009	0.0702823	0.994035	GPN3	FDR > 0.5
ENSG00000126709	620.149	-0.379296	0.209421	-1.81117	0.070115	0.994035	IFI6	FDR > 0.5
ENSG00000187742	4386.79	0.215205	0.118832	1.81101	0.0701399	0.994035	SECISBP2	FDR > 0.5
ENSG00000254999	1229.41	-0.201951	0.111587	-1.8098	0.0703265	0.994035	BRK1	FDR > 0.5
ENSG00000262766	66.9877	0.27101	0.149742	1.80984	0.07032	0.994035		FDR > 0.5
ENSG00000279078	143.913	0.319144	0.176302	1.81021	0.0702627	0.994035	SND1-IT1	FDR > 0.5
ENSG00000170430	314.723	0.242441	0.134018	1.80901	0.0704491	0.994143	MGMT	FDR > 0.5
ENSG00000119699	61.6317	0.225677	0.125007	1.80531	0.0710256	0.994306	TGFB3	FDR > 0.5
ENSG00000133317	139.759	-0.312104	0.172889	-1.80522	0.0710396	0.994306	LGALS12	FDR > 0.5
ENSG00000134198	269.019	-0.276753	0.153244	-1.80596	0.070924	0.994306	TSPAN2	FDR > 0.5
ENSG00000139998	71.9136	-0.32943	0.182341	-1.80667	0.0708133	0.994306	RAB15	FDR > 0.5
ENSG00000163629	220.984	-0.250352	0.13853	-1.80721	0.0707292	0.994306	PTPN13	FDR > 0.5
ENSG00000174123	192.396	-0.396267	0.219445	-1.80577	0.070955	0.994306	TLR10	FDR > 0.5
ENSG00000197837	1086.26	-0.360811	0.199824	-1.80564	0.0709745	0.994306	H4C16	FDR > 0.5
ENSG00000170027	1760.03	-0.192513	0.106704	-1.80417	0.0712045	0.995455	YWHAG	FDR > 0.5
ENSG00000130775	7034.09	0.273679	0.151848	1.80232	0.0714947	0.996038	THEMIS2	FDR > 0.5
ENSG00000172183	1240.26	0.266973	0.14809	1.80277	0.0714237	0.996038	ISG20	FDR > 0.5
ENSG00000204310	514.878	-0.31783	0.176256	-1.80323	0.0713522	0.996038	AGPAT1	FDR > 0.5
ENSG00000075399	460.447	0.322991	0.179401	1.80039	0.0717986	0.996874	VPS9D1	FDR > 0.5
ENSG00000165282	574.312	0.230795	0.128138	1.80114	0.0716811	0.996874	PIGO	FDR > 0.5
ENSG00000166452	94.0031	-0.231972	0.128848	-1.80036	0.0718035	0.996874	AKIP1	FDR > 0.5
ENSG00000132604	464.519	-0.199138	0.110654	-1.79966	0.0719149	0.997269	TERF2	FDR > 0.5
ENSG00000132313	281.208	-0.237972	0.132334	-1.79826	0.0721354	0.999175	MRPL35	FDR > 0.5
ENSG00000000419	695.156	-0.036623	0.152577	-0.24003	0.810307	0.999223	DPM1	FDR > 0.5
ENSG00000000457	603.474	-0.111362	0.122023	-0.912626	0.361439	0.999223	SCYL3	FDR > 0.5
ENSG00000000460	194.638	0.0611928	0.13727	0.445784	0.655754	0.999223	FIRRM	FDR > 0.5
ENSG00000000938	6833.13	0.149544	0.144909	1.03199	0.302077	0.999223	FGR	FDR > 0.5
ENSG00000000971	155.466	-0.17547	0.197435	-0.888748	0.374138	0.999223	CFH	FDR > 0.5
ENSG00000001036	538.902	-0.00615246	0.12559	-0.0489886	0.960928	0.999223	FUCA2	FDR > 0.5
ENSG00000001084	996.01	-0.113027	0.138713	-0.814831	0.415169	0.999223	GCLC	FDR > 0.5
ENSG00000001167	1101.08	0.0630644	0.141721	0.444991	0.656326	0.999223	NFYA	FDR > 0.5
ENSG00000001461	1081.37	-0.0652875	0.107327	-0.608307	0.542984	0.999223	NIPAL3	FDR > 0.5
ENSG00000001561	717.783	-0.254473	0.178401	-1.42641	0.153751	0.999223	ENPP4	FDR > 0.5
ENSG00000001629	1988.68	-0.0157206	0.138239	-0.113721	0.909459	0.999223	ANKIB1	FDR > 0.5
ENSG00000001630	66.9569	0.141503	0.215707	0.655995	0.511827	0.999223	CYP51A1	FDR > 0.5
ENSG00000001631	1162.33	0.0635514	0.116522	0.545403	0.585476	0.999223	KRIT1	FDR > 0.5
ENSG00000002016	151.369	0.105537	0.156248	0.675449	0.49939	0.999223	RAD52	FDR > 0.5
ENSG00000002330	220.409	-0.176813	0.164411	-1.07544	0.28218	0.999223	BAD	FDR > 0.5
ENSG00000002549	1800.05	-0.0572108	0.137218	-0.416933	0.676727	0.999223	LAP3	FDR > 0.5
ENSG00000002822	952.229	0.271127	0.169422	1.60031	0.10953	0.999223	MAD1L1	FDR > 0.5
ENSG00000002834	3693.7	-0.121239	0.128289	-0.94505	0.344633	0.999223	LASP1	FDR > 0.5
ENSG00000002919	385.968	-0.156435	0.117636	-1.32982	0.183578	0.999223	SNX11	FDR > 0.5
ENSG00000003056	2551.94	-0.0538546	0.127857	-0.421209	0.673603	0.999223	M6PR	FDR > 0.5
ENSG00000003147	62.1776	-0.0744419	0.14299	-0.52061	0.602639	0.999223	ICA1	FDR > 0.5
ENSG00000003393	487.93	0.131874	0.131168	1.00538	0.314712	0.999223	ALS2	FDR > 0.5
ENSG00000003400	1280.93	-0.00644222	0.155711	-0.0413729	0.966999	0.999223	CASP10	FDR > 0.5
ENSG00000003402	7603.28	0.0102701	0.132369	0.0775866	0.938157	0.999223	CFLAR	FDR > 0.5
ENSG00000003509	608.004	0.110867	0.1415	0.783515	0.433325	0.999223	NDUFAF7	FDR > 0.5
ENSG00000003756	5133.63	0.104773	0.123918	0.8455	0.397832	0.999223	RBM5	FDR > 0.5
ENSG00000004139	729.266	0.13325	0.139126	0.957763	0.338182	0.999223	SARM1	FDR > 0.5
ENSG00000004399	1976.35	0.165782	0.17877	0.927343	0.353748	0.999223	PLXND1	FDR > 0.5
ENSG00000004455	1825.34	0.0142198	0.126493	0.112416	0.910494	0.999223	AK2	FDR > 0.5
ENSG00000004468	791.079	-0.0917547	0.137071	-0.669397	0.503243	0.999223	CD38	FDR > 0.5
ENSG00000004478	491.693	-0.128281	0.130128	-0.98581	0.324226	0.999223	FKBP4	FDR > 0.5
ENSG00000004487	1361.42	0.0427242	0.111409	0.383491	0.701356	0.999223	KDM1A	FDR > 0.5
ENSG00000004534	2459.7	0.033058	0.121176	0.27281	0.784999	0.999223	RBM6	FDR > 0.5
ENSG00000004660	311.045	0.127955	0.183087	0.698879	0.484628	0.999223	CAMKK1	FDR > 0.5
ENSG00000004700	1632.72	-0.102473	0.148189	-0.691499	0.489252	0.999223	RECQL	FDR > 0.5
ENSG00000004766	1232.69	-0.0289055	0.146531	-0.197265	0.84362	0.999223	VPS50	FDR > 0.5
ENSG00000004777	94.4291	0.341663	0.250296	1.36504	0.172242	0.999223	ARHGAP33	FDR > 0.5
ENSG00000004779	383.009	-0.0439946	0.115241	-0.38176	0.702639	0.999223	NDUFAB1	FDR > 0.5
ENSG00000004799	548.661	-0.219527	0.300028	-0.731687	0.464359	0.999223	PDK4	FDR > 0.5
ENSG00000004864	569.957	-0.0207494	0.130895	-0.15852	0.874047	0.999223	SLC25A13	FDR > 0.5
ENSG00000004866	265.29	-0.201843	0.131675	-1.53289	0.125303	0.999223	ST7	FDR > 0.5
ENSG00000004897	1792.68	-0.160283	0.144415	-1.10988	0.267052	0.999223	CDC27	FDR > 0.5
ENSG00000004975	391.656	-0.0518176	0.123182	-0.420658	0.674005	0.999223	DVL2	FDR > 0.5
ENSG00000005007	2072.01	0.163433	0.161108	1.01443	0.310377	0.999223	UPF1	FDR > 0.5
ENSG00000005020	1649.65	-0.0248057	0.150483	-0.164841	0.869069	0.999223	SKAP2	FDR > 0.5
ENSG00000005059	1878.65	-0.0699265	0.125169	-0.558655	0.576397	0.999223	MCUB	FDR > 0.5
ENSG00000005075	334.676	-0.0380887	0.138934	-0.274149	0.78397	0.999223	POLR2J	FDR > 0.5
ENSG00000005100	295.287	-0.00687278	0.125536	-0.0547474	0.95634	0.999223	DHX33	FDR > 0.5
ENSG00000005156	1208.17	0.160316	0.106544	1.5047	0.132401	0.999223	LIG3	FDR > 0.5
ENSG00000005175	749.695	-0.119506	0.144679	-0.826012	0.408797	0.999223	RPAP3	FDR > 0.5
ENSG00000005187	244.713	0.226878	0.184695	1.22839	0.2193	0.999223	ACSM3	FDR > 0.5
ENSG00000005194	513.508	-0.00919824	0.113815	-0.0808171	0.935587	0.999223	CIAPIN1	FDR > 0.5
ENSG00000005206	560.878	0.287517	0.208123	1.38147	0.167133	0.999223	SPPL2B	FDR > 0.5
ENSG00000005238	1011.2	0.0436196	0.168975	0.258142	0.796297	0.999223	ATOSB	FDR > 0.5
ENSG00000005339	5035.63	0.128994	0.127438	1.01221	0.311436	0.999223	CREBBP	FDR > 0.5
ENSG00000005379	1807.91	-0.245203	0.151424	-1.61931	0.10538	0.999223	TSPOAP1	FDR > 0.5
ENSG00000005381	85.9958	0.173456	0.19648	0.882817	0.377335	0.999223	MPO	FDR > 0.5
ENSG00000005436	488.952	-0.0435917	0.1241	-0.351263	0.725391	0.999223	GCFC2	FDR > 0.5
ENSG00000005448	115.283	0.0311312	0.137596	0.226251	0.821006	0.999223	WDR54	FDR > 0.5
ENSG00000005469	233.431	-0.0805754	0.125846	-0.640268	0.521998	0.999223	CROT	FDR > 0.5
ENSG00000005483	7765.1	-0.0552727	0.148061	-0.37331	0.708917	0.999223	KMT2E	FDR > 0.5
ENSG00000005486	773.722	0.0604937	0.166992	0.362256	0.717161	0.999223	RHBDD2	FDR > 0.5
ENSG00000005700	2097.19	-0.0476207	0.148768	-0.320101	0.748892	0.999223	IBTK	FDR > 0.5
ENSG00000005801	734.738	-0.0191906	0.124953	-0.153583	0.877938	0.999223	ZNF195	FDR > 0.5
ENSG00000005810	15667.4	0.0715499	0.137584	0.520047	0.603031	0.999223	MYCBP2	FDR > 0.5
[truncated: 11,328 more rows]

## Sheet: Walitt et al. PBMC RNA
gene_id	baseMean	log2FoldChange	lfcSE	stat	pvalue	padj	symbol	sig_cat
[truncated: 18,369 more rows]

[truncated: 9 more sheets: Walitt et al. muscle RNA, Raijmakers et al. monocyte RNA, Walitt et al. plasma protein, Walitt et al. CSF protein, Germain et al. plasma protein, Giloteaux et al. EV protein, DecodeME tier 1, DecodeME MAGMA, Data Dictionary]
