# Supplementary material for: Systematic Examination of Gene Expression and Proteomic Evidence Across Tissues Supports the Role of Mitochondrial Dysregulation in ME/CFS
Source: Int J Mol Sci. 2026 Feb 19;27(4):1997. doi: 10.3390/ijms27041997 (PMC12940889; doi:10.3390/ijms27041997)
Supplement: Supplementary file 1 [file ijms-27-01997-s001.zip › supplemental_file3_realomics.xlsx]

## Sheet: Walitt et al. muscle RNA
Index	ChEMBL	DrugBank ID	Open Targets ID	Pharos ID	TTD ID	Name	Developmental Status	Priority Targets	Priority Genes Targeted	Total Genes Targeted	All Gene Targets	Specificity
1	CHEMBL989	DB00591	CHEMBL989	1548BYMBU42P	D02QJH	fluocinolone acetonide	approved	2	ANXA1; ANXA4	6	ANXA1;ANXA2;ANXA3;ANXA4;ANXA5;NR3C1	0.333333
2	CHEMBL942	DB09020				bisacodyl	approved	2	AQP3; ATP1A1	9	AQP3;ATP1A1;ATP1A2;ATP1A3;ATP1A4;ATP1B1;ATP1B2;ATP1B3;FXYD2	0.222222
3	CHEMBL384759	DB04315				guanosine-5'-diphosphate	preclinical	2	GMDS; GSPT1	35	ADSS1;ARF1;ARF4;ARF6;ARL1;ARL3;ARL5A;ARL5B;CDC42;EEF1A1;EEF2;EIF2S3;GMDS;GNAI1;GNAT1;GSPT1;HRAS;IRGC;NME1;NME2;RAB11A;RAB5A;RAB7A;RAB8B;RAB9A;RAC1;RALA;RAN;RAP2A;RHEB;RHOA;SAR1B;TGM2;TGM3;TUFM	0.0571429
4	CHEMBL1547	DB00152				thiamine	approved	1	TPK1	1	TPK1	1
5	CHEMBL1413	DB01188				ciclopirox	approved	1	ATP1A1	1	ATP1A1	1
6	CHEMBL1183717	DB01430			D0D9NA	almitrine	approved	1	ATP1A1	1	ATP1A1	1
7	CHEMBL151604	DB01927				duroquinone	preclinical	1	NQO1	1	NQO1	1
8	CHEMBL357217	DB02400				es-936	preclinical	1	NQO1	1	NQO1	1
9	CHEMBL1233001	DB02547				guanosine-5'-diphosphate-rhamnose	preclinical	1	GMDS	1	GMDS	1
10	CHEMBL94277	DB03626				5-methoxy-1,2-dimethyl-3-(phenoxymethyl)indole-4,7-dione	preclinical	1	NQO1	1	NQO1	1
11	CHEMBL1235676	DB04090				rh-1	investigational	1	NQO1	1	NQO1	1
12	CHEMBL54481	DB11365				sennosides	preclinical	1	AQP3	1	AQP3	1
13	CHEMBL1200691	DB13996				magnesium acetate	approved	1	ATP1A1	1	ATP1A1	1
14	CHEMBL1201058	DB14498				potassium acetate	approved	1	ATP1A1	1	ATP1A1	1
15	CHEMBL2021424	DB14499				potassium sulfate	approved	1	ATP1A1	1	ATP1A1	1
16	CHEMBL3707302	DB14514				magnesium levulinate	preclinical	1	ATP1A1	1	ATP1A1	1
17	CHEMBL3707281	DB14515				magnesium lactate	preclinical	1	ATP1A1	1	ATP1A1	1
18	CHEMBL1812161		CHEMBL1812161			vatiquinone	investigational	1	NQO1	1	NQO1	1
19	CHEMBL2364659		CHEMBL2364659			ontuxizumab	investigational	1	CD248	1	CD248	1
20	CHEMBL3545076		CHEMBL3545076			ly-2584702	investigational	1	RPS6KB1	1	RPS6KB1	1
21	CHEMBL589586		CHEMBL589586			monomethyl fumarate	approved	1	KEAP1	1	KEAP1	1
22	CHEMBL38827				D06MQM	lumefantrine	approved	1	ATP1A1	1	ATP1A1	1
23	CHEMBL609				D09VAZ	trientine	approved	1	CA14	1	CA14	1
24	CHEMBL1239				D0G1VX	benzyl benzoate	approved	1	LIPE	1	LIPE	1
25	CHEMBL566534				D0M9BW	artemether	approved	1	ATP1A1	1	ATP1A1	1
26	CHEMBL572528	DB02633				cibacron blue	preclinical	1	NQO1	2	GSTP1;NQO1	0.5
27	CHEMBL1742420	DB06248	CHEMBL1742420			amelubant	investigational	1	LTB4R	2	LTB4R;LTB4R2	0.5
28	CHEMBL1201749	DB06781	CHEMBL1201749	1Q8SWN1ZS33F	D01ZOG	difluprednate	approved	1	ANXA1	2	ANXA1;NR3C1	0.5
29	CHEMBL2107333	DB08908	CHEMBL2107333	2NLTKZFDH13N		dimethyl fumarate	approved	1	KEAP1	2	KEAP1;RELA	0.5
30	CHEMBL1201231	DB14631	CHEMBL1201231	M1MNT4JMX15U		prednisolone phosphate;prednisolone phosphoric acid;prednisolone sodium phosphate	approved	1	ANXA1	2	ANXA1;NR3C1	0.5
31	CHEMBL1201207	DB14669	CHEMBL1201207	UWRLU1M46J7K		betamethasone phosphate;betamethasone phosphoric acid	approved	1	ANXA1	2	ANXA1;NR3C1	0.5
32	CHEMBL3989944	DB14783	CHEMBL3989944			diroximel fumarate	approved	1	KEAP1	2	CHRNA10;KEAP1	0.5
33	CHEMBL1742996		CHEMBL1742996	brodalumab		brodalumab	approved	1	IL17RC	2	IL17RA;IL17RC	0.5
34	CHEMBL301829		CHEMBL301829			cp-195543	investigational	1	LTB4R	2	LTB4R;LTB4R2	0.5
35	CHEMBL329123		CHEMBL329123			etalocib	investigational	1	LTB4R	2	LTB4R;PPARG	0.5
36	CHEMBL312862				D02LZB	demecolcine	approved	1	MAP1A	2	MAP1A;MAP1B	0.5
37	CHEMBL188921			GVYG49QVN5XM		buflomedil	approved	1	EBP	2	EBP;SIGMAR1	0.5
38	CHEMBL370753			KGST4LNQV3N4		opipramol	approved	1	EBP	2	EBP;SIGMAR1	0.5
39	CHEMBL187709			SQ8XXJPVXCX3		triparanol	approved	1	EBP	2	EBP;SIGMAR1	0.5
40	CHEMBL2355051	DB00882	CHEMBL2355051	JCJQH2T9V16W	D0CT9Y	clomifene;clomiphene	approved	1	EBP	3	EBP;ESR1;SHBG	0.333333
41	CHEMBL650	DB00959	CHEMBL650	AG8BQYZ5Q9XN	D08PIQ	methylprednisolone	approved	1	ANXA1	3	ANXA1;NR3C1;TRPC5	0.333333
42	CHEMBL222863	DB01092			D0AR3J	acocantherin;ouabain	approved	1	ATP1A1	3	ATP1A1;ATP1A2;ATP1A3	0.333333
43	CHEMBL1199080	DB01158	CHEMBL1199080	LK4V1U24SZNY	D02YYF	bretylium	approved	1	ATP1A1	3	ADRB1;ATP1A1;SLC6A2	0.333333
44	CHEMBL554	DB01259	CHEMBL554		D08CDI	lapatinib	approved	1	EEF2K	3	EEF2K;EGFR;ERBB2	0.333333
45	CHEMBL1201668	DB04899	CHEMBL1201668	LAH4X8FQJD22		nesiritide	approved	1	NPR3	3	NPR1;NPR2;NPR3	0.333333
46	CHEMBL65061	DB12961				leukotriene b4	investigational	1	LTB4R	3	LTB4R;LTB4R2;PPARA	0.333333
47	CHEMBL4297928		CHEMBL4297928			nomacopan	investigational	1	LTB4R	3	C5;LTB4R;LTB4R2	0.333333
48	CHEMBL151				D04AIT	b-lactams	approved	1	LPCAT1	3	LPCAT1;LPCAT2;TOP1	0.333333
49	CHEMBL1201593	DB00009	CHEMBL1201593	alteplase	D07BQE	alteplase	approved	1	PLAUR	4	FGA;PLAUR;PLG;SERPINE1	0.25
50	CHEMBL1575	DB01196				estramustine	approved	1	MAP1A	4	ESR1;ESR2;MAP1A;MAP2	0.25
51	CHEMBL1370	DB01222	CHEMBL1370	XZGZ55TSFJQ7	D0Y7IU	budesonide	approved	1	ANXA1	4	ANXA1;NR3C1;NR3C2;PGR	0.25
52	CHEMBL53950	DB06255		WAP5QJB4RPQZ		incadronic acid	approved	1	CASP4	4	CASP3;CASP4;CASP7;FDPS	0.25
53	CHEMBL3833315	DB14517				aluminium phosphate	approved	1	ATP1A1	4	APP;ATP1A1;KLK1;TF	0.25
54	CHEMBL1201015	DB14518				aluminum acetate	approved	1	ATP1A1	4	APP;ATP1A1;KLK1;TF	0.25
55	CHEMBL2106309	DB14538				hydrocortisone aceponate	preclinical	1	ANXA1	4	ANXA1;HSD11B2;HSD3B1;NR3C1	0.25
56	CHEMBL1683	DB14540	CHEMBL1683	5NZJFU3HCTPH		hydrocortisone butyrate	approved	1	ANXA1	4	ANXA1;HSD11B2;HSD3B1;NR3C1	0.25
57	CHEMBL1549	DB14541	CHEMBL1549	44Y1ZUSYV6G4		hydrocortisone cypionate	approved	1	ANXA1	4	ANXA1;HSD11B2;HSD3B1;NR3C1	0.25
58	CHEMBL1641	DB14542	CHEMBL1641			hydrocortisone phosphate;hydrocortisone phosphoric acid	approved	1	ANXA1	4	ANXA1;HSD11B2;HSD3B1;NR3C1	0.25
59	CHEMBL1200953	DB14543	CHEMBL1200953	5NAYLULYMGNV		hydrocortisone probutate	approved	1	ANXA1	4	ANXA1;HSD11B2;HSD3B1;NR3C1	0.25
60	CHEMBL1200562	DB14544	CHEMBL1200562	4BU3U3DA3Q55		hydrocortisone valerate	approved	1	ANXA1	4	ANXA1;HSD11B2;HSD3B1;NR3C1	0.25
61	CHEMBL3545003		CHEMBL3545003			msc-2363318a	investigational	1	RPS6KB1	4	AKT1;AKT3;RPS6KB1;RPS6KB2	0.25
62	CHEMBL4297852		CHEMBL4297852	cenegermin	D02KUO	cenegermin	approved	1	NGFR	4	NGFR;NTRK1;NTRK2;NTRK3	0.25
63	CHEMBL506569		CHEMBL506569			lanatoside c	approved	1	ATP1A1	4	ATP1A1;ATP1A2;ATP1A3;ATP1A4	0.25
64	CHEMBL15023			KQD1ZQX79TF5		trifluperidol	approved	1	EBP	4	CYP2D6;CYP3A4;EBP;SIGMAR1	0.25
65	CHEMBL1466	DB00266	CHEMBL1466	YYRJTZJKP6JC	D02TJS	dicoumarol;dicumarol	approved	1	NQO1	5	CRYZ;CYP2C9;GPR35;NQO1;VKORC1	0.2
66	CHEMBL1200732	DB00288		KFR6LQ78K3V7	D06XHC	amcinonide	approved	1	ANXA1	5	ANXA1;ESRRA;ESRRB;ESRRG;NR3C1	0.2
67	CHEMBL389621	DB00741	CHEMBL389621	62WUFJWYCZNJ	D0KR5B	hydrocortisone	approved	1	ANXA1	5	ANXA1;NR3C1;NR3C2;SERPINA6;SHBG	0.2
68	CHEMBL456	DB00903	CHEMBL456	HAS1D1PKN2HX	D06TNL	etacrynic acid;ethacrynic acid	approved	1	ATP1A1	5	ATP1A1;CYP2C9;GSTP1;LEF1;SLC12A1	0.2
69	CHEMBL1159650	DB01013	CHEMBL1159650	HYPKR4RXL4GD		clobetasol propionate	approved	1	ANXA1	5	ANXA1;CYP3A4;CYP3A5;NR3C1;NR3C2	0.2
70	CHEMBL1762621	DB05983	CHEMBL1762621			bardoxolone methyl	investigational	1	KEAP1	5	IKBKB;KEAP1;NFE2L2;NFKBIA;PPARG	0.2
71	CHEMBL419	DB06795			D0K1QD	mafenide;sulfamylon	approved	1	CA14	5	CA12;CA14;CA2;CA4;CA6	0.2
72	CHEMBL1789941	DB08877	CHEMBL1789941		D04LKS	ruxolitinib	approved	1	PLAUR	5	JAK1;JAK2;JAK3;PLAUR;TYK2	0.2
73	CHEMBL2105059	DB09285			D00BDC	morniflumate	approved	1	LTB4R	5	ALOX5;LTB4R;PTGS1;PTGS2;TBXA2R	0.2
74	CHEMBL1091	DB14539	CHEMBL1091	VMJT43C6JH12		hydrocortisone acetate	approved	1	ANXA1	5	ANXA1;HSD11B2;HSD3B1;NR3C1;SERPINA6	0.2
75	CHEMBL1530428	DB14649	CHEMBL1530428			dexamethasone acetate	approved	1	ANXA1	5	ANXA1;NOS2;NR0B1;NR1I2;NR3C1	0.2
76	CHEMBL290352		CHEMBL290352			cep-1347	investigational	1	MAP3K13	5	MAP3K10;MAP3K11;MAP3K12;MAP3K13;MAP3K9	0.2
77	CHEMBL3544935		CHEMBL3544935			xl-418	investigational	1	RPS6KB1	5	AKT1;AKT2;AKT3;RPS6KB1;RPS6KB2	0.2
78	CHEMBL3545134		CHEMBL3545134			ly-2780301	investigational	1	RPS6KB1	5	AKT1;AKT2;AKT3;RPS6KB1;RPS6KB2	0.2
79	CHEMBL924,CHEMBL340034			M9927MHVJXQR		zoledronic acid	approved	1	CA14	5	BTN3A1;CA12;CA14;CA2;FDPS	0.2
80	CHEMBL384467	DB01234	CHEMBL384467	M1RCMKYSB1B5;UWR62UXBDC6J	D0IT2G	dexamethasone;dexamethasone phosphate	approved	1	ANXA1	6	ANXA1;NOS2;NR0B1;NR1I2;NR3C1;NR3C2	0.166667
81	CHEMBL3301612	DB11718	CHEMBL3301612	AC8LU4HSBKTN	D0TK7R	encorafenib;lgx818	approved	1	PCYT1A	6	BRAF;CCND1;LIMK1;PCYT1A;PGRMC1;RAF1	0.166667
82	CHEMBL417799				D0T3NB	sanguinarine	approved	1	ATP1A1	6	ATP1A1;ATP1A2;ATP1A3;ATP1B1;ATP1B2;ATP1B3	0.166667
83	CHEMBL19	DB00703	CHEMBL19	41TU5XRHJCRY	D0C2II	methazolamide	approved	1	CA14	7	CA1;CA12;CA14;CA2;CA3;CA4;CA7	0.142857
84	CHEMBL181	DB01119	CHEMBL181	47G3UKW9W9HH		diazoxide	approved	1	ATP1A1	7	ABCC8;ATP1A1;CA1;CA2;KCNJ11;KCNJ8;KCNMA1	0.142857
85	CHEMBL1650	DB01380	CHEMBL1650	VMW4J5DPBGJ1	D0X4RS	cortisone acetate	approved	1	ANXA1	7	ANXA1;ESRRA;ESRRB;ESRRG;NR3C1;SERPINA6;SHBG	0.142857
86	CHEMBL2104095	DB14006				choline salicylate	approved	1	PCYT1A	7	ACHE;BCHE;CHRNA7;PCYT1A;PCYT1B;PLD1;PLD2	0.142857
87	CHEMBL920	DB00122				choline	approved	1	PCYT1A	8	ACHE;BCHE;CHRNA7;PCYT1A;PCYT1B;PHOSPHO1;PLD1;PLD2	0.125
88	CHEMBL3545057	DB00511	CHEMBL3545057	QU5FW1LGKBLA	D0V3GA	acetyldigitoxin	approved	1	ATP1A1	8	ATP1A1;ATP1A2;ATP1A3;ATP1A4;ATP1B1;ATP1B2;ATP1B3;FXYD2	0.125
89	CHEMBL1614	DB01078	CHEMBL1614	X817WYRRANH7	D07TGN	deslanoside	approved	1	ATP1A1	8	ATP1A1;ATP1A2;ATP1A3;ATP1A4;ATP1B1;ATP1B2;ATP1B3;FXYD2	0.125
90	CHEMBL1201420	DB00013	CHEMBL1201420	urokinase	D0E8UO	urokinase	approved	1	PLAUR	9	LRP2;NID1;PLAU;PLAUR;PLG;SERPINA5;SERPINB2;SERPINE1;ST14	0.111111
91	CHEMBL254219	DB01396	CHEMBL254219	752R5PNZNNG4	D0M3QP	digitoxin	approved	1	ATP1A1	9	ATP1A1;ATP1A2;ATP1A3;ATP1A4;ATP1B1;ATP1B2;ATP1B3;SLCO4C1;STAT3	0.111111
92	CHEMBL2093999	DB06157	CHEMBL2093999			istaroxime	investigational	1	ATP1A1	9	ATP1A1;ATP1A2;ATP1A3;ATP1A4;ATP1B1;ATP1B2;ATP1B3;ATP2A2;FXYD2	0.111111
93	CHEMBL4650277		CHEMBL4650277			tas0612	investigational	1	RPS6KB1	9	AKT1;AKT2;AKT3;RPS6KA1;RPS6KA2;RPS6KA3;RPS6KA6;RPS6KB1;RPS6KB2	0.111111
94	CHEMBL1751	DB00390	CHEMBL1751	XJV4VDZHLF2C	D02OZE	digoxin	approved	1	ATP1A1	10	ATP1A1;ATP1A2;ATP1A3;ATP1A4;ATP1B1;ATP1B2;ATP1B3;FXYD2;PAX8;SLCO4C1	0.1
95	CHEMBL865	DB00580	CHEMBL865	WWS5U28AU3GJ	D0L6DA	valdecoxib	approved	1	CA14	10	CA12;CA13;CA14;CA2;CA3;CA5A;CA5B;CA6;CA9;PTGS2	0.1
96	CHEMBL1763	DB00774	CHEMBL1763	GBSXAA1M7NT8	D00WAM	hydroflumethiazide	approved	1	ATP1A1	10	ATP1A1;CA1;CA12;CA2;CA4;CA7;CA9;KCNMA1;SLC12A1;SLC12A3	0.1
97	CHEMBL4297583	DB16690	CHEMBL4297583			tegoprazan	investigational	1	ATP1A1	10	ATP1A1;ATP1A2;ATP1A3;ATP1A4;ATP1B1;ATP1B2;ATP1B3;ATP4A;ATP4B;FXYD2	0.1
98	CHEMBL81,CHEMBL1116			Z21APBSNPM3W		raloxifene	approved	1	EBP	10	ACHE;AOX1;C5;EBP;ESR1;ESR2;GPER1;HTR2B;SIGMAR1;SLC6A2	0.1
99	CHEMBL2108791	DB00031	CHEMBL2108791	tenecteplase	D0FX8A	tenecteplase	approved	1	PLAUR	11	ANXA2;CALR;CANX;CLEC3B;FGA;KRT8;LRP1;PLAUR;PLG;SERPINB2;SERPINE1	0.0909091
100	CHEMBL1055	DB00310	CHEMBL1055	7ZZX3JGF5TZJ	D09NIA	chlortalidone;chlorthalidone	approved	1	CA14	11	CA1;CA12;CA14;CA2;CA4;CA5A;CA5B;CA7;CA9;SLC12A1;SLC12A3	0.0909091
101	CHEMBL902	DB00927	CHEMBL902	A7XJAV9JH92C	D0K0OZ	famotidine	approved	1	CA14	11	CA1;CA12;CA13;CA14;CA2;CA4;CA6;CA7;CA9;HRH2;SLC47A1	0.0909091
102	CHEMBL1054	DB01021	CHEMBL1054	NVT3WSVDW36X	D0Y2IZ	trichlormethiazide	approved	1	ATP1A1	11	ATP1A1;CA1;CA12;CA2;CA4;CA5A;CA5B;CA7;CA9;SLC12A1;SLC12A3	0.0909091
103	CHEMBL18	DB00311		4A9286PPMZ4F	D07INV	ethoxzolamide	approved	1	CA14	12	CA1;CA12;CA13;CA14;CA2;CA3;CA4;CA5A;CA5B;CA6;CA7;CA9	0.0833333
104	CHEMBL218490	DB00869	CHEMBL218490	LWVW9STSSBXL	D05UYW	dorzolamide	approved	1	CA14	12	CA1;CA12;CA13;CA14;CA2;CA3;CA4;CA5A;CA5B;CA6;CA7;CA9	0.0833333
105	CHEMBL17	DB01144	CHEMBL17	UYM53YCZAV13	D0J4GO	dichlorphenamide;diclofenamide	approved	1	CA14	12	CA1;CA12;CA13;CA14;CA2;CA3;CA4;CA5A;CA5B;CA6;CA7;CA9	0.0833333
106	CHEMBL1179047	DB01161	CHEMBL1179047	LHL2NHCUAKMX	D07NAJ	chloroprocaine	approved	1	ATP1A1	12	ATP1A1;SCN10A;SCN11A;SCN1A;SCN2A;SCN3A;SCN4A;SCN5A;SCN7A;SCN8A;SCN9A;SLC6A3	0.0833333
107	CHEMBL220491	DB01194	CHEMBL220491	W8N9SP74NK2L	D01MUR	brinzolamide	approved	1	CA14	12	CA1;CA12;CA13;CA14;CA2;CA3;CA4;CA5A;CA5B;CA6;CA7;CA9	0.0833333
108	CHEMBL197672	DB05408	CHEMBL197672			emricasan	investigational	1	CASP4	12	CASP1;CASP10;CASP12;CASP14;CASP2;CASP3;CASP4;CASP5;CASP6;CASP7;CASP8;CASP9	0.0833333
109	CHEMBL328560	DB08329	CHEMBL328560			sulthiame	approved	1	CA14	12	CA1;CA12;CA13;CA14;CA2;CA3;CA4;CA5A;CA5B;CA6;CA7;CA9	0.0833333
110	CHEMBL1201039	DB00562		YLB14BHPMTYJ	D0L2MX	benzthiazide	approved	1	CA14	13	CA1;CA12;CA13;CA14;CA2;CA3;CA4;CA5A;CA5B;CA6;CA7;CA9;SLC12A3	0.0769231
111	CHEMBL35	DB00695	CHEMBL35	A5RF13NLPV8J	D0PQ3G	furosemide	approved	1	CA14	13	CA1;CA12;CA14;CA2;CA4;CA5A;CA5B;CA6;CA7;CA9;GPR35;SLC12A1;SLC12A2	0.0769231
112	CHEMBL83,CHEMBL786			77VBQQV883JS		tamoxifen	approved	1	EBP	13	ABCB1;CYP2B6;CYP3A4;DHCR7;EBP;EBPL;ESR1;ESR2;ESRRG;GPER1;KCNH2;SIGMAR1;TBXAS1	0.0769231
113	CHEMBL406	DB00808	CHEMBL406	A752MF4ZP2H1	D0H8FH	indapamide	approved	1	CA14	14	CA1;CA12;CA13;CA14;CA2;CA3;CA4;CA5A;CA5B;CA6;CA7;CA9;KCNQ1;SLC12A3	0.0714286
114	CHEMBL20	DB00819	CHEMBL20	9XY1117CMPQQ	D0E1SW	acetazolamide	approved	1	CA14	14	AQP1;CA1;CA11;CA12;CA13;CA14;CA2;CA3;CA4;CA5A;CA5B;CA6;CA7;CA9	0.0714286
115	CHEMBL590	DB00170		WVQKKNPRLQ3J	D03GET	menadione	approved	1	NQO1	15	AOX1;BGLAP;CYP1A2;F2;F9;GGCX;IDO1;MAOB;NQO1;NQO2;PROC;PROS1;TST;VKORC1;VKORC1L1	0.0666667
116	CHEMBL83	DB00675	CHEMBL83		D07KSG	tamoxifen	approved	1	EBP	17	AR;EBP;ESR1;ESR2;ESRRG;KCNH2;MAPK8;NR1I2;PRKCA;PRKCB;PRKCD;PRKCE;PRKCG;PRKCI;PRKCQ;PRKCZ;SHBG	0.0588235
117	CHEMBL6246	DB08846				ellagic acid	investigational	1	CA14	17	CA1;CA12;CA14;CA2;CA3;CA4;CA5A;CA5B;CA6;CA7;CA9;CSNK2A1;PRKACA;PRKCA;PRKCB;SQLE;SYK	0.0588235
118	CHEMBL118	DB00482	CHEMBL118	DYM83CYSZL6G	D03RTS	celecoxib	approved	1	CA14	18	CA12;CA13;CA14;CA2;CA3;CA4;CA5A;CA5B;CA6;CA9;CDH11;CYP2D6;HDAC6;MT-CO2;PDPK1;PTGES;PTGS1;PTGS2	0.0555556
119	CHEMBL61593	DB00606	CHEMBL61593	T7FVTQTA19HS	D03CNS	cyclothiazide	approved	1	CA14	18	CA1;CA13;CA14;CA2;CA3;CA4;CA5A;CA5B;CA6;CA7;CA9;FXYD2;GRIA1;GRIA2;GRIA3;GRIA4;SFRP4;SLC12A3	0.0555556
120	CHEMBL422	DB00831	CHEMBL422	11XN832CV5S1	D0R4OM	trifluoperazine	approved	1	EBP	19	ADRA1A;CALM1;CALM2;CALM3;CALY;CYP1A2;CYP2D6;DRD2;DRD3;DRD4;EBP;EBPL;HRH1;HTR2A;HTR2C;KCNH2;S100A4;SIGMAR1;TNNC1	0.0526316
121	CHEMBL58323	DB06218	CHEMBL58323	UQNT2XADN7BW	D05OFX	erlosamide;lacosamide	approved	1	CA14	19	CA1;CA14;CA2;CA3;CA4;CA5B;CA6;CA9;DPYSL2;SCN10A;SCN11A;SCN1A;SCN2A;SCN3A;SCN4A;SCN5A;SCN7A;SCN8A;SCN9A	0.0526316
122	CHEMBL255863	DB04868	CHEMBL255863	HBA97ATR7TC8		nilotinib	approved	1	CA14	21	ABL1;ABL2;BCR;CA1;CA12;CA14;CA2;CA3;CA4;CA6;CA7;CA9;CYP3A4;DDR1;DDR2;ILK;KCNH2;KIT;MAP3K20;NQO2;PDGFRB	0.047619
123	CHEMBL279785	DB00786	CHEMBL279785			marimastat	investigational	1	MMP19	23	MMP1;MMP10;MMP11;MMP12;MMP13;MMP14;MMP15;MMP16;MMP17;MMP19;MMP2;MMP20;MMP21;MMP23B;MMP24;MMP25;MMP26;MMP27;MMP28;MMP3;MMP7;MMP8;MMP9	0.0434783
124	CHEMBL633	DB01118	CHEMBL633	87DVJ1X9QF62		amiodarone	approved	1	EBP	23	ADRB1;ADRB2;ADRB3;CACNA1C;CACNA1D;CACNA1F;CACNA1I;CACNA1S;CACNB1;CACNB2;CACNB3;CACNB4;CYP2C9;EBP;KCNA7;KCNH2;KCNH6;KCNH7;PPARA;PPARG;PPARGC1B;SCN5A;SIGMAR1	0.0434783
125	CHEMBL941	DB00619	CHEMBL941	VLU17BQBSGWU	D0AZ3C	imatinib	approved	1	CA14	26	ABCG2;ABL1;ABL2;BCR;CA1;CA12;CA14;CA2;CA3;CA6;CA7;CA9;CSF1R;DDR1;DDR2;DDX3X;KIT;MCL1;NQO2;NTRK1;PDGFRA;PDGFRB;SLC47A1;SLC47A2;SLC6A4;TBXAS1	0.0384615
126	CHEMBL1232653	DB03147				flavin adenine dinucleotide	approved	1	NQO1	26	ACAD8;ACADM;ACADS;ACOX1;AIFM1;CYB5R1;CYB5R3;DAO;DLD;DPYD;ERO1B;FDXR;GCDH;GFER;GSR;IL4I1;IVD;MAOA;MAOB;NDUFA9;NOS1;NQO1;NQO2;POR;TXNRD1;XDH	0.0384615
127	CHEMBL723	DB01136	CHEMBL723	BM9MKM694U27		carvedilol	approved	1	GJA1	28	ADRA1A;ADRA1B;ADRA1D;ADRA2A;ADRA2B;ADRA2C;ADRB1;ADRB2;ADRB3;DRD2;GJA1;HIF1A;HTR2B;HTR2C;KCNH2;KCNJ2;KCNJ4;KCNK10;KCNK2;NDUFC2;NPPB;RYR2;SELE;SLC6A2;SLC6A3;SLC6A4;VCAM1;VEGFA	0.0357143
128	CHEMBL50	DB04216			D0K8KX	quercetin	approved	1	LPCAT1	29	ACTB;AHR;ATP5F1A;ATP5F1B;ATP5F1C;CBR1;CEBPB;CSNK2A1;CSNK2B;CYP1B1;EIF3F;ESR1;ESR2;HCK;HIBCH;HSP90AA1;HSPA2;LPCAT1;LPCAT2;NQO2;NR1I2;PIK3CG;PIM1;RUVBL2;SF3B3;SHBG;STK17B;UBA1;UGT3A1	0.0344828
129	CHEMBL54	DB00502	CHEMBL54	GKRULT6FAR97	D0D1AL	haloperidol	approved	1	EBP	30	ABCB1;ADRA1A;ADRA1D;ADRA2A;ADRA2B;ADRA2C;CHRM3;DRD1;DRD2;DRD3;DRD4;DRD5;EBP;GRIN2B;H1-0;HRH1;HTR1A;HTR1D;HTR2A;HTR2C;HTR6;HTR7;KCNH1;KCNH2;KCNJ6;KCNK2;MCHR1;SIGMAR1;SLC18A2;TMEM97	0.0333333
130	CHEMBL750	DB00909	CHEMBL750	FKL7HX4Q51BN		zonisamide	approved	1	CA14	34	CA1;CA10;CA11;CA12;CA13;CA14;CA2;CA3;CA4;CA5A;CA5B;CA6;CA7;CA8;CA9;CACNA1G;CACNA1H;CACNA1I;MAOA;MAOB;SCN10A;SCN11A;SCN1A;SCN1B;SCN2A;SCN2B;SCN3A;SCN3B;SCN4A;SCN4B;SCN5A;SCN7A;SCN8A;SCN9A	0.0294118
131	CHEMBL1008	DB01244	CHEMBL1008	S1UMSUMGTCRA		bepridil	approved	1	ATP1A1	34	ATP1A1;CACNA1A;CACNA1B;CACNA1C;CACNA1D;CACNA1E;CACNA1F;CACNA1G;CACNA1H;CACNA1I;CACNA1S;CACNA2D1;CACNA2D2;CACNA2D3;CACNA2D4;CACNB1;CACNB2;CACNB3;CACNB4;CACNG1;CACNG2;CACNG3;CACNG4;CACNG5;CACNG6;CACNG7;CACNG8;KCNH2;KCNQ1;KCNQ4;PDE1A;PDE1B;SCN5A;TNNC1	0.0294118
132	CHEMBL2103884		CHEMBL2103884			oprozomib	investigational	1	PSMD2	38	ADRM1;PSMA1;PSMA2;PSMA3;PSMA4;PSMA5;PSMA6;PSMA7;PSMA8;PSMB1;PSMB10;PSMB11;PSMB2;PSMB3;PSMB4;PSMB5;PSMB6;PSMB7;PSMB8;PSMB9;PSMC1;PSMC2;PSMC3;PSMC4;PSMC5;PSMC6;PSMD1;PSMD11;PSMD12;PSMD13;PSMD14;PSMD2;PSMD3;PSMD4;PSMD6;PSMD7;PSMD8;SEM1	0.0263158
133	CHEMBL190461	DB09061	CHEMBL190461	MFUZD2HFWKAA		cannabidiol	approved	1	NQO1	44	ACAT1;ADORA1;CACNA1G;CACNA1H;CACNA1I;CAT;CHRNA7;CNR1;CNR2;CYP17A1;CYP1A1;CYP1A2;CYP1B1;CYP2D6;CYP3A5;CYP3A7;GLRA1;GLRA3;GLRB;GPR12;GPR18;GPR55;GPX1;GSR;HMGCR;HTR1A;HTR2A;HTR3A;IDO1;NAAA;NQO1;OPRD1;OPRM1;PPARG;PTGS1;PTGS2;SOD1;TRPA1;TRPM8;TRPV1;TRPV2;TRPV3;TRPV4;VDAC1	0.0227273
134	CHEMBL151649	DB12695				phenethyl isothiocyanate	investigational	1	USP14	45	ACTA2;ACTB;ATP5F1B;ATP5ME;ATP5MG;CYB5B;DIABLO;FBXO41;HNRNPF;HNRNPK;HSPA4;HSPB1;HSPE1;HSPH1;MT-ND1;NUDC;PAPPA;PSMA3;PSMC3;RANBP1;S100A10;SF3A3;SMARCE1;SUCLG2;TPD52L2;TPM1;TPM3;TPM4;TUBA1A;TUBA3C;TUBA4A;TUBB1;TUBB2A;TUBB3;TUBB4B;TXN;UCHL1;USP14;VCP;VIM;YWHAB;YWHAE;YWHAH;YWHAQ;YWHAZ	0.0222222
135	CHEMBL14249	DB00171		13MPPKL52AL3	D01BYB	adenosine triphosphate;atp	approved	1	ABCC4	54	ABCA1;ABCB1;ABCB11;ABCC1;ABCC2;ABCC4;ABCC6;ABCC8;ABCC9;ABCG1;ABL1;ABL2;ACSL1;ACSS1;ACSS2;ACVR1;ACVR1B;ACVRL1;ADCY1;AFG3L2;AKT1;ALK;AMHR2;APAF1;ARAF;ASNS;ASS1;CDK15;CFTR;CSNK2A1;CSNK2B;GPR17;GRK2;GRK3;NAE1;NT5C2;P2RX1;P2RX2;P2RX3;P2RX4;P2RX5;P2RX6;P2RX7;P2RY1;P2RY11;P2RY13;P2RY2;P2RY4;PIK3CA;PPP5C;PRKAA1;SLC25A4;TNK2;TRPM4	0.0185185
136	CHEMBL575060	DB00142		QNFUHWBU6GM8		glutamic acid	approved	1	ALDH18A1	65	AADAT;AASS;ABAT;ALDH18A1;ASNS;BCAT1;BCAT2;CPQ;DNPEP;EARS2;ENPEP;EPRS1;FOLH1;FPGS;FTCD;GAD1;GAD2;GCLC;GCLM;GGCX;GLS;GLS2;GLUD1;GLUD2;GLUL;GMPS;GOT1;GOT2;GPT;GPT2;GRIA1;GRIA2;GRIA3;GRIA4;GRIK1;GRIK2;GRIK3;GRIK4;GRIK5;GRIN1;GRIN2A;GRIN2B;GRIN2C;GRIN2D;GRIN3A;GRM1;GRM2;GRM3;GRM4;GRM5;GRM6;GRM7;GRM8;NADSYN1;NAGS;OPLAH;PFAS;PSAT1;SLC1A1;SLC1A2;SLC1A3;SLC1A6;SLC1A7;SLC7A11;TAT	0.0153846
137	CHEMBL25164	DB11638				artenimol	approved	1	PGAM1	80	ACTG1;ALB;ALDH7A1;ALDOA;ANXA2;ATP5F1A;ATP5MG;ATP5PO;CAST;CCT3;CFL1;CLIC1;CSRP1;CYCS;DDX39B;DDX5;DPYSL2;DSP;EEF1A1;ENO1;FLNA;FTO;G6PD;GAPDH;GAPDHS;GPI;HNRNPA2B1;HNRNPD;HNRNPK;HP1BP3;HSPA8;HSPB1;IQGAP1;KHSRP;LDHA;LDHB;LGALS1;MAP4;MDH1;MYH9;NPEPPS;NPM1;P4HB;PFN1;PGAM1;PGK1;PKM;PPIA;PRDX1;RPL10;RPL14;RPL18;RPL23A;RPL35;RPL4;RPS13;RPS17;RPS18;RPS19;RPS28;RPS5;RPS6;RPS8;RPS9;SF1;SFPQ;SHMT2;SNRPD2;SRP14…	0.0125
138	CHEMBL1234616	DB00157			D0B8SV	nadh	approved	1	EHHADH	143	AASS;ACADS;ADH1A;ADH1B;ADH1C;ADH4;ADH5;ADH7;AKR1B1;AKR1C1;AKR1C2;AKR1C3;AKR1C4;ALDH1A1;ALDH1A2;ALDH1A3;ALDH1B1;ALDH2;ALDH3A1;ALDH3A2;ALDH3B1;ALDH3B2;ALDH4A1;ALDH5A1;ALDH6A1;ALDH7A1;ALDH9A1;AMT;BDH1;BLVRA;BLVRB;CDO1;CYB5R3;CYP17A1;CYP4A11;DHCR7;DHFR;DLAT;DLD;EHHADH;GAPDH;GAPDHS;GFUS;GLUD1;GLUD2;GPD1;GSR;H6PD;HADH;HADHA;HIBADH;HMGCR;HMOX1;HMOX2;HPGD;HSD11B1;HSD11B2;HSD17B1;HSD17B10;HSD17B2;HSD17B3;…	0.00699301
139	CHEMBL2103830	DB12010	CHEMBL2103830		D0V8HJ	fostamatinib	approved	1	MAP3K13	299	AAK1;ABL1;ABL2;ACVR1;ACVR1B;ADORA3;ALK;ALOX5;ANKK1;AURKA;AURKB;AURKC;AXL;BLK;BMP2K;BMPR1B;BMPR2;BMX;BRAF;BTK;CAMK1;CAMK1D;CAMK1G;CAMK2A;CAMK2B;CAMK2D;CAMK2G;CAMKK1;CAMKK2;CASK;CDC42BPG;CDK1;CDK15;CDK16;CDK17;CDK4;CDKL1;CDKL2;CHEK1;CHEK2;CIT;CLASP1;CLK1;CLK2;CLK3;CLK4;COQ8A;COQ8B;CSF1R;CSK;CSN3;CSNK1A1;CSNK2A1;CSNK2A2;CTSL;CTSS;DAPK1;DAPK2;DAPK3;DCLK1;DCLK2;DCLK3;DDR1;DDR2;DYRK1A;DYRK1B;EGFR;EIF2A…	0.00334448

## Sheet: Walitt et al. PBMC RNA
Index	ChEMBL	DrugBank ID	Open Targets ID	Pharos ID	TTD ID	Name	Developmental Status	Priority Targets	Priority Genes Targeted	Total Genes Targeted	All Gene Targets	Specificity
1	CHEMBL1201586	DB00110				palivizumab	approved	1	C1QC	6	C1QA;C1QC;FCGR1A;FCGR2B;FCGR3A;FCGR3B	0.166667
2	CHEMBL1201577	DB00002	CHEMBL1201577	cetuximab	D0N5OV	cetuximab	approved	1	C1QC	7	C1QA;C1QC;EGFR;FCGR1A;FCGR2A;FCGR3A;FCGR3B	0.142857
3	CHEMBL1201583	DB00112	CHEMBL1201583	bevacizumab		bevacizumab	approved	1	C1QC	7	C1QA;C1QC;FCGR1A;FCGR2A;FCGR2B;FCGR3A;VEGFA	0.142857
4	CHEMBL1201572	DB00005	CHEMBL1201572	etanercept		etanercept	approved	1	C1QC	9	C1QA;C1QC;FCGR1A;FCGR2A;FCGR2B;FCGR3A;FCGR3B;LTA;TNF	0.111111
5	CHEMBL1201605	DB00111	CHEMBL1201605	daclizumab		daclizumab	approved	1	C1QC	10	C1QA;C1QC;FCGR1A;FCGR2A;FCGR2B;FCGR3A;FCGR3B;IL2RA;IL2RB;IL2RG	0.1
6	CHEMBL1200679	DB14533				zinc chloride	approved	1	C1QC	95	A2M;AHSG;ALDOA;APLP1;APLP2;APOA1;APOB;APOBEC1;APOBR;APOE;APOL1;APP;ASPA;BDKRB1;BRCC3;C1QC;C1S;C3;C4B;C4BPA;C4BPB;C5;CCS;CFH;CLU;CP;CPN1;CPN2;DCD;EEF1A1;ENO1;ESR1;F11;FGA;FN1;GAPDHS;GLRA1;HBA1;HBA2;HBB;HDAC1;HDAC4;HDAC8;HP;HPX;HRG;IGFALS;IL3;INS;ITIH1;ITIH2;ITIH3;ITIH4;JCHAIN;KLKB1;KNG1;KRT9;MDM2;MGMT;MMP9;MPG;MT1A;MT2A;MT3;NME1;ORM2;P4HB;PARP1;PDIA3;PGLYRP2;PON1;PRDX1;PSPH;PZP;S100A2;S100A7;S100A…	0.0105263
7	CHEMBL1201279	DB01593				zinc	approved	1	C1QC	117	A1BG;A2M;AGT;AHSG;ALDOA;APCS;APLP1;APLP2;APOA1;APOA2;APOA4;APOBR;APOE;APOL1;APP;ASPA;BDKRB1;BRCC3;C1QC;C1S;C3;C4B;C4BPA;C4BPB;C5;C8A;C8B;C8G;CCS;CFB;CFH;CFI;CLU;CP;CPN1;CPN2;DAND5;DCD;DSP;EEF1A1;ENO1;ESR1;F12;F13B;F2;FCN3;FGA;FN1;GAPDHS;GLRA1;GSN;HBA1;HBA2;HBB;HDAC1;HDAC4;HDAC8;HPR;HRNR;IGFALS;IL3;INS;ITIH1;ITIH2;ITIH3;ITIH4;JCHAIN;JUP;KLKB1;KNG1;KRT1;KRT10;KRT14;KRT16;KRT2;KRT5;KRT6A;KRT9;MDM2;M…	0.00854701
8	CHEMBL1200928	DB14487				zinc acetate	approved	1	C1QC	117	A1BG;A2M;AGT;AHSG;ALDOA;APCS;APLP1;APLP2;APOA1;APOA2;APOA4;APOBR;APOE;APOL1;APP;ASPA;BDKRB1;BRCC3;C1QC;C1S;C3;C4B;C4BPA;C4BPB;C5;C8A;C8B;C8G;CCS;CFB;CFH;CFI;CLU;CP;CPN1;CPN2;DAND5;DCD;DSP;EEF1A1;ENO1;ESR1;F12;F13B;F2;FCN3;FGA;FN1;GAPDHS;GLRA1;GSN;HBA1;HBA2;HBB;HDAC1;HDAC4;HDAC8;HPR;HRNR;IGFALS;IL3;INS;ITIH1;ITIH2;ITIH3;ITIH4;JCHAIN;JUP;KLKB1;KNG1;KRT1;KRT10;KRT14;KRT16;KRT2;KRT5;KRT6A;KRT9;MDM2;M…	0.00854701

## Sheet: Gamer et al. PBMC RNA
Index	ChEMBL	DrugBank ID	Open Targets ID	Pharos ID	TTD ID	Name	Developmental Status	Priority Targets	Priority Genes Targeted	Total Genes Targeted	All Gene Targets	Specificity
1	CHEMBL8659			44KS49R58Z5P		oleic acid	approved	1	FABP5	4	FABP1;FABP4;FABP5;FFAR4	0.25

## Sheet: Germain et al. plasma protein
Index	ChEMBL	DrugBank ID	Open Targets ID	Pharos ID	TTD ID	Name	Developmental Status	Priority Targets	Priority Genes Targeted	Total Genes Targeted	All Gene Targets	Specificity
1	CHEMBL2109590		CHEMBL2109590			gsk-1995057	investigational	1	TNFRSF1A	1	TNFRSF1A	1
2	CHEMBL4298123		CHEMBL4298123			cobolimab	investigational	1	HAVCR2	1	HAVCR2	1
3	CHEMBL4594575		CHEMBL4594575			sabatolimab	investigational	1	HAVCR2	1	HAVCR2	1

## Sheet: Vu et al. PBMC scRNA
Index	ChEMBL	DrugBank ID	Open Targets ID	Pharos ID	TTD ID	Name	Developmental Status	Priority Targets	Priority Genes Targeted	Total Genes Targeted	All Gene Targets	Specificity	Cluster
1	CHEMBL3187683	DB05343				arundic acid	investigational	1	S100B	1	S100B	1	cluster12: mait
2	CHEMBL1189432	DB00768	CHEMBL1189432	9FTSSX8XH9P4		olopatadine	approved	1	S100B	8	HRH1;HRH2;HRH3;S100A1;S100A12;S100A13;S100A2;S100B	0.125	cluster12: mait
3	CHEMBL55	DB00738		ZWTYU7KAJWPZ	D05EAM	pentamidine	approved	1	S100B	10	AOC1;KCNH2;MAOA;PTP4A1;PTP4A2;PTP4A3;S100B;SLC47A1;TPSAB1;TRDMT1	0.1	cluster12: mait
4	CHEMBL2106123	DB11093				calcium citrate	approved	1	S100B	32	CADPS;CADPS2;CALB2;CALM2;CALM3;CALR;CALR3;CANX;CAPS;CASQ1;CASQ2;CASR;CHP1;CIB1;CIB2;FBN2;FBN3;GCA;NCS1;NRXN1;NUCB1;NUCB2;PDCD6;PEF1;RGN;S100A13;S100A16;S100A6;S100B;SPARC;SRI;TPT1	0.03125	cluster12: mait
5	CHEMBL2106566	DB11348				calcium phosphate	approved	1	S100B	32	CADPS;CADPS2;CALB2;CALM2;CALM3;CALR;CALR3;CANX;CAPS;CASQ1;CASQ2;CASR;CHP1;CIB1;CIB2;FBN2;FBN3;GCA;NCS1;NRXN1;NUCB1;NUCB2;PDCD6;PEF1;RGN;S100A13;S100A16;S100A6;S100B;SPARC;SRI;TPT1	0.03125	cluster12: mait
1	NA	DB04633				N-ethyl-N-[3-(propylamino)propyl]propane-1,3-diamine	preclinical	1	SAT1	NA	NA	NA	cluster7: B
1	CHEMBL205596	DB02659			D0OR2L	cholic acid	approved	3	MT-CO1; MT-CO2; MT-CO3	21	ADH1C;CES1;COX4I1;COX5A;COX5B;COX6A2;COX6B1;COX6C;COX7A1;COX7B;COX7C;COX8A;ESRRG;FABP6;FECH;GPBAR1;MT-CO1;MT-CO2;MT-CO3;NR1H4;PLA2G1B	0.142857	cluster19: platelet
2	CHEMBL3545320		CHEMBL3545320			me-344	investigational	2	MT-ND3; MT-ND5	50	MT-ND1;MT-ND2;MT-ND3;MT-ND4;MT-ND4L;MT-ND5;MT-ND6;NDUFA1;NDUFA10;NDUFA11;NDUFA12;NDUFA13;NDUFA2;NDUFA3;NDUFA4;NDUFA4L2;NDUFA5;NDUFA6;NDUFA7;NDUFA8;NDUFA9;NDUFAB1;NDUFAF1;NDUFAF2;NDUFAF3;NDUFAF4;NDUFB1;NDUFB10;NDUFB11;NDUFB2;NDUFB3;NDUFB4;NDUFB5;NDUFB6;NDUFB7;NDUFB8;NDUFB9;NDUFC1;NDUFC2;NDUFS1;NDUFS2;NDUFS3;NDUFS4;NDUFS5;NDUFS6;NDUFS7;NDUFS8;NDUFV1;NDUFV2;NDUFV3	0.04	cluster19: platelet
3	CHEMBL1703		CHEMBL1703	JGRU8YTL5RPV		metformin;metformin hydrochloride	approved	2	MT-ND3; MT-ND5	51	GPD2;MT-ND1;MT-ND2;MT-ND3;MT-ND4;MT-ND4L;MT-ND5;MT-ND6;NDUFA1;NDUFA10;NDUFA11;NDUFA12;NDUFA13;NDUFA2;NDUFA3;NDUFA4;NDUFA4L2;NDUFA5;NDUFA6;NDUFA7;NDUFA8;NDUFA9;NDUFAB1;NDUFAF1;NDUFAF2;NDUFAF3;NDUFAF4;NDUFB1;NDUFB10;NDUFB11;NDUFB2;NDUFB3;NDUFB4;NDUFB5;NDUFB6;NDUFB7;NDUFB8;NDUFB9;NDUFC1;NDUFC2;NDUFS1;NDUFS2;NDUFS3;NDUFS4;NDUFS5;NDUFS6;NDUFS7;NDUFS8;NDUFV1;NDUFV2;NDUFV3	0.0392157	cluster19: platelet
4	CHEMBL1431	DB00331	CHEMBL1431		D0D7LA	metformin	approved	2	MT-ND3; MT-ND5	56	ACACB;ETFDH;GPD1;GPD2;MT-ND1;MT-ND2;MT-ND3;MT-ND4;MT-ND4L;MT-ND5;MT-ND6;NDUFA1;NDUFA10;NDUFA11;NDUFA12;NDUFA13;NDUFA2;NDUFA3;NDUFA4;NDUFA4L2;NDUFA5;NDUFA6;NDUFA7;NDUFA8;NDUFA9;NDUFAB1;NDUFAF1;NDUFAF2;NDUFAF3;NDUFAF4;NDUFB1;NDUFB10;NDUFB11;NDUFB2;NDUFB3;NDUFB4;NDUFB5;NDUFB6;NDUFB7;NDUFB8;NDUFB9;NDUFC1;NDUFC2;NDUFS1;NDUFS2;NDUFS3;NDUFS4;NDUFS5;NDUFS6;NDUFS7;NDUFS8;NDUFV1;NDUFV2;NDUFV3;PRKAB1;SLC47A1	0.0357143	cluster19: platelet
5	CHEMBL1234616	DB00157			D0B8SV	nadh	approved	2	MT-ND3; MT-ND5	143	AASS;ACADS;ADH1A;ADH1B;ADH1C;ADH4;ADH5;ADH7;AKR1B1;AKR1C1;AKR1C2;AKR1C3;AKR1C4;ALDH1A1;ALDH1A2;ALDH1A3;ALDH1B1;ALDH2;ALDH3A1;ALDH3A2;ALDH3B1;ALDH3B2;ALDH4A1;ALDH5A1;ALDH6A1;ALDH7A1;ALDH9A1;AMT;BDH1;BLVRA;BLVRB;CDO1;CYB5R3;CYP17A1;CYP4A11;DHCR7;DHFR;DLAT;DLD;EHHADH;GAPDH;GAPDHS;GFUS;GLUD1;GLUD2;GPD1;GSR;H6PD;HADH;HADHA;HIBADH;HMGCR;HMOX1;HMOX2;HPGD;HSD11B1;HSD11B2;HSD17B1;HSD17B10;HSD17B2;HSD17B3;…	0.013986	cluster19: platelet
6	CHEMBL1234886	DB09140				oxygen	approved	1	MT-CO1	2	MT-CO1;NOX1	0.5	cluster19: platelet
7	CHEMBL122	DB00533	CHEMBL122	T7L1GHJLUDGF	D05VLS	rofecoxib	approved	1	MT-CO2	3	ELN;MT-CO2;PTGS2	0.333333	cluster19: platelet
8	CHEMBL514201	DB05412	CHEMBL514201			talmapimod	investigational	1	MT-CO2	4	IL1B;MAPK14;MT-CO2;TNF	0.25	cluster19: platelet
9	CHEMBL230001	DB07401				azoxystrobin	preclinical	1	MT-CYB	10	CYC1;MT-CYB;UQCR10;UQCR11;UQCRB;UQCRC1;UQCRC2;UQCRFS1;UQCRH;UQCRQ	0.1	cluster19: platelet
10	CHEMBL10118	DB07778				(s)-famoxadone	preclinical	1	MT-CYB	10	CYC1;MT-CYB;UQCR10;UQCR11;UQCRB;UQCRC1;UQCRC2;UQCRFS1;UQCRH;UQCRQ	0.1	cluster19: platelet
11	CHEMBL1235570	DB08453				2-nonyl-4-quinolinol 1-oxide	preclinical	1	MT-CYB	10	CYC1;MT-CYB;UQCR10;UQCR11;UQCRB;UQCRC1;UQCRC2;UQCRFS1;UQCRH;UQCRQ	0.1	cluster19: platelet
12	CHEMBL1236595	DB08690				ubiquinone q2	preclinical	1	MT-CYB	10	CYC1;MT-CYB;UQCR10;UQCR11;UQCRB;UQCRC1;UQCRC2;UQCRFS1;UQCRH;UQCRQ	0.1	cluster19: platelet
13	CHEMBL1200430	DB13952	CHEMBL1200430	829XA4NUJX6R	D0T7ZQ	estradiol acetate	approved	1	MT-ATP6	10	BECN1;CHRNA4;ESR1;ESR2;ESRRG;GPER1;HSD17B2;MT-ATP6;NCOA2;NR1I2	0.1	cluster19: platelet
14	CHEMBL282575	DB13953				estradiol benzoate	approved	1	MT-ATP6	10	BECN1;CHRNA4;ESR1;ESR2;ESRRG;GPER1;HSD17B2;MT-ATP6;NCOA2;NR1I2	0.1	cluster19: platelet
15	CHEMBL1200973	DB13954	CHEMBL1200973	F9DJPVHHHND8	D0U0XD	estradiol cypionate	approved	1	MT-ATP6	10	BECN1;CHRNA4;ESR1;ESR2;ESRRG;GPER1;HSD17B2;MT-ATP6;NCOA2;NR1I2	0.1	cluster19: platelet
16	CHEMBL1511	DB13956	CHEMBL1511	ANPG1TJSGUQF	D07VBA	estradiol valerate	approved	1	MT-ATP6	10	BECN1;CHRNA4;ESR1;ESR2;ESRRG;GPER1;HSD17B2;MT-ATP6;NCOA2;NR1I2	0.1	cluster19: platelet
17	CHEMBL135	DB00783	CHEMBL135	M3TNLZD5Z8Y9	D08QMX	estradiol	approved	1	MT-ATP6	13	AOX1;AR;BECN1;CHRNA4;ESR1;ESR2;ESRRA;ESRRB;GPER1;KCNMA1;MT-ATP6;NR1I2;SHBG	0.0769231	cluster19: platelet
18	CHEMBL6	DB00328	CHEMBL6	AC3D4RL6RU1S	D0R1RS	indomethacin	approved	1	MT-CO2	17	AKR1C3;ALB;AR;CXCL8;EIF2AK2;GLO1;MT-CO2;NAPRT;PLA2G2A;PPARA;PPARG;PTGDR2;PTGR2;PTGS1;PTGS2;SLC46A1;TBXAS1	0.0588235	cluster19: platelet
19	CHEMBL118	DB00482	CHEMBL118	DYM83CYSZL6G	D03RTS	celecoxib	approved	1	MT-CO2	18	CA12;CA13;CA14;CA2;CA3;CA4;CA5A;CA5B;CA6;CA9;CDH11;CYP2D6;HDAC6;MT-CO2;PDPK1;PTGES;PTGS1;PTGS2	0.0555556	cluster19: platelet
20	CHEMBL256997		CHEMBL256997			ataluren	approved	1	RPS26	78	FAU;RPL10;RPL10A;RPL11;RPL12;RPL13;RPL13A;RPL14;RPL15;RPL17;RPL18;RPL18A;RPL19;RPL21;RPL22;RPL23;RPL23A;RPL24;RPL26;RPL27;RPL27A;RPL28;RPL29;RPL3;RPL30;RPL31;RPL32;RPL34;RPL35;RPL35A;RPL36;RPL36A;RPL37;RPL37A;RPL38;RPL39;RPL4;RPL41;RPL5;RPL6;RPL7;RPL7A;RPL8;RPL9;RPLP0;RPLP1;RPS10;RPS11;RPS12;RPS13;RPS14;RPS15;RPS15A;RPS16;RPS17;RPS18;RPS19;RPS2;RPS20;RPS21;RPS23;RPS24;RPS25;RPS26;RPS27;RPS27A;RPS…	0.0128205	cluster19: platelet
21	CHEMBL4297744		CHEMBL4297744			elx-02	investigational	1	RPS26	78	FAU;RPL10;RPL10A;RPL11;RPL12;RPL13;RPL13A;RPL14;RPL15;RPL17;RPL18;RPL18A;RPL19;RPL21;RPL22;RPL23;RPL23A;RPL24;RPL26;RPL27;RPL27A;RPL28;RPL29;RPL3;RPL30;RPL31;RPL32;RPL34;RPL35;RPL35A;RPL36;RPL36A;RPL37;RPL37A;RPL38;RPL39;RPL4;RPL41;RPL5;RPL6;RPL7;RPL7A;RPL8;RPL9;RPLP0;RPLP1;RPS10;RPS11;RPS12;RPS13;RPS14;RPS15;RPS15A;RPS16;RPS17;RPS18;RPS19;RPS2;RPS20;RPS21;RPS23;RPS24;RPS25;RPS26;RPS27;RPS27A;RPS…	0.0128205	cluster19: platelet
22	CHEMBL4297789		CHEMBL4297789			mt-3724	investigational	1	RPS26	79	FAU;MS4A1;RPL10;RPL10A;RPL11;RPL12;RPL13;RPL13A;RPL14;RPL15;RPL17;RPL18;RPL18A;RPL19;RPL21;RPL22;RPL23;RPL23A;RPL24;RPL26;RPL27;RPL27A;RPL28;RPL29;RPL3;RPL30;RPL31;RPL32;RPL34;RPL35;RPL35A;RPL36;RPL36A;RPL37;RPL37A;RPL38;RPL39;RPL4;RPL41;RPL5;RPL6;RPL7;RPL7A;RPL8;RPL9;RPLP0;RPLP1;RPS10;RPS11;RPS12;RPS13;RPS14;RPS15;RPS15A;RPS16;RPS17;RPS18;RPS19;RPS2;RPS20;RPS21;RPS23;RPS24;RPS25;RPS26;RPS27;RPS2…	0.0126582	cluster19: platelet
23	CHEMBL2103830	DB12010	CHEMBL2103830		D0V8HJ	fostamatinib	approved	1	TLK1	299	AAK1;ABL1;ABL2;ACVR1;ACVR1B;ADORA3;ALK;ALOX5;ANKK1;AURKA;AURKB;AURKC;AXL;BLK;BMP2K;BMPR1B;BMPR2;BMX;BRAF;BTK;CAMK1;CAMK1D;CAMK1G;CAMK2A;CAMK2B;CAMK2D;CAMK2G;CAMKK1;CAMKK2;CASK;CDC42BPG;CDK1;CDK15;CDK16;CDK17;CDK4;CDKL1;CDKL2;CHEK1;CHEK2;CIT;CLASP1;CLK1;CLK2;CLK3;CLK4;COQ8A;COQ8B;CSF1R;CSK;CSN3;CSNK1A1;CSNK2A1;CSNK2A2;CTSL;CTSS;DAPK1;DAPK2;DAPK3;DCLK1;DCLK2;DCLK3;DDR1;DDR2;DYRK1A;DYRK1B;EGFR;EIF2A…	0.00334448	cluster19: platelet

## Sheet: DecodeME tier 1
Index	ChEMBL	DrugBank ID	Open Targets ID	Pharos ID	TTD ID	Name	Developmental Status	Priority Targets	Priority Genes Targeted	Total Genes Targeted	All Gene Targets	Specificity
1	CHEMBL1201414		CHEMBL1201414			tinzaparin sodium	approved	1	SERPINC1	1	SERPINC1	1
2	CHEMBL1201460		CHEMBL1201460			dalteparin sodium	approved	1	SERPINC1	1	SERPINC1	1
3	CHEMBL1201476		CHEMBL1201476	enoxaparin sodium		enoxaparin sodium	approved	1	SERPINC1	1	SERPINC1	1
4	CHEMBL1201513		CHEMBL1201513			heparin calcium	approved	1	SERPINC1	1	SERPINC1	1
5	CHEMBL1201534		CHEMBL1201534			danaparoid sodium	approved	1	SERPINC1	1	SERPINC1	1
6	CHEMBL1201657		CHEMBL1201657			heparin sodium	approved	1	SERPINC1	1	SERPINC1	1
7	CHEMBL2108718		CHEMBL2108718			semuloparin sodium	investigational	1	SERPINC1	1	SERPINC1	1
8	CHEMBL2108720		CHEMBL2108720			oxelumab	investigational	1	TNFSF4	1	TNFSF4	1
9	CHEMBL2108806		CHEMBL2108806			bemiparin sodium	approved	1	SERPINC1	1	SERPINC1	1
10	CHEMBL4297754		CHEMBL4297754			fitusiran	investigational	1	SERPINC1	1	SERPINC1	1
11	CHEMBL4594569		CHEMBL4594569			ky-1005	investigational	1	TNFSF4	1	TNFSF4	1
12	CHEMBL1201202	DB00569	CHEMBL1201202			fondaparinux	approved	1	SERPINC1	2	F10;SERPINC1	0.5
13	CHEMBL2108086	DB06271			D0E9TP	sulodexide	approved	1	SERPINC1	2	SERPINC1;SERPIND1	0.5
14	CHEMBL1200644		CHEMBL1200644		D0NE9T	fondaparinux sodium	approved	1	SERPINC1	2	F10;SERPINC1	0.5
15	CHEMBL1200644,CHEMBL1201202			PFW37H6H4816		fondaparinux	approved	1	SERPINC1	2	F10;SERPINC1	0.5
16	CHEMBL1201685	DB01225				enoxaparin	approved	1	SERPINC1	3	F10;F2;SERPINC1	0.333333
17	CHEMBL101	DB00812	CHEMBL101	LL6B7PDX34DR	D07VHR	phenylbutazone	approved	1	PTGIS	4	NAPRT;PTGIS;PTGS1;PTGS2	0.25
18	CHEMBL1139	DB01240	CHEMBL1139	QFY18N3QPJ2R	D0V0IX	epoprostenol	approved	1	PTGIS	5	P2RY12;PTGER1;PTGER4;PTGIR;PTGIS	0.2
19	CHEMBL1909300	DB01109		heparin		heparin	approved	1	SERPINC1	12	F10;FGF1;FGF19;FGF2;FGF4;FGFR1;FGFR2;FGFR4;HGF;PF4;SELP;SERPINC1	0.0833333
20	CHEMBL1234276	DB03814				2-(n-morpholino)ethanesulfonic acid	preclinical	1	PRDX6	13	ACHE;ARL3;ASL;B4GALT1;BCHE;CMA1;GSTP1;HSD11B1;IRGC;L3MBTL1;PRDX6;QDPR;SFTPA1	0.0769231
21	CHEMBL1289494	DB11800	CHEMBL1289494	G8GCH7A2RSAN	D0W7JZ	tivozanib	approved	1	PEBP1	15	BCR;EPHB2;FGFR1;FLT1;FLT3;FLT4;KDR;KIT;MET;PDGFRA;PDGFRB;PEBP1;PTK6;RET;TEK	0.0666667
22	CHEMBL274323	DB00128				aspartic acid	approved	1	DARS2	18	ACY1;ADSS1;ADSS2;ASNS;ASPA;ASPH;ASRGL1;ASS1;DARS1;DARS2;GOT1;GOT2;LYZ;PAICS;RNASE1;SLC1A1;SLC25A12;SLC25A13	0.0555556
23	CHEMBL750	DB00909	CHEMBL750	FKL7HX4Q51BN		zonisamide	approved	1	CA10	34	CA1;CA10;CA11;CA12;CA13;CA14;CA2;CA3;CA4;CA5A;CA5B;CA6;CA7;CA8;CA9;CACNA1G;CACNA1H;CACNA1I;MAOA;MAOB;SCN10A;SCN11A;SCN1A;SCN1B;SCN2A;SCN2B;SCN3A;SCN3B;SCN4A;SCN4B;SCN5A;SCN7A;SCN8A;SCN9A	0.0294118

## Sheet: DecodeME MAGMA
Index	ChEMBL	DrugBank ID	Open Targets ID	Pharos ID	TTD ID	Name	Developmental Status	Priority Targets	Priority Genes Targeted	Total Genes Targeted	All Gene Targets	Specificity
1	CHEMBL2103830	DB12010	CHEMBL2103830		D0V8HJ	fostamatinib	approved	3	CLK2; EPHB1; TAOK3	299	AAK1;ABL1;ABL2;ACVR1;ACVR1B;ADORA3;ALK;ALOX5;ANKK1;AURKA;AURKB;AURKC;AXL;BLK;BMP2K;BMPR1B;BMPR2;BMX;BRAF;BTK;CAMK1;CAMK1D;CAMK1G;CAMK2A;CAMK2B;CAMK2D;CAMK2G;CAMKK1;CAMKK2;CASK;CDC42BPG;CDK1;CDK15;CDK16;CDK17;CDK4;CDKL1;CDKL2;CHEK1;CHEK2;CIT;CLASP1;CLK1;CLK2;CLK3;CLK4;COQ8A;COQ8B;CSF1R;CSK;CSN3;CSNK1A1;CSNK2A1;CSNK2A2;CTSL;CTSS;DAPK1;DAPK2;DAPK3;DCLK1;DCLK2;DCLK3;DDR1;DDR2;DYRK1A;DYRK1B;EGFR;EIF2A…	0.0100334
2	CHEMBL1162144	DB00119			D0G4JI	pyruvic acid	approved	2	PC; PKLR	14	ABAT;AGXT2;PC;PDHB;PKLR;PKM;SLC16A1;SLC16A2;SLC16A3;SLC16A4;SLC16A5;SLC16A6;SLC16A7;SLC16A8	0.142857
3	CHEMBL741	DB00555	CHEMBL741	DTZ7PFA8CZ4J	D03FLC	lamotrigine	approved	2	CACNA1E; GRIA1	41	ADORA1;ADORA2A;ADRA1A;ADRA2A;ADRB1;CACNA1E;CHRNA1;DRD1;DRD2;DRD5;GABRA1;GABRA2;GABRA3;GABRA4;GABRA5;GABRA6;GABRB1;GABRB2;GABRB3;GABRD;GABRE;GABRG1;GABRG2;GABRG3;GABRP;GABRQ;GRIA1;HRH1;HTR2A;HTR3A;OPRK1;SCN10A;SCN11A;SCN1A;SCN2A;SCN3A;SCN4A;SCN5A;SCN7A;SCN8A;SCN9A	0.0487805
4	CHEMBL220492	DB00273	CHEMBL220492	6G275DDMHZ4N	D07VDZ	topiramate	approved	2	CACNA1E; GRIA1	55	CA1;CA12;CA13;CA2;CA3;CA4;CA5A;CA5B;CA6;CA7;CA9;CACNA1C;CACNA1D;CACNA1E;CACNA1F;CACNA1S;CACNB1;CACNB2;CACNB3;CACNB4;GABRA1;GABRA2;GABRA3;GABRA4;GABRA5;GABRA6;GABRB1;GABRB2;GABRB3;GABRD;GABRE;GABRG1;GABRG2;GABRG3;GABRP;GABRQ;GRIA1;GRIA2;GRIA3;GRIA4;GRIK1;GRIK2;GRIK3;GRIK4;GRIK5;SCN10A;SCN11A;SCN1A;SCN2A;SCN3A;SCN4A;SCN5A;SCN7A;SCN8A;SCN9A	0.0363636
5	CHEMBL256997		CHEMBL256997			ataluren	approved	2	RPS10; RPS17	78	FAU;RPL10;RPL10A;RPL11;RPL12;RPL13;RPL13A;RPL14;RPL15;RPL17;RPL18;RPL18A;RPL19;RPL21;RPL22;RPL23;RPL23A;RPL24;RPL26;RPL27;RPL27A;RPL28;RPL29;RPL3;RPL30;RPL31;RPL32;RPL34;RPL35;RPL35A;RPL36;RPL36A;RPL37;RPL37A;RPL38;RPL39;RPL4;RPL41;RPL5;RPL6;RPL7;RPL7A;RPL8;RPL9;RPLP0;RPLP1;RPS10;RPS11;RPS12;RPS13;RPS14;RPS15;RPS15A;RPS16;RPS17;RPS18;RPS19;RPS2;RPS20;RPS21;RPS23;RPS24;RPS25;RPS26;RPS27;RPS27A;RPS…	0.025641
6	CHEMBL4297744		CHEMBL4297744			elx-02	investigational	2	RPS10; RPS17	78	FAU;RPL10;RPL10A;RPL11;RPL12;RPL13;RPL13A;RPL14;RPL15;RPL17;RPL18;RPL18A;RPL19;RPL21;RPL22;RPL23;RPL23A;RPL24;RPL26;RPL27;RPL27A;RPL28;RPL29;RPL3;RPL30;RPL31;RPL32;RPL34;RPL35;RPL35A;RPL36;RPL36A;RPL37;RPL37A;RPL38;RPL39;RPL4;RPL41;RPL5;RPL6;RPL7;RPL7A;RPL8;RPL9;RPLP0;RPLP1;RPS10;RPS11;RPS12;RPS13;RPS14;RPS15;RPS15A;RPS16;RPS17;RPS18;RPS19;RPS2;RPS20;RPS21;RPS23;RPS24;RPS25;RPS26;RPS27;RPS27A;RPS…	0.025641
7	CHEMBL4297789		CHEMBL4297789			mt-3724	investigational	2	RPS10; RPS17	79	FAU;MS4A1;RPL10;RPL10A;RPL11;RPL12;RPL13;RPL13A;RPL14;RPL15;RPL17;RPL18;RPL18A;RPL19;RPL21;RPL22;RPL23;RPL23A;RPL24;RPL26;RPL27;RPL27A;RPL28;RPL29;RPL3;RPL30;RPL31;RPL32;RPL34;RPL35;RPL35A;RPL36;RPL36A;RPL37;RPL37A;RPL38;RPL39;RPL4;RPL41;RPL5;RPL6;RPL7;RPL7A;RPL8;RPL9;RPLP0;RPLP1;RPS10;RPS11;RPS12;RPS13;RPS14;RPS15;RPS15A;RPS16;RPS17;RPS18;RPS19;RPS2;RPS20;RPS21;RPS23;RPS24;RPS25;RPS26;RPS27;RPS2…	0.0253165
8	CHEMBL1200679	DB14533				zinc chloride	approved	2	CCS; MGMT	95	A2M;AHSG;ALDOA;APLP1;APLP2;APOA1;APOB;APOBEC1;APOBR;APOE;APOL1;APP;ASPA;BDKRB1;BRCC3;C1QC;C1S;C3;C4B;C4BPA;C4BPB;C5;CCS;CFH;CLU;CP;CPN1;CPN2;DCD;EEF1A1;ENO1;ESR1;F11;FGA;FN1;GAPDHS;GLRA1;HBA1;HBA2;HBB;HDAC1;HDAC4;HDAC8;HP;HPX;HRG;IGFALS;IL3;INS;ITIH1;ITIH2;ITIH3;ITIH4;JCHAIN;KLKB1;KNG1;KRT9;MDM2;MGMT;MMP9;MPG;MT1A;MT2A;MT3;NME1;ORM2;P4HB;PARP1;PDIA3;PGLYRP2;PON1;PRDX1;PSPH;PZP;S100A2;S100A7;S100A…	0.0210526
9	CHEMBL1201279	DB01593				zinc	approved	2	CCS; MGMT	117	A1BG;A2M;AGT;AHSG;ALDOA;APCS;APLP1;APLP2;APOA1;APOA2;APOA4;APOBR;APOE;APOL1;APP;ASPA;BDKRB1;BRCC3;C1QC;C1S;C3;C4B;C4BPA;C4BPB;C5;C8A;C8B;C8G;CCS;CFB;CFH;CFI;CLU;CP;CPN1;CPN2;DAND5;DCD;DSP;EEF1A1;ENO1;ESR1;F12;F13B;F2;FCN3;FGA;FN1;GAPDHS;GLRA1;GSN;HBA1;HBA2;HBB;HDAC1;HDAC4;HDAC8;HPR;HRNR;IGFALS;IL3;INS;ITIH1;ITIH2;ITIH3;ITIH4;JCHAIN;JUP;KLKB1;KNG1;KRT1;KRT10;KRT14;KRT16;KRT2;KRT5;KRT6A;KRT9;MDM2;M…	0.017094
10	CHEMBL1200928	DB14487				zinc acetate	approved	2	CCS; MGMT	117	A1BG;A2M;AGT;AHSG;ALDOA;APCS;APLP1;APLP2;APOA1;APOA2;APOA4;APOBR;APOE;APOL1;APP;ASPA;BDKRB1;BRCC3;C1QC;C1S;C3;C4B;C4BPA;C4BPB;C5;C8A;C8B;C8G;CCS;CFB;CFH;CFI;CLU;CP;CPN1;CPN2;DAND5;DCD;DSP;EEF1A1;ENO1;ESR1;F12;F13B;F2;FCN3;FGA;FN1;GAPDHS;GLRA1;GSN;HBA1;HBA2;HBB;HDAC1;HDAC4;HDAC8;HPR;HRNR;IGFALS;IL3;INS;ITIH1;ITIH2;ITIH3;ITIH4;JCHAIN;JUP;KLKB1;KNG1;KRT1;KRT10;KRT14;KRT16;KRT2;KRT5;KRT6A;KRT9;MDM2;M…	0.017094
11	CHEMBL923	DB00884	CHEMBL923	1NLT2P49THM9	D0PA5S	risedronate;risedronic acid	approved	1	FDPS	1	FDPS	1
12	CHEMBL347862	DB02079				aminooxyacetic acid	preclinical	1	AGXT	1	AGXT	1
13	CHEMBL63130	DB04531				s-benzylcysteine	preclinical	1	MGMT	1	MGMT	1
14	CHEMBL97893	DB04551				beta-d-fructofuranose 1,6-bisphosphate	preclinical	1	PKLR	1	PKLR	1
15	CHEMBL1221561	DB04789				5-methyltetrahydrofolic acid	investigational	1	AMT	1	AMT	1
16	CHEMBL136800	DB06247				cx516	investigational	1	GRIA1	1	GRIA1	1
17	CHEMBL1201414		CHEMBL1201414			tinzaparin sodium	approved	1	SERPINC1	1	SERPINC1	1
18	CHEMBL1201460		CHEMBL1201460			dalteparin sodium	approved	1	SERPINC1	1	SERPINC1	1
19	CHEMBL1201476		CHEMBL1201476	enoxaparin sodium		enoxaparin sodium	approved	1	SERPINC1	1	SERPINC1	1
20	CHEMBL1201513		CHEMBL1201513			heparin calcium	approved	1	SERPINC1	1	SERPINC1	1
21	CHEMBL1201534		CHEMBL1201534			danaparoid sodium	approved	1	SERPINC1	1	SERPINC1	1
22	CHEMBL1201657		CHEMBL1201657			heparin sodium	approved	1	SERPINC1	1	SERPINC1	1
23	CHEMBL1654		CHEMBL1654			risedronate sodium	approved	1	FDPS	1	FDPS	1
24	CHEMBL1742987		CHEMBL1742987			atinumab	investigational	1	RTN4	1	RTN4	1
25	CHEMBL1743053		CHEMBL1743053			otelixizumab	investigational	1	CD3E	1	CD3E	1
26	CHEMBL1743078		CHEMBL1743078			teplizumab	investigational	1	CD3E	1	CD3E	1
27	CHEMBL2108679		CHEMBL2108679			ozanezumab	investigational	1	RTN4	1	RTN4	1
28	CHEMBL2108718		CHEMBL2108718			semuloparin sodium	investigational	1	SERPINC1	1	SERPINC1	1
29	CHEMBL2108806		CHEMBL2108806			bemiparin sodium	approved	1	SERPINC1	1	SERPINC1	1
30	CHEMBL2108811		CHEMBL2108811			visilizumab	investigational	1	CD3E	1	CD3E	1
31	CHEMBL2109253		CHEMBL2109253			hokt3	investigational	1	CD3E	1	CD3E	1
32	CHEMBL3716365		CHEMBL3716365			glpg-1205	investigational	1	GPR84	1	GPR84	1
33	CHEMBL3989401		CHEMBL3989401			pamidronate disodium	approved	1	FDPS	1	FDPS	1
34	CHEMBL3989569		CHEMBL3989569			ibandronate sodium	approved	1	FDPS	1	FDPS	1
35	CHEMBL4297754		CHEMBL4297754			fitusiran	investigational	1	SERPINC1	1	SERPINC1	1
36	CHEMBL675		CHEMBL675			alendronate sodium	approved	1	FDPS	1	FDPS	1
37	CHEMBL55214				D0V8PA	neridronic acid	approved	1	FDPS	1	FDPS	1
38	CHEMBL870,CHEMBL675			941BJ1UYW842		alendronic acid	approved	1	FDPS	1	FDPS	1
39	CHEMBL924	DB00399	CHEMBL924		D0VM2L	zoledronate;zoledronic acid	approved	1	FDPS	2	FDPS;GGPS1	0.5
40	CHEMBL1201202	DB00569	CHEMBL1201202			fondaparinux	approved	1	SERPINC1	2	F10;SERPINC1	0.5
41	CHEMBL343480	DB01785				dimethylallyl diphosphate	preclinical	1	FDPS	2	FDPS;IDI1	0.5
42	CHEMBL394875	DB02216				s-methylcysteine	preclinical	1	MGMT	2	CTSD;MGMT	0.5
43	CHEMBL41342	DB02552				geranyl diphosphate	preclinical	1	FDPS	2	FDPS;GGPS1	0.5
44	CHEMBL356362	DB04714				isopentenyl pyrophosphate	preclinical	1	FDPS	2	FDPS;GGPS1	0.5
45	CHEMBL2108086	DB06271			D0E9TP	sulodexide	approved	1	SERPINC1	2	SERPINC1;SERPIND1	0.5
46	CHEMBL319144	DB06548	CHEMBL319144		D00NPT	minodronate;minodronic acid	approved	1	FDPS	2	FDPS;GGPS1	0.5
47	CHEMBL292687	DB11831				dinitrochlorobenzene	investigational	1	MGMT	2	GSTP1;MGMT	0.5
48	CHEMBL1200644		CHEMBL1200644		D0NE9T	fondaparinux sodium	approved	1	SERPINC1	2	F10;SERPINC1	0.5
49	CHEMBL2108029		CHEMBL2108029			ertumaxomab	investigational	1	CD3E	2	CD3E;ERBB2	0.5
50	CHEMBL2109372		CHEMBL2109372			medi-565	investigational	1	CD3E	2	CD3E;CEACAM5	0.5
51	CHEMBL1200644,CHEMBL1201202			PFW37H6H4816		fondaparinux	approved	1	SERPINC1	2	F10;SERPINC1	0.5
52	CHEMBL997	DB00710	CHEMBL997	R4XFHQG7PJRN	D08SJZ	ibandronate;ibandronic acid	approved	1	FDPS	3	FDFT1;FDPS;GGPS1	0.333333
53	CHEMBL1201685	DB01225				enoxaparin	approved	1	SERPINC1	3	F10;F2;SERPINC1	0.333333
54	CHEMBL1743020		CHEMBL1743020			foralumab	investigational	1	CD3E	3	CD3D;CD3E;CD3G	0.333333
55	CHEMBL834	DB00282	CHEMBL834	D1HWYVKBHCUV	D0BF8G	pamidronate;pamidronic acid	approved	1	FDPS	4	CASP3;CASP9;FDPS;GGPS1	0.25
56	CHEMBL7568	DB01103		YNBYCUC8A8TY		mepacrine;quinacrine	approved	1	PLCL1	4	PLA2G4A;PLA2G6;PLCL1;PRNP	0.25
57	CHEMBL61872	DB04982	CHEMBL61872			talampanel	investigational	1	GRIA1	4	GRIA1;GRIA2;GRIA3;GRIA4	0.25
58	CHEMBL53950	DB06255		WAP5QJB4RPQZ		incadronic acid	approved	1	FDPS	4	CASP3;CASP4;CASP7;FDPS	0.25
59	CHEMBL1214124	DB08883	CHEMBL1214124	SVLH6GSG9Z77	D0U3ED	e-2007;perampanel	approved	1	GRIA1	4	GRIA1;GRIA2;GRIA3;GRIA4	0.25
60	CHEMBL1742992	DB09052	CHEMBL1742992	blinatumomab		blinatumomab	approved	1	CD3E	4	CD19;CD3D;CD3E;CD3G	0.25
61	CHEMBL119625		CHEMBL119625			zonampanel	investigational	1	GRIA1	4	GRIA1;GRIA2;GRIA3;GRIA4	0.25
62	CHEMBL1276138		CHEMBL1276138			farampator	investigational	1	GRIA1	4	GRIA1;GRIA2;GRIA3;GRIA4	0.25
63	CHEMBL1277001		CHEMBL1277001			mibampator	investigational	1	GRIA1	4	GRIA1;GRIA2;GRIA3;GRIA4	0.25
64	CHEMBL2108581		CHEMBL2108581			catumaxomab	approved	1	CD3E	4	CD3D;CD3E;CD3G;EPCAM	0.25
65	CHEMBL3707379		CHEMBL3707379			pf-04958242	investigational	1	GRIA1	4	GRIA1;GRIA2;GRIA3;GRIA4	0.25
66	CHEMBL3707401		CHEMBL3707401			mk-8777	investigational	1	GRIA1	4	GRIA1;GRIA2;GRIA3;GRIA4	0.25
67	CHEMBL3990038		CHEMBL3990038			flotetuzumab	investigational	1	CD3E	4	CD3D;CD3E;CD3G;IL3RA	0.25
68	CHEMBL4297788		CHEMBL4297788			mosunetuzumab	investigational	1	CD3E	4	CD3D;CD3E;CD3G;MS4A1	0.25
69	CHEMBL4297809		CHEMBL4297809			elranatamab	investigational	1	CD3E	4	CD3D;CD3E;CD3G;TNFRSF17	0.25
70	CHEMBL4298084		CHEMBL4298084			odronextamab	investigational	1	CD3E	4	CD3D;CD3E;CD3G;MS4A1	0.25
71	CHEMBL4298092		CHEMBL4298092			glofitamab	investigational	1	CD3E	4	CD3D;CD3E;CD3G;MS4A1	0.25
72	CHEMBL4594403		CHEMBL4594403			tak-653	investigational	1	GRIA1	4	GRIA1;GRIA2;GRIA3;GRIA4	0.25
73	CHEMBL4594503		CHEMBL4594503			talquetamab	investigational	1	CD3E	4	CD3D;CD3E;CD3G;GPRC5D	0.25
74	CHEMBL4594505		CHEMBL4594505			teclistamab	investigational	1	CD3E	4	CD3D;CD3E;CD3G;TNFRSF17	0.25
75	CHEMBL4650393		CHEMBL4650393			epcoritamab	investigational	1	CD3E	4	CD3D;CD3E;CD3G;MS4A1	0.25
76	CHEMBL1201608	DB00075	CHEMBL1201608	muromonab-CD3		muromonab;muromonab-cd3	approved	1	CD3E	5	CD247;CD3D;CD3E;CD3G;FCGR3B	0.2
77	CHEMBL870	DB00630	CHEMBL870		D09KLR	alendronate;alendronic acid	approved	1	FDPS	5	ATP6V1A;FDPS;PTPN4;PTPRE;PTPRS	0.2
78	CHEMBL47181	DB02726				2-phosphoglycolic acid	preclinical	1	PKLR	5	ENO2;ENO3;PKLR;PKM;TPI1	0.2
79	CHEMBL1289110	DB09289			D06CVT	tianeptine	approved	1	GRIA1	5	DRD3;GRIA1;HTR1A;OPRM1;SLC6A4	0.2
80	CHEMBL924,CHEMBL340034			M9927MHVJXQR		zoledronic acid	approved	1	FDPS	5	BTN3A1;CA12;CA14;CA2;FDPS	0.2
81	CHEMBL267476,CHEMBL3122088			441TNZQ7HKW4		linoleic acid	approved	1	KCNB1	6	FABP3;FABP4;FFAR4;KCNB1;PPARA;PPARG	0.166667
82	CHEMBL11298	DB00133				serine	investigational	1	AGXT	7	AGXT;CBS;SARS1;SDS;SPTLC1;SPTLC2;SRR	0.142857
83	CHEMBL1233973	DB04147				dodecyldimethylamine n-oxide	preclinical	1	NFE2L1	7	CFL1;DHODH;DSTN;MAOB;NFE2L1;PMP2;RHO	0.142857
84	CHEMBL69330	DB07780				farnesyl diphosphate	preclinical	1	FDPS	7	FDPS;FNTA;FNTB;GGPS1;KRAS;RABGGTA;RABGGTB	0.142857
85	CHEMBL275040			JLPFBN5364Y2		kainic acid	approved	1	GRIA1	7	ADORA3;GRIA1;GRIA4;GRIK1;GRIK2;GRIK3;GRIK5	0.142857
86	CHEMBL1088977	DB00118				ademetionine	approved	1	AS3MT	8	AMD1;AS3MT;CBS;CMTR1;COMT;GNMT;MAT1A;MAT2A	0.125
87	CHEMBL857	DB00121				biotin	approved	1	PC	8	ACACA;ACACB;HLCS;MCCC1;MCCC2;PC;PCCA;PCCB	0.125
88	CHEMBL3545042		CHEMBL3545042			selurampanel	investigational	1	GRIA1	9	GRIA1;GRIA2;GRIA3;GRIA4;GRIK1;GRIK2;GRIK3;GRIK4;GRIK5	0.111111
89	CHEMBL14935	DB06354	CHEMBL14935			tezampanel	investigational	1	GRIA1	10	GABBR1;GRIA1;GRIA2;GRIA3;GRIA4;GRIK1;GRIK2;GRIK3;GRIK4;GRIK5	0.1
90	CHEMBL2021342	DB00116				tetrahydrofolic acid	preclinical	1	AMT	11	ALDH1L1;AMT;ATIC;FTCD;MTFMT;MTHFD1;MTHFD2;MTHFR;MTR;SHMT1;SHMT2	0.0909091
91	CHEMBL1909300	DB01109		heparin		heparin	approved	1	SERPINC1	12	F10;FGF1;FGF19;FGF2;FGF4;FGFR1;FGFR2;FGFR4;HGF;PF4;SELP;SERPINC1	0.0833333
92	CHEMBL863	DB00151				cysteine	approved	1	MGMT	13	CARS1;CARS2;CBS;CDO1;CSAD;CTH;GCLC;GCLM;GOT1;GOT2;GSS;MGMT;NFS1	0.0769231
93	CHEMBL279597	DB00160			D09PUL	alanine;l-alanine	approved	1	AGXT	13	AARS1;AARS2;ABAT;AGXT;AGXT2;GPT;GPT2;KYNU;NFS1;PHYKPL;SLC1A4;SLC36A1;SLC7A8	0.0769231
94	CHEMBL1234276	DB03814				2-(n-morpholino)ethanesulfonic acid	preclinical	1	PRDX6	13	ACHE;ARL3;ASL;B4GALT1;BCHE;CMA1;GSTP1;HSD11B1;IRGC;L3MBTL1;PRDX6;QDPR;SFTPA1	0.0769231
95	CHEMBL254468	DB13146				fluciclovine (18f)	approved	1	GRIA1	14	GRIA1;GRIA2;GRIA3;GRIA4;GRIN1;GRIN2A;GRIN2B;GRIN2C;GRIN2D;GRIN3A;GRIN3B;SLC1A5;SLC7A3;SLC7A7	0.0714286
96	CHEMBL1289494	DB11800	CHEMBL1289494	G8GCH7A2RSAN	D0W7JZ	tivozanib	approved	1	PEBP1	15	BCR;EPHB2;FGFR1;FLT1;FLT3;FLT4;KDR;KIT;MET;PDGFRA;PDGFRB;PEBP1;PTK6;RET;TEK	0.0666667
97	CHEMBL274323	DB00128				aspartic acid	approved	1	DARS2	18	ACY1;ADSS1;ADSS2;ASNS;ASPA;ASPH;ASRGL1;ASS1;DARS1;DARS2;GOT1;GOT2;LYZ;PAICS;RNASE1;SLC1A1;SLC25A12;SLC25A13	0.0555556
98	CHEMBL61593	DB00606	CHEMBL61593	T7FVTQTA19HS	D03CNS	cyclothiazide	approved	1	GRIA1	18	CA1;CA13;CA14;CA2;CA3;CA4;CA5A;CA5B;CA6;CA7;CA9;FXYD2;GRIA1;GRIA2;GRIA3;GRIA4;SFRP4;SLC12A3	0.0555556
99	CHEMBL157101	DB01026		P3TD9W5HJJWL		ketoconazole	approved	1	CYP21A2	19	ABCB1;AR;CYP11B1;CYP11B2;CYP17A1;CYP19A1;CYP21A2;CYP24A1;CYP27B1;CYP3A4;CYP3A5;CYP4F2;CYP51A1;HSP90AA1;KCNA10;KCNH2;NR1I2;NR1I3;SLC6A4	0.0526316
100	CHEMBL45816	DB01388	CHEMBL45816	KY2KDTUWSUYM		mibefradil	approved	1	CACNA1E	19	CACNA1A;CACNA1B;CACNA1C;CACNA1D;CACNA1E;CACNA1F;CACNA1G;CACNA1H;CACNA1I;CACNA1S;CACNB1;CACNB2;CACNB3;CACNB4;CYP2D6;CYP3A4;KCNH2;SCN5A;SCN9A	0.0526316
101	CHEMBL1341	DB01028	CHEMBL1341	JPY3G79FHGWZ	D07SOO	methoxyflurane	approved	1	GRIA1	21	ATP2C1;GABRA1;GABRA2;GABRA3;GABRA4;GABRA5;GABRA6;GABRB1;GABRB2;GABRB3;GABRD;GABRE;GABRG1;GABRG2;GABRG3;GABRP;GABRQ;GLRA1;GRIA1;KCNA1;MT-ND1	0.047619
102	CHEMBL773	DB00145		YXX31QZ3CNMJ	D0M8AB	glycine	approved	1	AGXT	25	AGXT;AGXT2;ALAS1;ALAS2;BAAT;GATM;GCAT;GLRA1;GLRA2;GLRA3;GLRB;GLYAT;GLYATL1;GLYATL2;GNMT;GPR18;GPRC6A;GRIN2A;GRIN2C;GRIN3B;GSS;OR51E2;PIPOX;SHMT1;SHMT2	0.04
103	CHEMBL1200694	DB01236	CHEMBL1200694	DF3TK2LS5D6J		sevoflurane	approved	1	GRIA1	26	ATP2C1;CCDC51;GABRA1;GABRA2;GABRA3;GABRA4;GABRA5;GABRA6;GABRB1;GABRB2;GABRB3;GABRD;GABRE;GABRG1;GABRG2;GABRG3;GABRP;GABRQ;GLRA1;GRIA1;KCNK10;KCNK18;KCNK2;KCNK3;KCNK9;MT-ND1	0.0384615
104	CHEMBL2103836		CHEMBL2103836			imagabalin	investigational	1	CACNA1E	26	CACNA1A;CACNA1B;CACNA1C;CACNA1D;CACNA1E;CACNA1F;CACNA1G;CACNA1H;CACNA1I;CACNA1S;CACNA2D1;CACNA2D2;CACNA2D3;CACNA2D4;CACNB1;CACNB2;CACNB3;CACNB4;CACNG1;CACNG2;CACNG3;CACNG4;CACNG5;CACNG6;CACNG7;CACNG8	0.0384615
105	CHEMBL404849		CHEMBL404849			suloctidil	withdrawn	1	CACNA1E	26	CACNA1A;CACNA1B;CACNA1C;CACNA1D;CACNA1E;CACNA1F;CACNA1G;CACNA1H;CACNA1I;CACNA1S;CACNA2D1;CACNA2D2;CACNA2D3;CACNA2D4;CACNB1;CACNB2;CACNB3;CACNB4;CACNG1;CACNG2;CACNG3;CACNG4;CACNG5;CACNG6;CACNG7;CACNG8	0.0384615
106	CHEMBL593430		CHEMBL593430			atagabalin	investigational	1	CACNA1E	26	CACNA1A;CACNA1B;CACNA1C;CACNA1D;CACNA1E;CACNA1F;CACNA1G;CACNA1H;CACNA1I;CACNA1S;CACNA2D1;CACNA2D2;CACNA2D3;CACNA2D4;CACNB1;CACNB2;CACNB3;CACNB4;CACNG1;CACNG2;CACNG3;CACNG4;CACNG5;CACNG6;CACNG7;CACNG8	0.0384615
107	CHEMBL1536	DB00153	CHEMBL1536	6K4VWBXB6WH2	D06JPB	ergocalciferol	approved	1	CACNA1E	27	CACNA1A;CACNA1B;CACNA1C;CACNA1D;CACNA1E;CACNA1F;CACNA1G;CACNA1H;CACNA1I;CACNA1S;CACNA2D1;CACNA2D2;CACNA2D3;CACNA2D4;CACNB1;CACNB2;CACNB3;CACNB4;CACNG1;CACNG2;CACNG3;CACNG4;CACNG5;CACNG6;CACNG7;CACNG8;VDR	0.037037
108	CHEMBL1256	DB00753	CHEMBL1256	XUMC5VNDWJVP		isoflurane	approved	1	GRIA1	30	ATP2C1;ATP5F1D;CHRNA4;CHRNB2;GABRA1;GABRA2;GABRA3;GABRA4;GABRA5;GABRA6;GABRB1;GABRB2;GABRB3;GABRD;GABRE;GABRG1;GABRG2;GABRG3;GABRP;GABRQ;GLRA1;GLRB;GRIA1;KCNA1;KCNK10;KCNK18;KCNK2;KCNK3;KCNK9;TRPA1	0.0333333
109	CHEMBL24828	DB05294	CHEMBL24828	F9H7UFM8UY6Z	D0G6QF	vandetanib	approved	1	EPHB1	31	ABL1;BCR;DDR1;EGFR;EPHA1;EPHA10;EPHA2;EPHA3;EPHA4;EPHA5;EPHA6;EPHA7;EPHA8;EPHB1;EPHB2;EPHB3;EPHB4;EPHB6;ERBB2;ERBB3;ERBB4;FLT1;FLT4;KDR;LCK;PTK6;RET;RIPK2;SRC;TEK;VEGFA	0.0322581
110	CHEMBL363295		CHEMBL363295			terodiline	withdrawn	1	CACNA1E	31	CACNA1A;CACNA1B;CACNA1C;CACNA1D;CACNA1E;CACNA1F;CACNA1G;CACNA1H;CACNA1I;CACNA1S;CACNA2D1;CACNA2D2;CACNA2D3;CACNA2D4;CACNB1;CACNB2;CACNB3;CACNB4;CACNG1;CACNG2;CACNG3;CACNG4;CACNG5;CACNG6;CACNG7;CACNG8;CHRM1;CHRM2;CHRM3;CHRM4;CHRM5	0.0322581
111	CHEMBL2106123	DB11093				calcium citrate	approved	1	NRXN1	32	CADPS;CADPS2;CALB2;CALM2;CALM3;CALR;CALR3;CANX;CAPS;CASQ1;CASQ2;CASR;CHP1;CIB1;CIB2;FBN2;FBN3;GCA;NCS1;NRXN1;NUCB1;NUCB2;PDCD6;PEF1;RGN;S100A13;S100A16;S100A6;S100B;SPARC;SRI;TPT1	0.03125
112	CHEMBL2106566	DB11348				calcium phosphate	approved	1	NRXN1	32	CADPS;CADPS2;CALB2;CALM2;CALM3;CALR;CALR3;CANX;CAPS;CASQ1;CASQ2;CASR;CHP1;CIB1;CIB2;FBN2;FBN3;GCA;NCS1;NRXN1;NUCB1;NUCB2;PDCD6;PEF1;RGN;S100A13;S100A16;S100A6;S100B;SPARC;SRI;TPT1	0.03125
113	CHEMBL742	DB01221	CHEMBL742	XDRR3R6P6NQT		ketamine	approved	1	GRIA1	34	BCHE;CACNA1C;CHRM1;CHRM2;CHRM3;CHRM4;CHRM5;DRD2;GRIA1;GRIA2;GRIA3;GRIA4;GRIN1;GRIN2A;GRIN2B;GRIN2C;GRIN2D;GRIN3A;GRIN3B;HTR1A;HTR1B;HTR1D;HTR1E;HTR1F;HTR2A;HTR2B;HTR2C;HTR3A;NOS1;OPRD1;OPRK1;OPRM1;SLC6A2;TACR1	0.0294118
114	CHEMBL1008	DB01244	CHEMBL1008	S1UMSUMGTCRA		bepridil	approved	1	CACNA1E	34	ATP1A1;CACNA1A;CACNA1B;CACNA1C;CACNA1D;CACNA1E;CACNA1F;CACNA1G;CACNA1H;CACNA1I;CACNA1S;CACNA2D1;CACNA2D2;CACNA2D3;CACNA2D4;CACNB1;CACNB2;CACNB3;CACNB4;CACNG1;CACNG2;CACNG3;CACNG4;CACNG5;CACNG6;CACNG7;CACNG8;KCNH2;KCNQ1;KCNQ4;PDE1A;PDE1B;SCN5A;TNNC1	0.0294118
115	CHEMBL1200733	DB01189	CHEMBL1200733	X69MY3W9KW6B		desflurane	approved	1	GRIA1	35	ATP2A1;ATP2A2;ATP2B1;ATP2B2;ATP2B3;ATP2B4;ATP2C1;ATP2C2;ATP5F1D;GABRA1;GABRA2;GABRA3;GABRA4;GABRA5;GABRA6;GABRB1;GABRB2;GABRB3;GABRD;GABRE;GABRG1;GABRG2;GABRG3;GABRP;GABRQ;GLRA1;GLRB;GRIA1;KCNA1;KCNK10;KCNK18;KCNK2;KCNK3;KCNK9;MT-ND1	0.0285714
116	CHEMBL384759	DB04315				guanosine-5'-diphosphate	preclinical	1	RHOA	35	ADSS1;ARF1;ARF4;ARF6;ARL1;ARL3;ARL5A;ARL5B;CDC42;EEF1A1;EEF2;EIF2S3;GMDS;GNAI1;GNAT1;GSPT1;HRAS;IRGC;NME1;NME2;RAB11A;RAB5A;RAB7A;RAB8B;RAB9A;RAC1;RALA;RAN;RAP2A;RHEB;RHOA;SAR1B;TGM2;TGM3;TUFM	0.0285714
117	CHEMBL127516	DB11148				butamben	approved	1	CACNA1E	35	CACNA1A;CACNA1B;CACNA1C;CACNA1D;CACNA1E;CACNA1F;CACNA1G;CACNA1H;CACNA1I;CACNA1S;CACNA2D1;CACNA2D2;CACNA2D3;CACNA2D4;CACNB1;CACNB2;CACNB3;CACNB4;CACNG1;CACNG2;CACNG3;CACNG4;CACNG5;CACNG6;CACNG7;CACNG8;KCNJ1;KCNJ10;KCNJ11;KCNJ12;KCNJ14;KCNJ15;KCNJ8;TRPA1;TRPV4	0.0285714
118	CHEMBL449	DB00237			D0A4JK	butabarbital	approved	1	GRIA1	36	CHRNA10;CHRNA2;CHRNA3;CHRNA4;CHRNA5;CHRNA6;CHRNA7;CHRNA9;CHRNB2;CHRNB3;CHRNB4;GABRA1;GABRA2;GABRA3;GABRA4;GABRA5;GABRA6;GABRB1;GABRB2;GABRB3;GABRD;GABRE;GABRG1;GABRG2;GABRG3;GABRP;GABRQ;GRIA1;GRIA2;GRIA3;GRIA4;GRIK1;GRIK2;GRIK3;GRIK4;GRIK5	0.0277778
119	CHEMBL1788403	DB13746				bioallethrin	approved	1	CACNA1E	36	CACNA1A;CACNA1B;CACNA1C;CACNA1D;CACNA1E;CACNA1F;CACNA1G;CACNA1H;CACNA1I;CACNA1S;CACNA2D1;CACNA2D2;CACNA2D3;CACNA2D4;CACNB1;CACNB2;CACNB3;CACNB4;CACNG1;CACNG2;CACNG3;CACNG4;CACNG5;CACNG6;CACNG7;CACNG8;SCN10A;SCN11A;SCN1A;SCN2A;SCN3A;SCN4A;SCN5A;SCN7A;SCN8A;SCN9A	0.0277778
120	CHEMBL1393	DB00421	CHEMBL1393	2MYMCXVQYRVM	D0EP0C	spironolactone	approved	1	CACNA1E	37	AR;CACNA1A;CACNA1B;CACNA1C;CACNA1D;CACNA1E;CACNA1F;CACNA1G;CACNA1H;CACNA1I;CACNA1S;CACNA2D1;CACNA2D2;CACNA2D3;CACNA2D4;CACNB1;CACNB2;CACNB3;CACNB4;CACNG1;CACNG2;CACNG3;CACNG4;CACNG5;CACNG6;CACNG7;CACNG8;CYP11B2;CYP17A1;NR1I2;NR3C1;NR3C2;PGR;SHBG;SRD5A1;SRD5A2;SRD5A3	0.027027
121	CHEMBL931	DB01159		7WYG58Z3XPYY		halothane	approved	1	KCNB1	40	ATP2B1;ATP2B2;ATP2B3;ATP2B4;GABRA1;GABRA2;GABRA3;GABRA4;GABRA5;GABRA6;GABRB1;GABRB2;GABRB3;GABRD;GABRE;GABRG1;GABRG2;GABRG3;GABRP;GABRQ;GLRA1;GLRB;GNG2;GRIN2A;GRIN3A;GRIN3B;KCNB1;KCNJ3;KCNJ6;KCNK10;KCNK18;KCNK2;KCNK3;KCNK5;KCNK9;KCNMA1;KCNN4;MT-ND1;NPSR1;RHO	0.025
122	CHEMBL354077	DB11640	CHEMBL354077	TKD5AFJ1327V		amifampridine	approved	1	KCNB1	40	KCNA1;KCNA10;KCNA2;KCNA3;KCNA4;KCNA5;KCNA6;KCNA7;KCNB1;KCNB2;KCNC1;KCNC2;KCNC3;KCNC4;KCND1;KCND2;KCND3;KCNF1;KCNG1;KCNG2;KCNG3;KCNG4;KCNH1;KCNH2;KCNH3;KCNH4;KCNH5;KCNH6;KCNH7;KCNH8;KCNQ1;KCNQ2;KCNQ3;KCNQ4;KCNQ5;KCNS1;KCNS2;KCNS3;KCNV1;KCNV2	0.025
123	CHEMBL1200728		CHEMBL1200728			guanidine hydrochloride	approved	1	KCNB1	40	KCNA1;KCNA10;KCNA2;KCNA3;KCNA4;KCNA5;KCNA6;KCNA7;KCNB1;KCNB2;KCNC1;KCNC2;KCNC3;KCNC4;KCND1;KCND2;KCND3;KCNF1;KCNG1;KCNG2;KCNG3;KCNG4;KCNH1;KCNH2;KCNH3;KCNH4;KCNH5;KCNH6;KCNH7;KCNH8;KCNQ1;KCNQ2;KCNQ3;KCNQ4;KCNQ5;KCNS1;KCNS2;KCNS3;KCNV1;KCNV2	0.025
124	CHEMBL2111110		CHEMBL2111110			tedisamil	investigational	1	KCNB1	40	KCNA1;KCNA10;KCNA2;KCNA3;KCNA4;KCNA5;KCNA6;KCNA7;KCNB1;KCNB2;KCNC1;KCNC2;KCNC3;KCNC4;KCND1;KCND2;KCND3;KCNF1;KCNG1;KCNG2;KCNG3;KCNG4;KCNH1;KCNH2;KCNH3;KCNH4;KCNH5;KCNH6;KCNH7;KCNH8;KCNQ1;KCNQ2;KCNQ3;KCNQ4;KCNQ5;KCNS1;KCNS2;KCNS3;KCNV1;KCNV2	0.025
125	CHEMBL3301611		CHEMBL3301611			amifampridine phosphate	approved	1	KCNB1	40	KCNA1;KCNA10;KCNA2;KCNA3;KCNA4;KCNA5;KCNA6;KCNA7;KCNB1;KCNB2;KCNC1;KCNC2;KCNC3;KCNC4;KCND1;KCND2;KCND3;KCNF1;KCNG1;KCNG2;KCNG3;KCNG4;KCNH1;KCNH2;KCNH3;KCNH4;KCNH5;KCNH6;KCNH7;KCNH8;KCNQ1;KCNQ2;KCNQ3;KCNQ4;KCNQ5;KCNS1;KCNS2;KCNS3;KCNV1;KCNV2	0.025
126	CHEMBL284348	DB06637	CHEMBL284348	M5RAU2PYY1GR		dalfampridine;fampridine	approved	1	KCNB1	41	CYP2D6;KCNA1;KCNA10;KCNA2;KCNA3;KCNA4;KCNA5;KCNA6;KCNA7;KCNB1;KCNB2;KCNC1;KCNC2;KCNC3;KCNC4;KCND1;KCND2;KCND3;KCNF1;KCNG1;KCNG2;KCNG3;KCNG4;KCNH1;KCNH2;KCNH3;KCNH4;KCNH5;KCNH6;KCNH7;KCNH8;KCNQ1;KCNQ2;KCNQ3;KCNQ4;KCNQ5;KCNS1;KCNS2;KCNS3;KCNV1;KCNV2	0.0243902
127	CHEMBL821	DB00536	CHEMBL821	Q3HSJJ1A3X3U		guanidine	approved	1	KCNB1	44	ALDH2;DLG4;GAMT;KCNA1;KCNA10;KCNA2;KCNA3;KCNA4;KCNA5;KCNA6;KCNA7;KCNB1;KCNB2;KCNC1;KCNC2;KCNC3;KCNC4;KCND1;KCND2;KCND3;KCNF1;KCNG1;KCNG2;KCNG3;KCNG4;KCNH1;KCNH2;KCNH3;KCNH4;KCNH5;KCNH6;KCNH7;KCNH8;KCNQ1;KCNQ2;KCNQ3;KCNQ4;KCNQ5;KCNS1;KCNS2;KCNS3;KCNV1;KCNV2;RNASE1	0.0227273
128	CHEMBL1567,CHEMBL535			T16444CNC2AA		sunitinib	approved	1	CLK2	49	AAK1;AXL;BMP2K;CHEK2;CLK1;CLK2;CLK4;CSF1R;CSNK1D;CSNK1E;DAPK3;DLK1;FGFR1;FLT1;FLT3;FLT4;GAK;HIPK2;IRAK1;ITK;JAK1;KCNH2;KDR;KIT;LCK;LRRK2;MAP3K19;MAP4K1;MERTK;MINK1;MYLK;MYLK3;MYLK4;PAK3;PDGFRA;PDGFRB;PHKG1;PHKG2;PRKAA1;RET;RPS6KA2;RPS6KA5;STK10;STK17A;STK33;STK4;TNIK;ULK1;ULK2	0.0204082
129	CHEMBL82202	DB00114		K6BKDU9BHL46	D06JGH	pyridoxal phosphate	approved	1	AGXT	50	AADAT;ABAT;AGXT;AGXT2;ALAS1;ALAS2;AZIN2;BCAT1;BCAT2;CBS;CSAD;CTH;DDC;F2;GAD1;GADL1;GCAT;GLDC;GOT1;GOT2;GPT;GPT2;HDC;IGSF10;KYAT1;KYAT3;KYNU;MOCOS;NFS1;OAT;ODC1;P2RX1;PDXP;PHYKPL;PNPO;PSAT1;PYGB;PYGM;SCLY;SDS;SDSL;SEPSECS;SGPL1;SHMT1;SHMT2;SPTLC1;SPTLC2;SPTLC3;SRR;TAT	0.02
130	CHEMBL2107762		CHEMBL2107762			nerispirdine	investigational	1	KCNB1	50	KCNA1;KCNA10;KCNA2;KCNA3;KCNA4;KCNA5;KCNA6;KCNA7;KCNB1;KCNB2;KCNC1;KCNC2;KCNC3;KCNC4;KCND1;KCND2;KCND3;KCNF1;KCNG1;KCNG2;KCNG3;KCNG4;KCNH1;KCNH2;KCNH3;KCNH4;KCNH5;KCNH6;KCNH7;KCNH8;KCNQ1;KCNQ2;KCNQ3;KCNQ4;KCNQ5;KCNS1;KCNS2;KCNS3;KCNV1;KCNV2;SCN10A;SCN11A;SCN1A;SCN2A;SCN3A;SCN4A;SCN5A;SCN7A;SCN8A;SCN9A	0.02
131	CHEMBL502835,CHEMBL3039504			41D7PT4QXULZ		nintedanib	approved	1	GRK4	50	ABCB1;ABL1;AXL;BCR;BMP2K;CDK16;CLK1;CLK4;DDR1;DDR2;FGFR1;FGFR2;FGFR3;FGFR4;FLT1;FLT3;FLT4;GRK4;INSR;INSRR;JAK1;JAK2;JAK3;KCNH2;KDR;KIT;LCK;MAP2K1;MAP2K5;MAP3K19;MAP3K2;MAP3K7;MELK;MERTK;NTRK1;NTRK2;NUAK2;PDGFRA;PDGFRB;PIP4K2B;PRKG1;PRPF4B;RET;RIOK1;SRC;SRPK3;STK11;STK16;STK4;TTK	0.02
132	CHEMBL545	DB00898			D00AMQ	ethanol	approved	1	GRIA1	52	CACNA1C;CACNA1D;CACNA1S;CACNB1;CACNG1;CACNG2;CHRNA10;CHRNA2;CHRNA3;CHRNA4;CHRNA5;CHRNA6;CHRNA7;CHRNA9;CHRNB2;CHRNB3;CHRNB4;GABRA1;GABRA2;GABRA3;GABRA4;GABRA5;GABRA6;GABRB1;GABRB2;GABRB3;GABRD;GABRE;GABRG1;GABRG3;GABRP;GABRQ;GLRA1;GLRA2;GRIA1;GRIA2;GRIA3;GRIA4;GRIN3A;HTR3A;HTR3B;HTR3C;HTR3D;HTR3E;KCNJ3;KCNJ5;KCNJ6;KCNJ9;L1CAM;SLC29A1;SLC29A2;VCAM1	0.0192308
133	CHEMBL1421	DB01254	CHEMBL1421	WHNTF247H22K	D0E6XR	dasatinib	approved	1	EPHB1	53	ABL1;ABL2;BCR;BLK;BMX;BTK;CSF1R;CSK;DDR1;DDR2;EGFR;EPHA1;EPHA2;EPHA3;EPHA4;EPHA5;EPHA8;EPHB1;EPHB2;EPHB3;EPHB4;ERBB3;FGR;FRK;FYN;GAK;HCK;HSPA8;KIT;LCK;LYN;MAP2K5;MAP4K5;MAPK14;MYT1;NR4A3;PDGFRA;PDGFRB;PKMYT1;PPAT;PTK6;RIPK2;SIK1;SIK2;SIK3;SRC;SRMS;STAT5B;TEC;TNK2;TNNI3K;TXK;YES1	0.0188679
134	CHEMBL1257	DB00228		GF55ZTJCSZAF		enflurane	approved	1	CACNA1E	57	ATP2A1;ATP2C1;CACNA1A;CACNA1B;CACNA1C;CACNA1D;CACNA1E;CACNA1F;CACNA1G;CACNA1H;CACNA1I;CACNA1S;CACNA2D1;CACNA2D2;CACNA2D3;CACNA2D4;CACNB1;CACNB2;CACNB3;CACNB4;CACNG1;CACNG2;CACNG3;CACNG4;CACNG5;CACNG6;CACNG7;CACNG8;GABRA1;GABRA2;GABRA3;GABRA4;GABRA5;GABRA6;GABRB1;GABRB2;GABRB3;GABRD;GABRE;GABRG1;GABRG2;GABRG3;GABRP;GABRQ;GLRA1;GRIN1;GRIN2A;GRIN2B;GRIN2C;GRIN2D;GRIN3A;GRIN3B;KCNK10;KCNK18;KCNK2;KCN…	0.0175439
135	CHEMBL575060	DB00142		QNFUHWBU6GM8		glutamic acid	approved	1	GRIA1	65	AADAT;AASS;ABAT;ALDH18A1;ASNS;BCAT1;BCAT2;CPQ;DNPEP;EARS2;ENPEP;EPRS1;FOLH1;FPGS;FTCD;GAD1;GAD2;GCLC;GCLM;GGCX;GLS;GLS2;GLUD1;GLUD2;GLUL;GMPS;GOT1;GOT2;GPT;GPT2;GRIA1;GRIA2;GRIA3;GRIA4;GRIK1;GRIK2;GRIK3;GRIK4;GRIK5;GRIN1;GRIN2A;GRIN2B;GRIN2C;GRIN2D;GRIN3A;GRM1;GRM2;GRM3;GRM4;GRM5;GRM6;GRM7;GRM8;NADSYN1;NAGS;OPLAH;PFAS;PSAT1;SLC1A1;SLC1A2;SLC1A3;SLC1A6;SLC1A7;SLC7A11;TAT	0.0153846
136	CHEMBL25164	DB11638				artenimol	approved	1	RPS17	80	ACTG1;ALB;ALDH7A1;ALDOA;ANXA2;ATP5F1A;ATP5MG;ATP5PO;CAST;CCT3;CFL1;CLIC1;CSRP1;CYCS;DDX39B;DDX5;DPYSL2;DSP;EEF1A1;ENO1;FLNA;FTO;G6PD;GAPDH;GAPDHS;GPI;HNRNPA2B1;HNRNPD;HNRNPK;HP1BP3;HSPA8;HSPB1;IQGAP1;KHSRP;LDHA;LDHB;LGALS1;MAP4;MDH1;MYH9;NPEPPS;NPM1;P4HB;PFN1;PGAM1;PGK1;PKM;PPIA;PRDX1;RPL10;RPL14;RPL18;RPL23A;RPL35;RPL4;RPS13;RPS17;RPS18;RPS19;RPS28;RPS5;RPS6;RPS8;RPS9;SF1;SFPQ;SHMT2;SNRPD2;SRP14…	0.0125
137	CHEMBL1234616	DB00157			D0B8SV	nadh	approved	1	AMT	143	AASS;ACADS;ADH1A;ADH1B;ADH1C;ADH4;ADH5;ADH7;AKR1B1;AKR1C1;AKR1C2;AKR1C3;AKR1C4;ALDH1A1;ALDH1A2;ALDH1A3;ALDH1B1;ALDH2;ALDH3A1;ALDH3A2;ALDH3B1;ALDH3B2;ALDH4A1;ALDH5A1;ALDH6A1;ALDH7A1;ALDH9A1;AMT;BDH1;BLVRA;BLVRB;CDO1;CYB5R3;CYP17A1;CYP4A11;DHCR7;DHFR;DLAT;DLD;EHHADH;GAPDH;GAPDHS;GFUS;GLUD1;GLUD2;GPD1;GSR;H6PD;HADH;HADHA;HIBADH;HMGCR;HMOX1;HMOX2;HPGD;HSD11B1;HSD11B2;HSD17B1;HSD17B10;HSD17B2;HSD17B3;…	0.00699301

## Sheet: Study Summary
Study	# of significant genes	# of significant genes with compounds	# of significant genes with ChEMBL	# of ChEMBL compounds	# of ChEMBL compounds with specificity >= 0.2
Walitt et al. muscle RNA	246	44	33	139	76
Walitt et al. PBMC RNA	11	2	1	8	0
Walitt et al. plasma protein	0	0	0	0	0
Walitt et al. CSF protein	0	0	0	0	0
Raijmakers et al. monocyte RNA	9	0	0	0	0
Gamer et al. PBMC RNA	15	2	1	1	1
Giloteaux et al. EV protein	0	0	0	0	0
Germain et al. plasma protein	8	2	2	3	3
Vu et al. PBMC scRNA mait cluster	1	1	1	5	1
Vu et al. PBMC scRNA monocyte cluster	1	1	1	1	0
Vu et al. PBMC scRNA platelet cluster	18	10	9	23	3
DecodeME tier 1	29	29	7	22	17
DecodeME MAGMA	178	36	29	137	69

## Sheet: Data Dictionary
Sheet	Field	Description
Study-specific compound sheets	Index	Sorting index
	ChEMBL	ChEMBL ID for the compound
	DrugBank ID	Accession ID for DrugBank Database
	OpenTargets ID	Accession ID for OpenTargets Database
	Pharos ID	Accession ID for Pharos Database
	TTD ID	Accession ID for TTD Database
	Name	Name of the compound
	Development Status	Highest drug development level reported across all reporting sources: Approved, Investigative (any stage of clinical trials), Experimental (preclinical), Withdrawn
	Priority Targets	Count of prioritized genes targeted by the compound
	Priority Genes Targeted	Semicolon separated list of gene symbols for targeted high priority genes
	Total Genes Targeted	Count of genes targeted by the compound
	All Gene Targets	Semicolon separated list of gene symbols for all genes targeted by the compound
	Specificity	Priority Targets / Count of genes targeted by the compound
	Cluster (Vu et al. PBMC scRNA only)	The annotated cluster identity from Vu et al.
Study Summary	Study	Study and tissue type of the underlying dataset
	# of significant genes	The number of significant genes (DEGs or GWAS) input to Realomics
	# of significant genes with compounds	The number of significant genes (DEGs or GWAS) that matched to compounds
	# of significant genes with ChEMBL	The number of significant genes (DEGs or GWAS) that matched to compounds with ChEMBL IDs
	# of compounds	The number of compounds that target significant genes
	# of ChEMBL compounds with specificity >= 0.2	The number of compounds with ChEMBL IDs that target significant genes
